# Supplementary material for: Combined Transcriptomic and Proteomic Analysis of Myzus persicae, the Green Peach Aphid, Infected with Cucumber Mosaic Virus
Source: Insects. 2021 Apr 21;12(5):372. doi: 10.3390/insects12050372 (PMC8142985; doi:10.3390/insects12050372)
Supplement: Supplementary file 1 [file insects-12-00372-s001.zip]

Archive with 10 entries (9 files):
- supplement file/
- supplement file/Supplementary Table S1-Primers used for qRT-PCR analyses.xlsx
- supplement file/Supplementary Table S2-differentically-accumulated genes for transcriptome dataset.xlsx
- supplement file/Supplementary Table S3-The most and highly and lowest DEGs.xlsx
- supplement file/Supplementary Table S4-GO-enriched for transcriptome dataset.xlsx
- supplement file/Supplementary Table S5-KEGG pathway for transcriptome dataset.xlsx
- supplement file/Supplementary Table S6--qRT-PCR verified differentially expressed genes..xls
- supplement file/Supplementary Table S7-Identification differentically-accumulated proteins in unitprot database.xlsx
- supplement file/Supplementary Table S8-Integrated_Function.annotation for proteomic dataset.xlsx
- supplement file/Supplementary Table S9-Significant changes in both the transcript and the protein levels.xlsx
