# Supplementary material for: Combined Transcriptomic and Proteomic Analysis of Myzus persicae, the Green Peach Aphid, Infected with Cucumber Mosaic Virus
Source: Insects. 2021 Apr 21;12(5):372. doi: 10.3390/insects12050372 (PMC8142985; doi:10.3390/insects12050372)
Supplement: Supplementary file 1 [file insects-12-00372-s001.zip › supplement file/Supplementary Table S1-Primers used for qRT-PCR analyses.xlsx]

## Sheet: Sheet1
Gene ID	primers
Up-regulated genes
c52497	F: ATCCAATAAA TAAATATCCG CTTGC
	R:GGAGCTGGAA AAAGTTCATT ATTAC
c118109	F: CCGATCTGCC CTATATGTTA TCG
	R: CAAAGACTTC TCAAATTTTC CTAATCG
c51220	F:AGCG CCATCGAAAT CAATG
	R:AACCGTACCT GATAGCTGTG
c52187	F:AGGTAGG TACGTAATTGAATCC
	R:ACTAGCTTAACA CATAAATGAC TG
c52418	F:ATGGCTGCC AGTGTACTAT C
	R:AGGAGGTTTG ACTAAGGAGC
c68524	F:AG GAATTTCATC CAATCACCG
	R: AGATGAAGTACC TAGATACAGT TTC
c98594	F:ATGGCT TCACTTAAAC TGCTTTC
	R:CCTATACACA ATGTCAATGT CAACC
c45792	F:ACAGTGGCAT GGTGAAATG
	R:CTTTTATAGTTAGC CTTCGAGTC
c14629	F:AT CGGTATTATA GACTCATTCA GAC
	R:CACTCTTTCT ATACTTATTC TCGTTG
c33584	F:ACCGTT TAAGCTTTTC CTGATTG
	R:ACTTTTGGGT CATTTATTGC AAGC
c37437	F:ACTTAACG CTCTTTGATC TGC
	R: ATTCCATGAG CTGAGTGACA TC
c37465	F:ACGG TCATGGTAAT CGTTTC
	R:CATTATGCAG TTACTAGCGG C
c43106	F:ATGTGCAAGT TTCTACTGAT GAC
	R:CTACAACATCTTCT CCTACTCTTG
c43813	F:ATT CTCTTGTGAT TTTCGGTTGT TG
	R:ACTATGTCAA TTTACAATCG ACGG
c44854	F:AGTGGCTTTCCTG ATAATCCAAT AC
	R:TGACCATGAAT AACAGCAGTG TC
c50009	F:ATCTCCACCA AGACCATCTC
	R:AGTGATTAAC AAACGAGTGC G
c50773	F:ACG GTCATACAAG GTCCAC
	R:AATTGATCTAA GGCGTGATTG G
c45480	F:ATGGTTCT GTGTATTGCT TGG
	R:AAGTGCTTAAT AATTGGTGTT CC
c45925	F:ACATGTAGGCA TGGGTACTAT G
	R:T GTATGCAAAT GCAAGTTACC C
c46417	F:ATGTCCTC GTACCTGTGG TTC
	R:GCTGTTGTAC TCTGGAGCTG
c34089	F:ATCACACCAC TTGCTGAGTA C
	R:ACCAAGGCGA CGAATATCAG
c49978	F:AGTCACGACT TGTTCCAAGTG
	R:ACGACGGAAC TACTGAGTACTG
c38643	F:ACT GCCTCCATCG TCAAAC
	R:CTTGTCTAGC AGTTTGCAAC TG
c963	F:AGTATTA AATTGCCCAC AAATCC
	R:CTGCCGATAT TAAAGTCATG G
Down-regulated genes
c35347	F: AACTATCGAG TATAGCTGCA G
	R: TCCTTGTTTT AAACTTTCAA AATTTATTC
c919	F:A TCCATCGTGC TGTGTCTG
	R:TGCGTTTGA CATTTCCGAC
c11315	F:AGT TGCATTAACT GGGCTCAC
	R:TGGCCAAGGT TGGTTGATAA C
c26454	F:ATCACAACA ATCAGCGCATAG
	R:ATTCTTATGG GTCTGCAGTA CTAG
c28787	F:ATCCTCCATAGCC GTAACC
	R:AAGTAGAGCC TTATGGAATGATG
c35040	F:AGCTCCGACC TGTACAAGG
	R:ACGCCAAGT TTGCCAAGTA G
c36507	F:ACTTGATGTTCGATTG GATACTG
	R:AGTATCTAAG ACAATCCCAA TGC
c39866	F:ATGTATG GTTCTAAGTT ACCGTC
	R:AGATGTGACA TTAGCTATAA ACAAC
c48183	F:AG GCGTTTAGCT TGTTCATAAG
	R:TGCACCTTTG GATAGACTTA AAG
c51578	F:ACTACATC ATTGGGAAGA GCAG
	R:GCCATCGAAG CTCTACTCAC
c52657	F:AGACTTGATT GGAGTTCTTCAC
	R:GGTAACAGCA TTTCAGGACG
c42863	F:CACTGACGAT TCGATTTCCA TAC
	R:ATATCAAGAC GCCGCTTAGA C
c33181	F:GCTACAAATA CTGGGCATAC AG
	R:AGAATCTGCT GAGGAAGAAG AC
c51904	F:AGTAGTAGT AGCACAGACT GTATAG
	R:CGATATACCT ATACGACAACAATAAAG
