# Supplementary material for: Combined Transcriptomic and Proteomic Analysis of Myzus persicae, the Green Peach Aphid, Infected with Cucumber Mosaic Virus
Source: Insects. 2021 Apr 21;12(5):372. doi: 10.3390/insects12050372 (PMC8142985; doi:10.3390/insects12050372)
Supplement: Supplementary file 1 [file insects-12-00372-s001.zip › supplement file/Supplementary Table S2-differentically-accumulated genes for transcriptome dataset.xlsx]

## Sheet: DEG-up
	ck FPKM			CL FPKM
	Sample_1-ck	Sample_2-ck	Sample_3-ck	Sample_1-CL	Sample_2-CL	Sample_3-CL	CKvsCL-fold-change	CLvsCK-fold-change
c35790_g1	0.66	2.69	2.18	6.8	2.53	1.74	0.499548	2.00181
c51282_g1	1.04	1.33	0.62	2.63	2.02	1.34	0.499165	2.00335
c27296_g1	2.1	1.64	2.15	3.73	5.32	2.75	0.499153	2.00339
c37437_g1	3.54	2.52	4.25	9.2	5.36	6.1	0.499032	2.00388
c38398_g1	0.35	1.26	0.96	2.67	1.49	0.99	0.499029	2.00389
c27493_g1	0.49	1.05	0.23	1.79	0.49	1.27	0.498592	2.00565
c48084_g1	0.51	0	2.8	3.85	2.79	0	0.498494	2.00604
c46443_g1	0.6	1.35	1.2	2.77	1.67	1.88	0.498418	2.00635
c44578_g1	0.68	0.05	0.8	2.01	0.32	0.74	0.498371	2.00654
c16143_g1	0	0	1.46	0.57	2.36	0	0.498294	2.00685
c46728_g1	1.54	2.53	4.55	4.05	7.26	5.99	0.498266	2.00696
c47320_g1	0	0	1.35	0	0	2.71	0.498155	2.00741
c10293_g1	0.32	1.03	0	0.39	1.1	1.22	0.498155	2.00741
c36497_g1	0.74	0.52	0	0.77	1.28	0.48	0.498024	2.00794
c33205_g1	1.25	0	0	1.03	0.82	0.66	0.498008	2.008
c26051_g1	0.23	0.58	0.38	0.68	1.04	0.67	0.497908	2.0084
c47178_g2	0.51	1.37	0.47	1.72	1.23	1.77	0.497881	2.00851
c1705_g1	0.42	0.67	0.08	0.52	0.54	1.29	0.497872	2.00855
c39787_g1	0.45	0.71	0	0.77	1.15	0.41	0.497854	2.00862
c27423_g1	0	0	5.49	0	4.7	6.33	0.497733	2.00911
c109692_g1	0.42	0.67	0	1.85	0.08	0.26	0.497717	2.00917
c43056_g1	0	9.38	7.33	11.32	10.79	11.47	0.497618	2.00957
c24939_g1	0.55	0	0.49	0	0.96	1.13	0.497608	2.00961
c55587_g1	0.24	0.78	0	0.59	1.46	0	0.497561	2.0098
c46408_g1	1.2	0.49	2.24	1.47	4.14	2.29	0.497468	2.01018
c567_g1	0	0.84	1.08	0.68	0.97	2.21	0.497409	2.01042
c78752_g1	0.33	0.13	0.46	0.2	0.56	1.09	0.497297	2.01087
c96712_g1	0	2.75	0	1.8	3.73	0	0.497288	2.01091
c37315_g2	0.61	0.2	1.88	2.16	1.01	2.24	0.497227	2.01115
c49985_g1	1.55	1.12	0	0.82	2.36	2.19	0.497207	2.01123
c27853_g1	0.87	0	0	1.06	0	0.69	0.497143	2.01149
c26868_g2	0	0.87	0	0.38	0.81	0.56	0.497143	2.01149
c40473_g1	0.23	0	0.62	1.09	0.19	0.43	0.497076	2.01176
c52365_g8	1.61	2.26	2.7	3.5	2.34	7.38	0.496974	2.01218
c49144_g1	0	0.66	0.16	0.85	0.6	0.2	0.49697	2.01219
c26204_g1	0.43	0.37	0	0.92	0.47	0.22	0.496894	2.0125
c46765_g1	1.56	0.83	0	0.63	2.22	1.96	0.496881	2.01255
c52179_g2	1.04	0.94	0.34	1.81	2.44	0.42	0.496788	2.01293
c68155_g1	0	0.28	0.49	0.86	0.69	0	0.496774	2.01299
c26072_g1	0.26	0.05	0.45	1.05	0.14	0.34	0.496732	2.01316
c24392_g1	0	0.76	0	0.5	0.52	0.51	0.496732	2.01316
c29955_g1	0.21	1.17	0.13	0.98	0.69	1.37	0.496711	2.01324
c98164_g1	0	0.76	0.75	0.58	1.25	1.21	0.496711	2.01324
c42972_g2	1.14	1.26	0.59	0.39	1.95	3.68	0.496678	2.01338
c106413_g1	0.73	0	0	0.44	0.75	0.28	0.496599	2.0137
c45978_g1	0	1.15	0.28	2.4	0.34	0.14	0.496528	2.01399
c108740_g1	0.38	0.3	0	0	0.65	0.72	0.49635	2.01471
c105624_g1	0.17	0.18	0.32	0.25	0.27	0.83	0.496296	2.01493
c106264_g1	0.18	0	0.49	0.54	0.3	0.51	0.496296	2.01493
c50374_g2	2.71	0.27	0.35	0.88	2.24	3.59	0.496274	2.01502
c18597_g1	0.51	0.82	0	0.59	1.13	0.96	0.496269	2.01504
c20037_g1	0.16	0.4	0.07	0.42	0.31	0.54	0.496063	2.01587
c80566_g1	0.26	0.37	0	0.6	0.4	0.27	0.496063	2.01587
c113556_g1	0.22	0.18	0.21	0.41	0.19	0.63	0.495935	2.01639
c79082_g1	0.13	0.36	0.12	0.62	0.11	0.5	0.495935	2.01639
c49595_g1	0.22	5.85	0.26	5.62	6.49	0.66	0.495693	2.01738
c50799_g1	0.43	7.61	18.85	14.34	12.61	27.3	0.495668	2.01748
c54865_g1	0	0.55	0	0.36	0.19	0.56	0.495495	2.01818
c36971_g1	0	9.05	3.49	9.16	16.15	0	0.495456	2.01834
c43804_g1	3.71	2.78	0.03	2.78	4.85	5.53	0.495441	2.0184
c57052_g1	0.23	0	0.3	0.36	0.71	0	0.495327	2.01887
c2941_g1	0.7	0.43	0.45	0.82	0.95	1.42	0.495298	2.01899
c40640_g1	0	0.52	0	0.37	0.32	0.36	0.495238	2.01923
c38756_g1	0.57	0.46	0	0.75	0.3	1.03	0.495192	2.01942
c11549_g1	0	0.47	0.54	0.71	0.5	0.83	0.495098	2.0198
c78861_g1	0	0.28	0.22	0.11	0.23	0.67	0.49505	2.02
c32225_g2	0	0.23	0.27	0	0.74	0.27	0.49505	2.02
c24791_g1	0.36	6.61	6.38	11.07	4.23	11.67	0.494994	2.02023
c2038_g1	0.19	0.78	0	0.59	1	0.37	0.494898	2.02062
c52686_g1	0	0	0.47	0	0	0.95	0.494737	2.02128
c72997_g1	0	0	0.47	0	0	0.95	0.494737	2.02128
c120608_g1	0	0	0.47	0	0	0.95	0.494737	2.02128
c96635_g1	0.22	0.24	0	0.13	0.38	0.42	0.494624	2.02174
c66743_g1	0	0	0.45	0	0	0.91	0.494505	2.02222
c41282_g2	0	1.2	1.48	2.8	0	2.62	0.494465	2.02239
c13572_g1	0	0.24	0.65	0	0.69	1.11	0.494444	2.02247
c97888_g1	0	0.25	0.19	0	0.3	0.59	0.494382	2.02273
c107123_g1	0	0	0.44	0	0.42	0.47	0.494382	2.02273
c80703_g1	0.34	1.2	0.64	2.18	0.8	1.43	0.494331	2.02294
c33521_g1	1.35	2.17	1.25	3.69	2.76	3.2	0.494301	2.02306
c49857_g1	0.86	0	0	0.52	0	1.22	0.494253	2.02326
c10591_g1	0	0	0.43	0	0	0.87	0.494253	2.02326
c40151_g1	0	0.43	0	0.23	0.35	0.29	0.494253	2.02326
c36062_g1	0.96	0.5	0.67	1.72	1.67	0.92	0.4942	2.02347
c88173_g1	0.28	0.9	0.52	1.19	1.19	1.06	0.494186	2.02353
c52972_g2	1.69	0	0	1.55	0.75	1.12	0.494152	2.02367
c25073_g1	0	0	0.42	0.34	0.51	0	0.494118	2.02381
c103046_g1	0	0	0.42	0	0	0.85	0.494118	2.02381
c19877_g1	0	0.23	0.19	0.49	0.17	0.19	0.494118	2.02381
c20419_g1	0	0.19	0.23	0.37	0.48	0	0.494118	2.02381
c18559_g1	0	0.41	0	0.47	0	0.36	0.493976	2.02439
c57066_g1	0	0.41	0	0.15	0.44	0.24	0.493976	2.02439
c51876_g1	0	0.19	0.22	0.43	0.4	0	0.493976	2.02439
c70661_g1	0	0	0.41	0	0	0.83	0.493976	2.02439
c87777_g1	0	0	0.41	0	0	0.83	0.493976	2.02439
c21334_g1	0	0.81	0	0.86	0.78	0	0.493902	2.02469
c82499_g1	0	0.18	0.22	0.28	0.53	0	0.493827	2.025
c126778_g1	0	0	0.4	0	0	0.81	0.493827	2.025
c117989_g1	0	0	0.4	0	0	0.81	0.493827	2.025
c111633_g1	0.53	0.43	0.24	0.48	0.45	1.5	0.493827	2.025
c59617_g1	0	0	0.4	0.03	0.37	0.41	0.493827	2.025
c67185_g1	0	0	0.4	0	0	0.81	0.493827	2.025
c92424_g1	0	0.29	0.5	0.16	0.93	0.51	0.49375	2.02532
c111824_g1	0.22	0.17	0	0.79	0	0	0.493671	2.02564
c43600_g1	0	0	0.39	0	0	0.79	0.493671	2.02564
c8785_g1	0	0.39	0	0.4	0.39	0	0.493671	2.02564
c39428_g1	2.06	0.94	0.47	1.42	3.43	2.18	0.493599	2.02594
c80109_g1	0	0.77	0	0.29	0.82	0.45	0.49359	2.02597
c92491_g1	0.43	0.34	0	1.56	0	0	0.49359	2.02597
c37027_g1	0.18	0.97	0	0.83	1.07	0.43	0.493562	2.02609
c32630_g2	0	0	1.53	0	1.55	1.55	0.493548	2.02615
c43634_g1	0.22	0.01	0.15	0.28	0.25	0.24	0.493506	2.02632
c119015_g1	0	0	0.38	0.23	0.16	0.38	0.493506	2.02632
c110950_g1	0	0	0.38	0	0	0.77	0.493506	2.02632
c87356_g1	0	0	0.38	0	0	0.77	0.493506	2.02632
c28803_g1	0	0.35	0.41	0.79	0.75	0	0.493506	2.02632
c87527_g1	0.2	0	0.18	0.24	0.34	0.19	0.493506	2.02632
c121691_g1	0	0	1.13	1.37	0.52	0.4	0.49345	2.02655
c43225_g1	1.37	0.88	0.75	1.35	2.19	2.54	0.493421	2.02667
c1890_g1	0.43	0	0.32	0.16	0.74	0.62	0.493421	2.02667
c91912_g1	0	0.75	0	0.19	1.33	0	0.493421	2.02667
c101612_g1	0	0	0.37	0	0	0.75	0.493333	2.02703
c68524_g1	0.43	0.3	0.01	0.62	0.56	0.32	0.493333	2.02703
c101321_g1	0	0	0.37	0	0	0.75	0.493333	2.02703
c20382_g1	0.59	0	0.15	0.6	0.34	0.56	0.493333	2.02703
c67260_g1	0.37	0	0	0.44	0.31	0	0.493333	2.02703
c105534_g1	0.35	0.28	0.46	0.8	0.59	0.82	0.493213	2.02752
c50396_g2	1.39	0.56	0.58	1.9	2.08	1.15	0.493177	2.02767
c94816_g1	0	0	0.36	0	0	0.73	0.493151	2.02778
c32479_g1	0	0	0.36	0	0	0.73	0.493151	2.02778
c110777_g1	0	0.36	0	0.14	0.38	0.21	0.493151	2.02778
c49673_g1	0	0.71	0	0.97	0	0.47	0.493056	2.02817
c43914_g2	0.71	0	0	0.86	0.58	0	0.493056	2.02817
c50479_g2	9.54	0	0	5.79	13.56	0	0.493023	2.0283
c56437_g1	0	0.86	0.2	1.17	0.37	0.61	0.493023	2.0283
c7056_g1	0.3	0.48	0.28	1.08	0.52	0.55	0.493023	2.0283
c2093_g1	0.25	0	0.45	0.22	0.97	0.23	0.492958	2.02857
c55741_g1	0.2	0.32	0.18	0.36	0.5	0.56	0.492958	2.02857
c115539_g1	0	0.35	0	0	0	0.71	0.492958	2.02857
c78715_g1	0	0.22	0.13	0.58	0	0.13	0.492958	2.02857
c20925_g1	0	0.35	0	0	0.71	0	0.492958	2.02857
c68269_g1	0.18	0.51	0	0.58	0.82	0	0.492857	2.02899
c79119_g1	0	0.54	0.15	0.2	0.57	0.63	0.492857	2.02899
c85953_g1	0.36	0	0.33	0.43	0.3	0.67	0.492857	2.02899
c83360_g1	0	0	0.34	0.47	0.22	0	0.492754	2.02941
c744_g1	0.19	0.15	0	0.47	0.22	0	0.492754	2.02941
c113441_g1	0	0.34	0	0.13	0.36	0.2	0.492754	2.02941
c94776_g1	0	0.34	0	0.13	0.36	0.2	0.492754	2.02941
c12222_g1	0.49	0.78	0.08	0.44	0.95	1.35	0.492701	2.02963
c43322_g1	1.22	2.11	2.73	2.96	7.13	2.21	0.492683	2.0297
c16989_g1	0	1	0	1.32	0	0.71	0.492611	2.03
c22914_g1	1.09	1.57	1	3.56	2.23	1.64	0.492598	2.03005
c55942_g1	1.09	1.57	1	3.56	2.23	1.64	0.492598	2.03005
c94108_g1	0.19	0.47	0	0.44	0.17	0.73	0.492537	2.0303
c105597_g1	0	0.33	0	0	0.67	0	0.492537	2.0303
c124638_g1	0	0	0.33	0	0	0.67	0.492537	2.0303
c68307_g1	0	0	0.33	0	0	0.67	0.492537	2.0303
c71633_g1	0	0	0.33	0	0	0.67	0.492537	2.0303
c49067_g1	0.32	1.88	2.03	4.29	0	4.3	0.492433	2.03073
c2293_g1	0	0.62	0.35	0.58	0.66	0.73	0.492386	2.03093
c49492_g2	4.46	5.84	1.63	5.51	5.26	13.46	0.492365	2.03101
c87864_g1	0	0.32	0	0.12	0.34	0.19	0.492308	2.03125
c106044_g1	0.32	0	0	0	0	0.65	0.492308	2.03125
c30367_g1	0.25	0.61	0.74	1.23	1.3	0.72	0.492308	2.03125
c72769_g1	0	0	0.32	0	0	0.65	0.492308	2.03125
c39669_g1	1.04	0.56	0.64	1.58	1.33	1.64	0.492308	2.03125
c76543_g1	0.32	0	0	0.38	0.27	0	0.492308	2.03125
c24624_g2	0.35	0.28	0	0	0.3	0.98	0.492188	2.03174
c83747_g1	0	0	0.31	0	0	0.63	0.492063	2.03226
c7530_g1	0	0	0.31	0	0	0.63	0.492063	2.03226
c126824_g1	0	0	0.31	0	0	0.63	0.492063	2.03226
c55624_g1	0	0.29	0.33	0	0.92	0.34	0.492063	2.03226
c12648_g1	0.1	0	0.52	0.4	0.36	0.5	0.492063	2.03226
c73661_g1	0	0.3	0	0	0.61	0	0.491803	2.03333
c42793_g1	0.14	0.68	0.68	0.99	0.96	1.1	0.491803	2.03333
c11099_g1	0.23	0.37	0	0.42	0.58	0.22	0.491803	2.03333
c56849_g1	0	0	0.3	0	0	0.61	0.491803	2.03333
c123335_g1	0	0	0.3	0	0	0.61	0.491803	2.03333
c28687_g1	0	0	0.3	0	0	0.61	0.491803	2.03333
c97820_g1	0.3	0	0	0.36	0.25	0	0.491803	2.03333
c24635_g1	0.9	0	0	0.37	0.85	0.61	0.491803	2.03333
c6853_g1	0.58	0.66	0.25	0.33	1.2	1.5	0.491749	2.03356
c14889_g1	0	0.89	0	0.32	0.83	0.66	0.491713	2.03371
c10660_g1	0	0.59	0	1.2	0	0	0.491667	2.0339
c20226_g1	0	0.59	0	0.13	0.18	0.89	0.491667	2.0339
c70050_g1	0.48	0.77	0.22	0.58	0.82	1.59	0.491639	2.03401
c8971_g1	0.25	0	0.63	1.01	0.33	0.45	0.49162	2.03409
c12612_g1	3.76	5.17	4.7	20.55	4.95	2.23	0.491525	2.03448
c11444_g1	0	0.29	0	0.11	0.31	0.17	0.491525	2.03448
c108749_g1	0	0	0.29	0	0	0.59	0.491525	2.03448
c95469_g1	0	0.29	0	0.24	0.35	0	0.491525	2.03448
c13598_g1	0.15	0	0.14	0.18	0.13	0.28	0.491525	2.03448
c19864_g1	0	0	0.29	0	0	0.59	0.491525	2.03448
c9165_g1	1.7	0.03	0	0.97	0.75	1.8	0.491477	2.03468
c34728_g1	0	0	0.57	0.63	0.53	0	0.491379	2.03509
c91882_g1	0.47	0.38	0	0	0.4	1.33	0.491329	2.0353
c84919_g1	0	0	0.28	0.57	0	0	0.491228	2.03571
c111390_g1	0.32	0.24	0	0	0.33	0.81	0.491228	2.03571
c48354_g1	0.23	0.06	0.27	0.49	0	0.65	0.491228	2.03571
c117866_g1	0	0.13	0.15	0.43	0.14	0	0.491228	2.03571
c83686_g1	0	0	0.28	0	0	0.57	0.491228	2.03571
c105253_g1	0	0	0.28	0.24	0.29	0.04	0.491228	2.03571
c89041_g1	0.28	0	0	0.17	0	0.4	0.491228	2.03571
c53418_g6	0.91	0.49	0	0.73	1.55	0.57	0.491228	2.03571
c51249_g1	0.31	0.25	0	0.56	0	0.58	0.491228	2.03571
c31268_g1	0	0	1.39	1.09	0.6	1.14	0.491166	2.03597
c116801_g1	22.19	0	0	0	21.63	23.55	0.491147	2.03605
c67918_g1	0.46	0.37	0	0.54	0.34	0.81	0.491124	2.03615
c1665_g1	0	0.74	0.36	1.04	0.77	0.43	0.491071	2.03637
c49799_g1	0.79	0	0.85	1.72	1.62	0	0.491018	2.03659
c109085_g1	0	0	0.27	0	0	0.55	0.490909	2.03704
c101464_g1	0.27	0	0	0.32	0.23	0	0.490909	2.03704
c96414_g1	0	0	0.27	0	0	0.55	0.490909	2.03704
c119074_g1	0	0	0.27	0	0	0.55	0.490909	2.03704
c26496_g1	0.17	0.1	0	0.2	0.26	0.09	0.490909	2.03704
c122284_g1	0	0	0.27	0	0	0.55	0.490909	2.03704
c79408_g1	0.27	0	0	0.32	0.23	0	0.490909	2.03704
c99117_g1	0	0.27	0	0.55	0	0	0.490909	2.03704
c5783_g1	0.39	0.31	0.36	0.7	0	1.46	0.490741	2.03773
c61929_g1	0.24	1.07	0	0.78	1	0.89	0.490637	2.03817
c56467_g1	0	0	0.26	0	0	0.53	0.490566	2.03846
c117890_g1	0.26	0	0	0	0.53	0	0.490566	2.03846
c5758_g1	0	0.26	0	0.13	0.4	0	0.490566	2.03846
c117632_g1	0	0.78	0	0.79	0.28	0.52	0.490566	2.03846
c39915_g1	0	0	0.52	0.42	0.39	0.25	0.490566	2.03846
c117067_g1	0	0.26	0	0.23	0	0.3	0.490566	2.03846
c94716_g1	0	0	0.26	0	0	0.53	0.490566	2.03846
c21418_g1	0	0	0.26	0	0	0.53	0.490566	2.03846
c60069_g1	0.26	0	0	0.31	0.22	0	0.490566	2.03846
c93291_g1	0	0.26	0	0.53	0	0	0.490566	2.03846
c10291_g1	0	0	0.52	0.52	0	0.54	0.490566	2.03846
c125449_g1	0	0	0.26	0	0	0.53	0.490566	2.03846
c32759_g1	0	0.52	0.25	1.07	0.25	0.25	0.490446	2.03896
c45661_g2	0	0.24	0.27	0.49	0	0.55	0.490385	2.03921
c36703_g1	0.24	0	0.27	0	1.04	0	0.490385	2.03921
c39904_g1	0.66	1.37	0	2.07	0.59	1.48	0.490338	2.03941
c109278_g1	0.25	0	0	0.3	0.21	0	0.490196	2.04
c45082_g1	0.54	0.71	0	1.68	0.18	0.69	0.490196	2.04
c60352_g1	0	0	0.25	0	0	0.51	0.490196	2.04
c12176_g1	0.5	0	0	0.6	0.42	0	0.490196	2.04
c32532_g1	0	0.29	0.46	0.35	0.57	0.61	0.490196	2.04
c48584_g2	0.18	0	0.32	0.76	0	0.26	0.490196	2.04
c80134_g1	0.25	0	0	0.28	0	0.23	0.490196	2.04
c10519_g1	0	0	0.5	0	0	1.02	0.490196	2.04
c105651_g1	0.25	0	0	0	0.21	0.3	0.490196	2.04
c81997_g1	0	0	0.25	0	0	0.51	0.490196	2.04
c105640_g1	0	0	0.5	0	0	1.02	0.490196	2.04
c5109_g1	0.25	0	0	0.3	0.21	0	0.490196	2.04
c61343_g1	0.25	0	0	0	0.27	0.24	0.490196	2.04
c87574_g1	0.25	0	0	0.3	0.21	0	0.490196	2.04
c45556_g1	4.28	3.43	3.74	15.82	3.12	4.42	0.490154	2.04018
c47133_g2	0.26	0.96	0.51	0.18	1.59	1.76	0.490085	2.04046
c94258_g1	0	0	0.49	0	0.5	0.5	0.49	2.04082
c123486_g1	0	0	0.49	0	0	1	0.49	2.04082
c107167_g1	0	0	0.49	0	0	1	0.49	2.04082
c26710_g1	0.86	0.82	0.51	1.52	1.17	1.78	0.489933	2.0411
c35583_g1	0	0.53	0.2	0.54	0.95	0	0.489933	2.0411
c10069_g1	2.28	0.61	2.45	8.75	0	2.15	0.489908	2.0412
c48452_g1	3.54	7.34	1.45	4.51	11.4	9.26	0.489869	2.04136
c90392_g1	0	0	0.48	0	0	0.98	0.489796	2.04167
c63592_g1	0.24	0	0	0.29	0.2	0	0.489796	2.04167
c67770_g1	0.17	0	0.31	0.51	0.47	0	0.489796	2.04167
c39196_g1	0	0.59	0.13	0.46	0.56	0.45	0.489796	2.04167
c70332_g1	0.24	0	0	0	0.27	0.22	0.489796	2.04167
c122564_g1	0	0	0.24	0.49	0	0	0.489796	2.04167
c23794_g1	0.02	0.16	0.3	0.03	0.06	0.89	0.489796	2.04167
c107936_g1	0.24	0	0	0.49	0	0	0.489796	2.04167
c49222_g1	0	0	0.24	0.1	0.14	0.25	0.489796	2.04167
c32511_g1	0	1.19	0	1.79	0.64	0	0.489712	2.04202
c46614_g1	0	0.7	0.25	0.75	0.68	0.51	0.489691	2.0421
c28047_g2	0	0	0.71	0	0.27	1.18	0.489655	2.04225
c18245_g1	0	0.71	0	0.27	0.76	0.42	0.489655	2.04225
c93826_g1	0	0.22	0.25	0.49	0	0.47	0.489583	2.04255
c17921_g1	0.27	0.43	0	0	0.68	0.75	0.48951	2.04286
c13121_g1	0.65	0.51	0	0	0.55	1.82	0.489451	2.04311
c48496_g2	0	0.23	0	0	0	0.47	0.489362	2.04348
c73243_g1	0	0	0.46	0	0	0.94	0.489362	2.04348
c28747_g1	0	0.69	0	0	0	1.41	0.489362	2.04348
c53416_g5	0.69	0	0	0.66	0	0.75	0.489362	2.04348
c106513_g1	0.23	0	0	0.28	0.19	0	0.489362	2.04348
c56998_g1	0.23	0	0	0.28	0.19	0	0.489362	2.04348
c76604_g1	0	0	0.46	0	0	0.94	0.489362	2.04348
c103701_g1	0.78	0	0.36	0.94	0.66	0.73	0.48927	2.04386
c4498_g1	0.49	0.19	0	0.29	0.41	0.69	0.489209	2.04412
c6061_g1	0.49	0.19	0	0.29	0.41	0.69	0.489209	2.04412
c54736_g1	0.79	0.79	0	1.44	0.39	1.4	0.489164	2.0443
c81284_g1	0	0	0.45	0	0	0.92	0.48913	2.04445
c3006_g1	0	0	0.45	0	0	0.92	0.48913	2.04445
c7246_g1	0	0.45	0	0.16	0.23	0.53	0.48913	2.04445
c101662_g1	0.66	0.53	0.61	1.6	0.84	1.24	0.48913	2.04445
c119903_g1	0.9	0	0	0.87	0.46	0.51	0.48913	2.04445
c14575_g1	1.42	0.13	1.13	3.71	1.49	0.28	0.489051	2.04478
c36803_g1	0.73	0.27	0.56	0.72	1.83	0.64	0.489028	2.04487
c84878_g1	0	0	0.22	0	0	0.45	0.488889	2.04545
c7750_g1	0	0	0.44	0	0	0.9	0.488889	2.04545
c388_g1	0	0	0.44	0	0	0.9	0.488889	2.04545
c62194_g1	0	0	0.44	0	0	0.9	0.488889	2.04545
c105578_g1	0	0.44	0	0.43	0.47	0	0.488889	2.04545
c74634_g1	0	0.44	0	0.17	0.47	0.26	0.488889	2.04545
c112834_g1	0	0.44	0	0	0.58	0.32	0.488889	2.04545
c52820_g3	0	0	0.65	0.2	0.14	0.99	0.488722	2.04615
c45925_g1	1.32	8.29	13.99	19.16	13.83	15.3	0.488714	2.04619
c127194_g1	0	0	0.43	0	0	0.88	0.488636	2.04651
c111236_g1	0	0	0.43	0	0	0.88	0.488636	2.04651
c16813_g1	0.24	0.19	0	0.59	0.29	0	0.488636	2.04651
c32459_g1	0	0.2	0.23	0.49	0	0.39	0.488636	2.04651
c50127_g2	0	0.86	0	0.11	1.23	0.42	0.488636	2.04651
c110214_g1	0.24	0.19	0	0.43	0	0.45	0.488636	2.04651
c21469_g1	0	0	0.43	0	0	0.88	0.488636	2.04651
c119462_g1	0	0.2	0.23	0	0.42	0.46	0.488636	2.04651
c71217_g1	0	0	0.43	0.37	0.29	0.22	0.488636	2.04651
c2700_g1	0.24	0.37	1.1	1.49	0.67	1.34	0.488571	2.04679
c28350_g1	0	0.64	0	0.46	0.85	0	0.48855	2.04687
c39448_g2	0	0.25	0.38	0.63	0.26	0.4	0.488372	2.04762
c75019_g1	0.21	0	0	0.25	0.18	0	0.488372	2.04762
c84202_g1	0	0	0.21	0	0	0.43	0.488372	2.04762
c105940_g1	0.21	0	0	0.25	0.18	0	0.488372	2.04762
c47437_g1	0.63	0	0	0.39	0	0.9	0.488372	2.04762
c50336_g1	0	0.2	1.48	1.03	0.44	1.97	0.488372	2.04762
c11082_g1	0	0	0.21	0	0	0.43	0.488372	2.04762
c120225_g1	0.22	0.17	0.23	0.53	0.74	0	0.488189	2.04839
c31554_g1	2.74	0.96	1.23	4.03	1.1	4.97	0.488119	2.04868
c113248_g1	0.88	0.35	0.41	0.27	2.26	0.83	0.488095	2.04878
c107946_g1	0	0	0.41	0	0	0.84	0.488095	2.04878
c57807_g1	0	0	0.41	0	0	0.84	0.488095	2.04878
c50273_g1	1.38	1.19	1.72	3.25	3.19	2.35	0.488055	2.04895
c47047_g1	0	0.28	0.33	0.64	0.61	0	0.488	2.04918
c50925_g5	0	0.61	0	0.21	0.38	0.66	0.488	2.04918
c118418_g1	0.32	0	0.29	0.38	0.27	0.6	0.488	2.04918
c70517_g1	0.2	0	0	0.24	0.17	0	0.487805	2.05
c112039_g1	0.22	0.18	0	0.4	0	0.42	0.487805	2.05
c126583_g1	0	0	0.4	0	0	0.82	0.487805	2.05
c100175_g1	0	0	0.2	0	0.41	0	0.487805	2.05
c22731_g1	0.43	0.17	0	0.31	0.92	0	0.487805	2.05
c55959_g1	0	0	0.4	0	0	0.82	0.487805	2.05
c20768_g1	0	0	0.2	0	0	0.41	0.487805	2.05
c37681_g1	0.54	0.42	0.04	1.16	0.46	0.43	0.487805	2.05
c52889_g1	0.97	1.97	2.25	3.59	4.34	2.71	0.487782	2.0501
c38490_g1	1.16	0	1.43	1.41	1.33	2.57	0.487759	2.05019
c117115_g1	0.16	0.43	0	0.38	0.52	0.31	0.487603	2.05085
c49370_g1	1.69	0.26	0.01	1.33	1.48	1.21	0.487562	2.05102
c87513_g1	0	0	0.39	0	0	0.8	0.4875	2.05128
c63384_g1	0.58	0	0	0.7	0.49	0	0.487395	2.05172
c47215_g2	0.19	0.15	0.24	0.63	0.2	0.36	0.487395	2.05172
c88953_g1	0	0	0.38	0	0	0.78	0.487179	2.05263
c52745_g14	0.17	0	0.02	0.39	0	0	0.487179	2.05263
c108336_g1	0	0.57	0	0	0.26	0.91	0.487179	2.05263
c83234_g1	0	0	0.19	0	0.39	0	0.487179	2.05263
c29824_g1	0.38	0	0	0.46	0.32	0	0.487179	2.05263
c61251_g1	0	0	0.38	0	0	0.78	0.487179	2.05263
c13307_g1	0	0.38	0	0.78	0	0	0.487179	2.05263
c14237_g1	0.16	0	0.22	0.48	0.14	0.16	0.487179	2.05263
c46839_g1	2.78	4.94	3.27	10.48	6.28	5.8	0.487145	2.05278
c48288_g1	0.72	1.35	0.17	0.9	2.71	0.99	0.486957	2.05357
c38262_g2	0.61	0.7	0.55	1.79	0.57	1.46	0.486911	2.05376
c53469_g1	0	0.49	2.11	1.75	2.64	0.95	0.486891	2.05385
c73500_g1	0	0	0.37	0	0	0.76	0.486842	2.05405
c94307_g1	0	0.37	0.37	0.34	0.24	0.94	0.486842	2.05405
c108907_g1	0	0	0.37	0	0	0.76	0.486842	2.05405
c53427_g1	1.13	0	0.72	2.07	0.98	0.75	0.486842	2.05405
c51559_g2	0	1.24	0.61	1.14	0.44	2.22	0.486842	2.05405
c72101_g1	0.28	0	0.09	0.5	0	0.26	0.486842	2.05405
c86735_g1	0	0	0.37	0	0	0.76	0.486842	2.05405
c35224_g2	0.58	1.74	0.8	3.86	0.98	1.57	0.486739	2.05449
c29865_g1	0.71	0	1.12	1.05	2.14	0.57	0.486702	2.05465
c51666_g5	0.73	0.42	0.12	1.15	0.87	0.59	0.48659	2.05512
c53133_g1	1.13	1.56	1.65	7.18	0.92	0.82	0.486547	2.0553
c118066_g1	0	0	0.36	0	0	0.74	0.486486	2.05556
c107455_g1	0.54	0	0	0.65	0.46	0	0.486486	2.05556
c87770_g1	0	0	0.36	0	0	0.74	0.486486	2.05556
c82620_g1	0	0	0.36	0	0	0.74	0.486486	2.05556
c120909_g1	0	0.18	0	0.15	0	0.22	0.486486	2.05556
c83216_g1	0.36	0	0	0.65	0.09	0	0.486486	2.05556
c500_g1	0.2	0.16	0	0.15	0.34	0.25	0.486486	2.05556
c61053_g1	0.36	0	0	0.43	0.31	0	0.486486	2.05556
c29054_g1	1.55	0.23	1.46	1.59	1.16	3.91	0.486486	2.05556
c85189_g1	0	0.16	0.2	0	0.33	0.41	0.486486	2.05556
c125140_g1	0	0	0.36	0	0	0.74	0.486486	2.05556
c104352_g1	0	0.36	0	0.35	0	0.39	0.486486	2.05556
c106207_g1	0	0.32	0.22	0.25	0.64	0.22	0.486486	2.05556
c5200_g1	0.54	0	0	0.65	0.46	0	0.486486	2.05556
c100087_g1	0	0	0.36	0	0	0.74	0.486486	2.05556
c68302_g1	0	0	0.36	0	0	0.74	0.486486	2.05556
c110496_g1	0.36	0	0	0.43	0.31	0	0.486486	2.05556
c6518_g1	0.18	0	0	0.22	0.15	0	0.486486	2.05556
c117208_g1	0.36	0	0	0.14	0.26	0.34	0.486486	2.05556
c59101_g1	0.36	0	0	0.22	0	0.52	0.486486	2.05556
c96815_g1	0	0.72	0	0.91	0	0.57	0.486486	2.05556
c24385_g1	0.94	0.13	0	0.57	0.75	0.88	0.486364	2.05607
c48936_g1	1.27	2.82	0.52	4.26	1.22	4	0.486287	2.0564
c36317_g1	0	16.76	7.49	10.71	20.58	18.58	0.486264	2.0565
c88677_g1	0	0.53	0	0	0.55	0.54	0.486239	2.0566
c104439_g1	0.59	0.47	0	1.3	0	0.88	0.486239	2.0566
c37951_g1	0.35	0.86	0.73	1.3	0.4	2.29	0.486216	2.0567
c42759_g1	1.16	0.25	1.23	2.52	1.05	1.86	0.486188	2.05682
c62930_g1	0.35	0	0	0.42	0.3	0	0.486111	2.05714
c15843_g1	0.35	0	0	0.42	0.3	0	0.486111	2.05714
c118486_g1	0	0	0.35	0	0	0.72	0.486111	2.05714
c31677_g1	0	7.91	1.98	5.12	11.21	4.02	0.485995	2.05763
c24403_g1	5.33	0	10.28	9.47	11.29	11.36	0.48599	2.05766
c52312_g3	0.22	0.35	0.47	0.73	0.79	0.62	0.485981	2.05769
c66641_g1	0	0.33	0.19	0.31	0.53	0.23	0.485981	2.05769
c82513_g1	0	0.33	0.19	0	1.07	0	0.485981	2.05769
c115680_g1	0	0.42	0.96	1.9	0.45	0.49	0.485915	2.05797
c31320_g1	0	8.72	0.93	4.55	6.82	8.49	0.485901	2.05803
c46572_g1	0.83	1.16	0.58	1.91	1.79	1.59	0.485822	2.05837
c34329_g1	0	0.17	0	0.35	0	0	0.485714	2.05882
c23805_g1	0.34	0	0	0	0.7	0	0.485714	2.05882
c128448_g1	0	0	0.34	0	0	0.7	0.485714	2.05882
c40436_g1	0.27	0.24	0	0.72	0.33	0	0.485714	2.05882
c92378_g1	0.51	0	0	0.62	0.43	0	0.485714	2.05882
c18692_g1	0.34	0	0	0.46	0	0.24	0.485714	2.05882
c54265_g1	0	0	0.34	0	0	0.7	0.485714	2.05882
c29683_g1	0	0.17	0	0	0.35	0	0.485714	2.05882
c90544_g1	0	0.17	0	0	0.35	0	0.485714	2.05882
c116816_g1	0	0	0.34	0	0	0.7	0.485714	2.05882
c40305_g2	0.17	0.01	0.16	0.2	0.18	0.32	0.485714	2.05882
c3247_g1	0.34	0	0	0.41	0.29	0	0.485714	2.05882
c121165_g1	0	0	0.34	0	0	0.7	0.485714	2.05882
c24267_g1	0	0	0.17	0	0	0.35	0.485714	2.05882
c82645_g1	0	0	0.34	0	0	0.7	0.485714	2.05882
c84613_g1	0	0.17	0	0.35	0	0	0.485714	2.05882
c46232_g1	0	0.34	0	0.7	0	0	0.485714	2.05882
c67049_g1	0	0	0.34	0	0	0.7	0.485714	2.05882
c12773_g1	1.02	0	0	0.62	0.61	0.87	0.485714	2.05882
c31521_g1	0	0	0.17	0.19	0	0.16	0.485714	2.05882
c27331_g1	0.17	0	0	0.19	0	0.16	0.485714	2.05882
c79273_g1	0	0	0.34	0	0	0.7	0.485714	2.05882
c79962_g1	0.32	0.59	0.27	0.66	0.44	1.33	0.485597	2.05932
c33494_g1	0.19	1.11	0.88	1.73	0.97	1.79	0.485523	2.05963
c89605_g1	0.47	0	0.03	0.58	0	0.45	0.485437	2.06
c104655_g1	0	0.19	0.31	0.8	0.23	0	0.485437	2.06
c71332_g1	0	0	0.5	0.33	0.7	0	0.485437	2.06
c11868_g1	0.5	0	0	0	0	1.03	0.485437	2.06
c20257_g1	3.97	6.16	0	7.1	10.05	3.72	0.485386	2.06022
c106898_g1	0	0	1.82	0	0	3.75	0.485333	2.06044
c22525_g1	0.33	0	0	0.4	0.28	0	0.485294	2.06061
c57931_g1	0	0	0.33	0	0	0.68	0.485294	2.06061
c18533_g1	0.23	0.17	0.26	0.51	0.4	0.45	0.485294	2.06061
c118164_g1	0	0	0.33	0	0	0.68	0.485294	2.06061
c29289_g1	0	0.33	0	0.48	0.2	0	0.485294	2.06061
c5828_g1	0.33	0	0	0.24	0.28	0.16	0.485294	2.06061
c93005_g1	0	0	0.33	0	0	0.68	0.485294	2.06061
c34930_g1	0	0	0.33	0	0	0.68	0.485294	2.06061
c91833_g1	0	0.51	0.48	0.51	0.55	0.98	0.485294	2.06061
c51351_g1	2.84	0.73	0.38	0	8.14	0	0.485258	2.06076
c41578_g1	0	0	1.97	1.73	1.15	1.18	0.485222	2.06091
c23718_g1	0.48	0.59	0.24	1.32	0.33	1.05	0.485185	2.06107
c52866_g1	0	0.23	0.26	0	0.74	0.27	0.485149	2.06122
c30112_g1	0.2	0.29	0	0.67	0.07	0.27	0.485149	2.06122
c30311_g1	0.02	0.89	1.53	1.51	2.16	1.36	0.485089	2.06148
c51033_g2	2.69	2	2.14	8.88	2.09	3.11	0.485085	2.06149
c51875_g2	0.42	0.62	0.73	1.31	0.97	1.37	0.484932	2.06214
c30205_g1	0	0.48	0	0.18	0.52	0.29	0.484848	2.0625
c9926_g1	0	0	0.48	0.16	0.58	0.25	0.484848	2.0625
c50543_g1	0	0	0.16	0	0	0.33	0.484848	2.0625
c117251_g1	0	0	0.48	0	0	0.99	0.484848	2.0625
c29977_g1	0	0.13	0.19	0.08	0.35	0.23	0.484848	2.0625
c36463_g1	0	0.92	0.2	1.36	0.12	0.83	0.484848	2.0625
c86239_g1	0	0	0.32	0	0	0.66	0.484848	2.0625
c68143_g1	0	0	0.32	0	0	0.66	0.484848	2.0625
c27309_g1	0	0	0.32	0	0	0.66	0.484848	2.0625
c65408_g1	0.32	0	0	0.39	0.27	0	0.484848	2.0625
c82275_g1	0	0	0.48	0	0	0.99	0.484848	2.0625
c14174_g1	0	0	0.32	0	0	0.66	0.484848	2.0625
c66338_g1	0.32	0	0	0.39	0.27	0	0.484848	2.0625
c126265_g1	0	0	0.48	0	0	0.99	0.484848	2.0625
c13494_g1	0.2	0	0.12	0	0.29	0.37	0.484848	2.0625
c7600_g1	120.79	103.49	169.77	333.52	251.53	227.86	0.48474	2.06296
c48381_g1	0.46	0.44	0.2	0.89	0.71	0.67	0.484581	2.06364
c50773_g4	0.85	2.51	0.72	3.99	2.11	2.32	0.484561	2.06372
c51947_g1	0.72	1.99	2.62	4.69	1.31	5	0.484545	2.06379
c11049_g1	0	0	0.47	0	0	0.97	0.484536	2.06383
c115408_g1	0	0	0.47	0	0	0.97	0.484536	2.06383
c400_g1	0.18	0.29	0	0	0.3	0.67	0.484536	2.06383
c72024_g1	0.47	0	0	0.57	0.4	0	0.484536	2.06383
c128073_g1	0	0	0.47	0	0	0.97	0.484536	2.06383
c66428_g1	24.4	0.03	3.03	13.28	23.61	19.8	0.484389	2.06446
c120880_g1	0.17	0.14	0	0	0.15	0.49	0.484375	2.06452
c98131_g1	0.05	0	0.26	0.27	0.3	0.07	0.484375	2.06452
c123211_g1	0	0	0.31	0	0	0.64	0.484375	2.06452
c44413_g1	0	0.63	1.84	1.11	2.47	1.52	0.484314	2.06478
c12674_g1	0.32	0.28	0.32	1.41	0.49	0	0.484211	2.06522
c3513_g1	0	0.46	0	0.23	0	0.72	0.484211	2.06522
c67462_g1	0	0	0.46	0	0	0.95	0.484211	2.06522
c102346_g1	0	0.15	0	0	0.31	0	0.483871	2.06667
c113476_g1	0	0	0.45	0	0	0.93	0.483871	2.06667
c46705_g1	0.3	0	0	0.36	0.26	0	0.483871	2.06667
c28645_g1	0.75	0	0	0.59	0.96	0	0.483871	2.06667
c53254_g5	0	0.3	0	0	0.62	0	0.483871	2.06667
c92395_g1	0	0	0.3	0	0	0.62	0.483871	2.06667
c55384_g1	0	0	0.45	0	0	0.93	0.483871	2.06667
c34102_g1	0.75	0.25	0.5	0.53	0.91	1.66	0.483871	2.06667
c57428_g1	0.29	0.16	0	0.2	0	0.73	0.483871	2.06667
c61753_g1	0	0.3	0	0.15	0	0.47	0.483871	2.06667
c21561_g1	0	0	0.15	0	0.31	0	0.483871	2.06667
c82007_g1	0.15	0	0	0.18	0.13	0	0.483871	2.06667
c91378_g1	1.15	1.33	1.37	3.02	2.82	2.12	0.483668	2.06753
c126383_g1	0.33	0.26	0	0.06	0.85	0.31	0.483607	2.06779
c48264_g1	0	0	1.47	1.54	0	1.5	0.483553	2.06803
c85759_g1	0	0	0.44	0	0	0.91	0.483516	2.06818
c89670_g1	0.44	0	0	0.53	0.38	0	0.483516	2.06818
c40385_g1	0.27	0.24	0.22	0.4	1.11	0	0.483444	2.06849
c83529_g1	0	0	0.29	0	0	0.6	0.483333	2.06897
c86114_g1	0.29	0	0	0.35	0.25	0	0.483333	2.06897
c104941_g1	0	0	0.29	0	0	0.6	0.483333	2.06897
c14546_g2	0.29	0	0	0.35	0.25	0	0.483333	2.06897
c122968_g1	0	0	0.29	0	0	0.6	0.483333	2.06897
c97979_g1	0	0	0.29	0	0	0.6	0.483333	2.06897
c72304_g1	0	0	0.29	0	0	0.6	0.483333	2.06897
c91504_g1	0	0	0.29	0	0	0.6	0.483333	2.06897
c16831_g1	0	0.33	0.25	0.5	0.7	0	0.483333	2.06897
c6010_g1	0	0	0.29	0	0	0.6	0.483333	2.06897
c9320_g1	0.36	0.22	0	0.49	0	0.71	0.483333	2.06897
c3741_g1	0.29	0	0	0.35	0.25	0	0.483333	2.06897
c86790_g1	0.29	0	0	0.35	0.25	0	0.483333	2.06897
c84907_g1	0.39	0.62	0	0	0.99	1.1	0.483254	2.06931
c70046_g1	0.48	0.24	0	0.89	0.04	0.56	0.483221	2.06945
c57565_g1	0	0.72	0	0	0	1.49	0.483221	2.06945
c93187_g1	0.43	0	0	0.52	0.37	0	0.483146	2.06977
c52797_g5	0.73	0.38	1.47	1.49	1.18	2.67	0.483146	2.06977
c128493_g1	0.43	0	0	0.11	0.37	0.41	0.483146	2.06977
c48394_g2	0	0.21	0.36	0	1.18	0	0.483051	2.07017
c37347_g1	0.22	0.35	0	0.27	0.49	0.42	0.483051	2.07017
c17594_g1	0	2.97	0	2.4	0	3.75	0.482927	2.07071
c49006_g1	0.53	0	0.46	0.19	0.33	1.53	0.482927	2.07071
c106101_g1	0.7	0	0.43	0.43	0.8	1.11	0.482906	2.0708
c52686_g2	2.16	2.04	2.55	6.07	4.23	3.68	0.482833	2.07111
c61852_g1	0.28	0	0	0.17	0.41	0	0.482759	2.07143
c82107_g1	0.28	0	0	0.34	0.24	0	0.482759	2.07143
c9650_g1	0.28	0	0	0.34	0.24	0	0.482759	2.07143
c66688_g1	0	0	0.28	0	0	0.58	0.482759	2.07143
c113675_g1	0	0	0.28	0	0	0.58	0.482759	2.07143
c85756_g1	0.42	0	0	0.13	0.54	0.2	0.482759	2.07143
c64201_g1	0.42	0	0	0.51	0.36	0	0.482759	2.07143
c101803_g1	0.28	0	0	0.34	0.24	0	0.482759	2.07143
c24973_g1	0	0	0.42	0	0	0.87	0.482759	2.07143
c72945_g1	0.2	0	0.36	0.24	0	0.92	0.482759	2.07143
c34147_g1	0	0.14	0	0.29	0	0	0.482759	2.07143
c99895_g1	0	0	0.28	0	0	0.58	0.482759	2.07143
c75081_g1	0	0.84	0	0.4	1.34	0	0.482759	2.07143
c52425_g1	0	0	4.14	4.76	0	3.82	0.482517	2.07247
c98558_g1	0	0.55	0	0	0	1.14	0.482456	2.07273
c22646_g1	0	0.93	0.17	1.24	0.5	0.54	0.482456	2.07273
c16805_g1	0.48	0.02	0.46	0.7	0.65	0.64	0.482412	2.07292
c15327_g1	0.41	0	0	0.67	0.18	0	0.482353	2.07317
c78887_g1	0	0.19	0.22	0.15	0.7	0	0.482353	2.07317
c19288_g1	0.41	0	0	0.5	0.35	0	0.482353	2.07317
c108848_g1	0	0.41	0	0.63	0.22	0	0.482353	2.07317
c104190_g1	0.78	0	0.72	1.72	0.66	0.73	0.482315	2.07333
c118376_g1	0.21	0.47	0	0.42	0	0.99	0.48227	2.07353
c92100_g1	0.27	0	0	0.33	0.23	0	0.482143	2.07407
c67389_g1	0	0.54	0	0.51	0.29	0.32	0.482143	2.07407
c67830_g1	0.27	0	0	0.33	0.23	0	0.482143	2.07407
c58439_g1	0	0	0.27	0	0	0.56	0.482143	2.07407
c95473_g1	0	0	0.27	0	0	0.56	0.482143	2.07407
c85974_g1	0	0.25	0.29	0	0.53	0.59	0.482143	2.07407
c51703_g3	0.29	0.12	0.4	0.35	0.37	0.96	0.482143	2.07407
c72355_g1	0.27	0	0	0.33	0.23	0	0.482143	2.07407
c32752_g1	0	0.27	0	0	0.36	0.2	0.482143	2.07407
c107045_g1	0	0.38	0.29	1.12	0.27	0	0.482014	2.07463
c83856_g1	0	0	0.4	0.06	0	0.77	0.481928	2.075
c12905_g1	0.21	0.09	0.1	0	0.39	0.44	0.481928	2.075
c8092_g1	0	0	0.4	0	0	0.83	0.481928	2.075
c28321_g1	14.98	21.03	14.51	37.03	32.96	34.86	0.481831	2.07542
c2785_g1	0	0	0.53	0.61	0.49	0	0.481818	2.07547
c10460_g1	0.53	0	0	0.15	0.95	0	0.481818	2.07547
c96837_g1	0	0.34	0.19	0	0.71	0.39	0.481818	2.07547
c20985_g1	0	0	0.53	0.51	0.59	0	0.481818	2.07547
c62783_g1	0.47	0.19	0	0.29	0.41	0.67	0.481752	2.07576
c2885_g1	0.07	0.28	0.31	0.32	0.8	0.25	0.481752	2.07576
c36982_g1	0	0.34	0.58	0.66	0.85	0.4	0.481675	2.07609
c51579_g2	0	0.87	0.18	0.98	0.33	0.87	0.481651	2.07619
c27498_g1	1.02	1.16	1.36	1.54	3.43	2.38	0.481633	2.07627
c118558_g1	0.26	0	0	0.32	0.22	0	0.481481	2.07693
c21251_g1	0	0.39	0	0.53	0	0.28	0.481481	2.07693
c78807_g1	0	0	0.26	0	0.28	0.26	0.481481	2.07693
c94255_g1	0	0	0.26	0	0	0.54	0.481481	2.07693
c100682_g1	0	0	0.26	0	0	0.54	0.481481	2.07693
c62203_g1	0.26	0	0	0	0.54	0	0.481481	2.07693
c120009_g1	0.13	0	0	0.16	0.11	0	0.481481	2.07693
c44490_g4	4.35	4.6	8.24	13.17	15.2	7.34	0.481378	2.07737
c38544_g1	0.25	0.17	0.22	0.46	0.36	0.51	0.481203	2.07813
c59943_g1	0.64	0	0	0.19	0.54	0.6	0.481203	2.07813
c53537_g1	0.51	0	0	0.29	0	0.77	0.481132	2.07843
c112295_g1	0.51	0	0	0.62	0.44	0	0.481132	2.07843
c54414_g1	0.24	0.27	0	0.44	0.62	0	0.481132	2.07843
c47424_g1	9.85	7.51	7.35	20.62	15.88	14.86	0.481114	2.07851
c45464_g1	0	0.89	0	0.7	0.52	0.63	0.481081	2.07865
c35261_g1	0.5	0.39	0	0.96	0.43	0.46	0.481081	2.07865
c52745_g12	8.97	9.14	10.73	25.74	19.04	15.17	0.481068	2.07871
c71011_g1	0	0.48	0.28	0.73	0	0.85	0.481013	2.07895
c63379_g1	0.38	0	0	0.46	0.33	0	0.481013	2.07895
c45723_g1	0.62	0.43	0.46	0.66	1.17	1.31	0.480892	2.07947
c38071_g1	0.48	0.42	0.48	0.79	1.34	0.74	0.480836	2.07971
c30565_g1	0	4.13	0	3.57	5.02	0	0.480792	2.0799
c596_g1	0	0	0.25	0	0	0.52	0.480769	2.08
c8230_g1	0	0	0.25	0	0	0.52	0.480769	2.08
c99278_g1	0	0.25	0	0	0.52	0	0.480769	2.08
c94156_g1	0	0.63	0.48	0.95	1.34	0.02	0.480519	2.08108
c43809_g1	0.54	0.43	1.25	0.87	2.73	1.02	0.480519	2.08108
c59528_g1	0	0.17	0.2	0.39	0.18	0.2	0.480519	2.08108
c46046_g1	0	0.43	0.92	0.61	1.54	0.66	0.480427	2.08148
c72207_g1	0.02	0.14	0.33	0	0.59	0.43	0.480392	2.08163
c55649_g1	0.22	0	0.27	0.65	0.37	0	0.480392	2.08163
c119895_g1	0.14	0.35	0	0.52	0.36	0.14	0.480392	2.08163
c27455_g1	0.46	0.2	0.32	0.85	0.64	0.55	0.480392	2.08163
c22023_g1	0.2	0.41	0	0.83	0.44	0	0.480315	2.08197
c53047_g2	0.25	0.6	0	0.45	0.85	0.47	0.480226	2.08235
c23593_g1	0.44	0.92	1.18	2.35	0.95	1.99	0.480151	2.08268
c13160_g1	0.13	0.72	0.6	1.09	1.32	0.61	0.480132	2.08276
c114427_g1	0	0.24	0	0	0.5	0	0.48	2.08333
c3981_g1	0	0	0.6	0	1.02	0.23	0.48	2.08333
c126857_g1	0	0.24	0	0	0.5	0	0.48	2.08333
c1421_g1	0.36	0	0	0.24	0.51	0	0.48	2.08333
c55811_g1	0.2	0.17	0.11	0	0.69	0.31	0.48	2.08333
c13947_g1	0	0	0.36	0.29	0	0.46	0.48	2.08333
c106307_g1	0.36	0	0	0.44	0.31	0	0.48	2.08333
c112601_g1	0.24	0	0	0.29	0.21	0	0.48	2.08333
c40518_g1	0.36	0	0	0.44	0.31	0	0.48	2.08333
c56519_g1	0.32	0.13	0.15	0.1	0.55	0.6	0.48	2.08333
c105251_g1	0.6	0	0	0.54	0	0.71	0.48	2.08333
c32975_g3	0.36	0	0	0.75	0	0	0.48	2.08333
c82883_g1	0.33	0.27	0	0	0	1.25	0.48	2.08333
c34740_g1	2.04	0	0	2.08	0	2.17	0.48	2.08333
c34474_g1	1.36	1.27	0	2.33	2.51	0.64	0.479927	2.08365
c17529_g1	0.65	0.98	0.75	0.2	2.11	2.65	0.479839	2.08403
c49373_g1	1.07	0	0	1.22	0	1.01	0.479821	2.08411
c109089_g1	0	0.33	0.38	0.74	0.35	0.39	0.47973	2.08451
c93542_g1	0.5	0	0.21	1.02	0.14	0.32	0.47973	2.08451
c88916_g1	0	0.34	0.25	1	0.23	0	0.479675	2.08474
c18771_g1	0.21	0	0.38	0.88	0.35	0	0.479675	2.08474
c9522_g1	0.7	2.41	0.9	3.48	1.95	2.93	0.479665	2.08479
c34208_g1	0.51	0	0.31	0.56	0.29	0.86	0.479532	2.08537
c105689_g1	0.35	0	0	0.43	0.3	0	0.479452	2.08571
c42586_g1	0	0.16	0.19	0.37	0.17	0.19	0.479452	2.08571
c33761_g1	0	1.19	0.9	1.34	1.37	1.65	0.479358	2.08612
c116113_g1	0	0	0.58	0.38	0.53	0.3	0.479339	2.08621
c32947_g1	1.12	0	0.15	0.56	1.13	0.96	0.479245	2.08662
c72883_g1	0	0.58	0.34	0.58	0.31	1.03	0.479167	2.08696
c124127_g1	0.36	0	0.33	0.43	0	1.01	0.479167	2.08696
c71072_g1	0.46	0	0	0.14	0.39	0.43	0.479167	2.08696
c74220_g1	0	0.23	0	0	0.48	0	0.479167	2.08696
c78832_g1	0.23	0	0	0.28	0.2	0	0.479167	2.08696
c57002_g1	0	0	0.23	0	0	0.48	0.479167	2.08696
c95392_g1	0	0.23	0	0	0.48	0	0.479167	2.08696
c96829_g1	0	0.23	0	0.48	0	0	0.479167	2.08696
c61006_g1	0.23	0	0	0.28	0.2	0	0.479167	2.08696
c55185_g1	0	0	0.23	0	0	0.48	0.479167	2.08696
c89970_g1	0	0.23	0	0	0.48	0	0.479167	2.08696
c83486_g1	0.2	0	0.26	0.43	0.53	0	0.479167	2.08696
c37666_g1	0	0	0.23	0	0	0.48	0.479167	2.08696
c36721_g3	1.52	1.12	0	2.53	2.32	0.66	0.479129	2.08712
c31559_g1	0	0	0.8	0.69	0.98	0	0.479042	2.0875
c88497_g1	0.81	4.55	0	4.03	1.54	5.62	0.478999	2.08769
c46105_g2	0.38	0.3	0	0.45	0.63	0.34	0.478873	2.08824
c71156_g1	0	0.34	0	0	0.71	0	0.478873	2.08824
c104120_g1	0.34	0	0	0.1	0.29	0.32	0.478873	2.08824
c83262_g1	0.34	0	0	0.71	0	0	0.478873	2.08824
c112998_g1	0	0.34	0	0	0.71	0	0.478873	2.08824
c27832_g1	309.46	177.93	746.1	477.31	1277.81	820.84	0.478847	2.08835
c63568_g1	0.45	0	0	0.55	0.39	0	0.478723	2.08889
c91913_g1	0	0	0.45	0	0.94	0	0.478723	2.08889
c55582_g1	0.45	0	0	0	0	0.94	0.478723	2.08889
c101129_g1	0.5	0.4	0	0.6	1.28	0	0.478723	2.08889
c122204_g1	0	0.67	0	0.2	0.57	0.63	0.478571	2.08955
c52943_g5	0.84	2.63	6.56	11.98	5.92	3.06	0.478531	2.08973
c119602_g1	0.3	2.04	1	3.22	3.76	0	0.47851	2.08982
c14740_g1	0.24	0	0.65	0.43	1.21	0.22	0.478495	2.08989
c81778_g1	1.11	0	0	0	1.27	1.05	0.478448	2.09009
c38082_g1	3.11	1.07	1.57	5.64	3.03	3.35	0.478369	2.09044
c1481_g1	0	0.14	0.63	0.88	0.73	0	0.478261	2.09091
c60492_g1	0	0.22	0	0	0.46	0	0.478261	2.09091
c85783_g1	0	0.33	0	0	0.69	0	0.478261	2.09091
c87126_g1	0	0.33	0	0.13	0.36	0.2	0.478261	2.09091
c68840_g1	0	0.22	0	0	0.22	0.24	0.478261	2.09091
c83853_g1	0	0.11	0	0.23	0	0	0.478261	2.09091
c92098_g1	0	0.77	0	0.39	1.22	0	0.478261	2.09091
c95898_g1	0	0	0.22	0.25	0.21	0	0.478261	2.09091
c34843_g1	0	0	0.22	0	0	0.46	0.478261	2.09091
c33223_g1	0.21	0.34	0	0	0.36	0.79	0.478261	2.09091
c69727_g1	0	0.26	0.29	0.58	0.27	0.3	0.478261	2.09091
c43859_g2	0.23	0	0.21	0.7	0	0.22	0.478261	2.09091
c67153_g1	0	0	0.22	0	0	0.46	0.478261	2.09091
c33781_g1	0	0	0.44	0.72	0.2	0	0.478261	2.09091
c84017_g1	0	0.22	0	0.26	0	0.2	0.478261	2.09091
c26297_g1	0	0.22	0	0	0.46	0	0.478261	2.09091
c109854_g1	0	0.22	0	0	0.46	0	0.478261	2.09091
c24288_g1	0	0	0.22	0.14	0	0.32	0.478261	2.09091
c26029_g1	0	0.77	0	0.27	1.34	0	0.478261	2.09091
c67147_g1	0.22	0	0	0.26	0	0.2	0.478261	2.09091
c11468_g1	0	0.22	0	0	0.46	0	0.478261	2.09091
c30238_g1	0	0.12	0.64	0.39	0.71	0.49	0.477987	2.09211
c82091_g1	0.36	0.29	0	0	0	1.36	0.477941	2.09231
c3494_g1	0	0.54	0	0.52	0.29	0.32	0.477876	2.09259
c17906_g1	0.2	0	0.34	0.18	0.43	0.52	0.477876	2.09259
c25593_g1	0.18	0.36	0	0.47	0.15	0.51	0.477876	2.09259
c119426_g1	0	0.54	0	0.5	0.49	0.14	0.477876	2.09259
c35938_g1	1.19	0.32	0	0.24	0.67	2.25	0.477848	2.09272
c104732_g1	0	0	0.97	0.77	1.26	0	0.477833	2.09278
c102473_g1	0	0	0.43	0	0	0.9	0.477778	2.09302
c124306_g1	0.39	0	0.04	0.32	0.39	0.19	0.477778	2.09302
c26975_g1	0.43	0	0	0.53	0.37	0	0.477778	2.09302
c38814_g1	0	0.43	0	0.16	0.23	0.51	0.477778	2.09302
c18083_g1	0	0.32	0	0	0.67	0	0.477612	2.09375
c107587_g1	0.14	0	0.18	0.34	0	0.33	0.477612	2.09375
c118127_g1	0	0.32	0	0.25	0.21	0.21	0.477612	2.09375
c94959_g1	0	0.32	0	0	0.67	0	0.477612	2.09375
c81546_g1	0	0.32	0	0	0.67	0	0.477612	2.09375
c35249_g1	0.16	0.32	0.47	1.08	0.55	0.36	0.477387	2.09474
c29542_g1	154.32	27.46	138.35	345.53	253.94	71.15	0.477364	2.09484
c99261_g1	0	0	0.21	0	0	0.44	0.477273	2.09524
c87300_g1	0	0.4	0.23	0.15	0.22	0.95	0.477273	2.09524
c33591_g1	0.25	0.38	0	0.57	0	0.75	0.477273	2.09524
c1065_g1	0.21	0	0	0.25	0	0.19	0.477273	2.09524
c122326_g1	0.21	0	0	0.25	0	0.19	0.477273	2.09524
c84043_g1	0	0.21	0	0	0.44	0	0.477273	2.09524
c69193_g1	0	0.21	0	0.44	0	0	0.477273	2.09524
c55772_g1	0.31	0.63	0	0.48	1.34	0.15	0.477157	2.09575
c8439_g1	0.23	0.38	0.64	0.89	1.05	0.68	0.477099	2.096
c41887_g1	0.52	0.31	0	0.23	0.2	1.31	0.477011	2.09639
c24839_g1	0.21	0.21	0.41	0.54	0.74	0.46	0.477011	2.09639
c67212_g1	0	0.31	0	0	0.65	0	0.476923	2.09677
c80756_g1	0	0.31	0	0	0.65	0	0.476923	2.09677
c34386_g1	0.72	0.81	0	0.87	0.98	1.36	0.476636	2.09804
c10313_g1	0	0.32	0.19	0	0.5	0.57	0.476636	2.09804
c29878_g1	0.24	0.27	0	0.4	0.39	0.28	0.476636	2.09804
c52808_g6	0.16	0.29	0.06	0.51	0.33	0.23	0.476636	2.09804
c30271_g1	0.95	1.19	0	1.38	2.37	0.74	0.476615	2.09813
c50951_g1	0	0.2	0.41	0	0	1.28	0.476562	2.09836
c52035_g1	1.68	0	1.57	1.8	2.38	2.64	0.47654	2.09846
c47499_g1	0.8	1.12	1.4	2.43	3.92	0.62	0.476327	2.0994
c14629_g1	12.22	12.35	10.48	26.51	20.19	26.89	0.476288	2.09957
c40670_g1	19.6	34.92	38.83	78.61	57.5	59.9	0.476251	2.09973
c58868_g1	0	0.3	0	0	0.63	0	0.47619	2.1
c32611_g1	0.2	0	0	0.25	0.17	0	0.47619	2.1
c44094_g3	0.25	0.38	0.37	0.85	0.67	0.58	0.47619	2.1
c46192_g1	0	0.3	0	0	0.63	0	0.47619	2.1
c16112_g1	0	0.2	0	0	0.42	0	0.47619	2.1
c1173_g1	0	0.3	0	0	0	0.63	0.47619	2.1
c23517_g1	0.1	0	0	0.21	0	0	0.47619	2.1
c8850_g1	0	0	0.7	0.36	0.75	0.36	0.47619	2.1
c115178_g1	0	0	0.2	0	0	0.42	0.47619	2.1
c114177_g1	0	0	0.3	0.26	0.37	0	0.47619	2.1
c62481_g1	0	0.3	0	0	0.63	0	0.47619	2.1
c94788_g1	0	0.3	0	0	0.63	0	0.47619	2.1
c128424_g1	0.3	0	0	0.37	0.26	0	0.47619	2.1
c65348_g1	0	0.4	0	0	0.84	0	0.47619	2.1
c108998_g1	0.19	0.31	0	0.23	0.82	0	0.47619	2.1
c72272_g1	0.3	0	0	0	0	0.63	0.47619	2.1
c118672_g1	0	0.4	0	0	0.84	0	0.47619	2.1
c74469_g1	0	0.3	0	0	0.63	0	0.47619	2.1
c38972_g1	0.31	0.68	0.6	1.21	1.2	0.93	0.476048	2.10063
c6307_g1	0	0.51	0.78	0.26	1.09	1.36	0.476015	2.10077
c39578_g2	0	0.99	0.99	1.4	1.31	1.45	0.475962	2.10101
c37991_g1	0	0	0.59	0.61	0.26	0.37	0.475806	2.1017
c27542_g1	0.3	0.88	0	0.85	1.63	0	0.475806	2.1017
c37465_g1	0.22	0.84	1.1	1.85	1.66	1.03	0.475771	2.10185
c45448_g1	0	0.24	0.74	1.26	0.3	0.5	0.475728	2.10204
c69382_g1	0	1.5	1.04	0.91	1.6	2.83	0.475655	2.10236
c111767_g1	0	0	0.39	0.42	0	0.4	0.47561	2.10256
c40928_g1	0.81	0.64	0.4	2.21	1.04	0.64	0.475578	2.1027
c46233_g1	0.73	0	0.34	0.67	1.24	0.34	0.475556	2.1028
c51718_g1	0	0.68	0.39	0.77	1.08	0.4	0.475556	2.1028
c118969_g1	0.29	0	0	0.61	0	0	0.47541	2.10345
c85666_g1	0.29	0	0	0.36	0.25	0	0.47541	2.10345
c95917_g1	0	0.29	0	0	0.61	0	0.47541	2.10345
c115004_g1	0	0.29	0	0	0.61	0	0.47541	2.10345
c92164_g1	0.1	0	0.19	0	0.41	0.2	0.47541	2.10345
c61063_g1	0	0.29	0	0	0.61	0	0.47541	2.10345
c36503_g1	0.29	0	0	0.28	0.33	0	0.47541	2.10345
c99513_g1	0	0.29	0	0	0.61	0	0.47541	2.10345
c66764_g1	0.29	0	0	0.36	0.25	0	0.47541	2.10345
c90459_g1	0	0.29	0	0	0.61	0	0.47541	2.10345
c75614_g1	0	0	0.29	0.19	0	0.42	0.47541	2.10345
c80101_g1	0.43	0	0.34	0.61	0	1.01	0.475309	2.10389
c92433_g1	0.45	0.46	0.63	0.62	1.47	1.15	0.475309	2.10389
c105776_g1	0.48	0	0	0.58	0.2	0.23	0.475248	2.10416
c36499_g1	0	0.95	0.97	1.68	1.12	1.24	0.475248	2.10416
c49897_g2	0.23	0.35	0.76	0.85	1.21	0.76	0.475177	2.10448
c42504_g1	1.58	1.72	1.09	1.64	6.01	1.59	0.475108	2.10478
c81103_g1	0	0.19	0	0	0.4	0	0.475	2.10526
c4992_g1	0	0.19	0	0.4	0	0	0.475	2.10526
c62432_g1	0	0.38	0	0	0.8	0	0.475	2.10526
c13319_g1	0.38	0	0	0.33	0.47	0	0.475	2.10526
c6315_g1	0	0.19	0	0	0.4	0	0.475	2.10526
c67497_g1	0.19	0	0	0.22	0	0.18	0.475	2.10526
c52222_g1	0.54	0	0.5	0.66	0	1.53	0.474886	2.10577
c67117_g1	0	0.31	0.35	0	0.66	0.73	0.47482	2.10606
c34412_g1	0.34	0.32	0	0.31	0.44	0.64	0.47482	2.10606
c125103_g1	0.75	0	0	0.62	0.96	0	0.474684	2.10666
c30693_g1	0.05	0	0.7	0.07	0.76	0.75	0.474684	2.10666
c52873_g9	0.46	0	1.13	1.86	0.46	1.03	0.474627	2.10692
c118323_g1	0.26	0.3	0	0.32	0.36	0.5	0.474576	2.10714
c89931_g1	0	0.28	0	0	0.59	0	0.474576	2.10714
c126013_g1	0	0.28	0	0.59	0	0	0.474576	2.10714
c97487_g1	0	0.28	0	0	0.59	0	0.474576	2.10714
c106947_g1	0	0.28	0	0	0.59	0	0.474576	2.10714
c27286_g1	1.24	4.97	2.06	6.51	5.02	5.9	0.474469	2.10762
c116903_g1	0	0.36	0.29	0.36	0.22	0.79	0.474453	2.10769
c69816_g1	0.36	0.29	0	0.44	0.61	0.32	0.474453	2.10769
c23848_g1	0	0	1.02	0.38	0.47	1.3	0.474419	2.10784
c48920_g1	0.92	0.98	0.23	1.13	1.04	2.32	0.474388	2.10798
c13710_g1	0.37	0	0	0.16	0.31	0.31	0.474359	2.10811
c98271_g1	0	0.37	0	0	0.78	0	0.474359	2.10811
c6236_g1	0.25	0	0.12	0.46	0.32	0	0.474359	2.10811
c95444_g1	0.25	0	0.12	0.46	0.32	0	0.474359	2.10811
c69102_g1	0.37	0	0	0.63	0.15	0	0.474359	2.10811
c112490_g1	0	0.37	0	0.57	0.21	0	0.474359	2.10811
c46139_g1	0.46	0	0	0.31	0.66	0	0.474227	2.10869
c67817_g1	0	0	0.46	0.54	0.43	0	0.474227	2.10869
c53128_g1	0.73	0.49	0.34	0.76	1.31	1.22	0.474164	2.10897
c66190_g1	0	0	0.55	0.41	0	0.75	0.474138	2.10909
c33788_g1	0.9	0.47	0.46	1.01	0.89	1.96	0.474093	2.10929
c87088_g1	0.35	0.28	0.65	0.86	1.51	0.33	0.474074	2.10938
c36755_g1	1.03	0.67	0.4	3.1	0.94	0.39	0.474041	2.10952
c47044_g1	0.47	0	0.35	0	0.69	1.04	0.473988	2.10976
c94594_g1	0.27	0.55	0	0.41	0.61	0.71	0.473988	2.10976
c43813_g1	5.15	6.15	6.15	25.47	5.88	5.47	0.473927	2.11003
c38302_g1	1.25	0.76	0.07	1.93	1.28	1.18	0.473804	2.11058
c121762_g1	0	0.33	0.12	0.82	0.13	0	0.473684	2.11111
c124610_g1	0	0.36	0	0	0.76	0	0.473684	2.11111
c116673_g1	0	0.27	0	0	0.57	0	0.473684	2.11111
c31434_g1	0.24	0.08	0.67	1.18	0	0.91	0.473684	2.11111
c15541_g1	0	0.36	0	0	0.76	0	0.473684	2.11111
c68938_g1	0	0.36	0	0	0.76	0	0.473684	2.11111
c46152_g1	0.54	0	0	0.56	0	0.58	0.473684	2.11111
c67707_g1	0.36	0	0	0.06	0.02	0.68	0.473684	2.11111
c41937_g1	0.12	0.78	0	1.04	0.63	0.23	0.473684	2.11111
c126678_g1	0	0.36	0	0	0.76	0	0.473684	2.11111
c23964_g1	0.36	0	0	0	0.76	0	0.473684	2.11111
c13996_g1	0.63	0	0	0	0.74	0.59	0.473684	2.11111
c105177_g1	0	0	0.09	0	0.09	0.1	0.473684	2.11111
c23749_g1	0.1	0	0.35	0.82	0.07	0.06	0.473684	2.11111
c6816_g1	0.13	0.16	0.07	0.4	0.17	0.19	0.473684	2.11111
c5937_g1	0	0	0.27	0	0.25	0.32	0.473684	2.11111
c45576_g2	0.2	0.83	0.31	1.01	0.8	1.02	0.473498	2.11194
c49744_g1	0.81	1.23	0.9	2.38	1.22	2.61	0.47343	2.11224
c36046_g1	0.68	0.21	0	1.26	0.62	0	0.473404	2.11236
c42325_g1	1.61	7.25	2.7	8.79	5.28	10.35	0.473382	2.11246
c49439_g1	0.12	0.6	0.08	0.47	0.77	0.45	0.473373	2.1125
c59619_g1	0.62	0	0	0.19	0.53	0.59	0.473282	2.11291
c4825_g1	2.39	0	0	2.49	1.25	1.31	0.473267	2.11297
c56436_g1	0	0.53	0	0	0.49	0.63	0.473214	2.11321
c34536_g1	0	0	0.88	1.09	0.77	0	0.473118	2.11364
c49008_g1	3.58	3.09	3.25	7.2	4.25	9.52	0.473057	2.11391
c80100_g1	0	0.35	0	0	0.74	0	0.472973	2.11429
c35539_g2	0	0.35	0	0	0.74	0	0.472973	2.11429
c80618_g1	0	0.35	0	0	0.74	0	0.472973	2.11429
c83418_g1	0.35	0	0	0.36	0.38	0	0.472973	2.11429
c61938_g1	0	0.35	0	0	0.74	0	0.472973	2.11429
c12883_g1	0.35	0	0	0	0.74	0	0.472973	2.11429
c8368_g1	0	0	0.61	0.25	0	1.04	0.472868	2.11476
c30879_g1	0	1.2	0.19	0.63	1.08	1.23	0.472789	2.11511
c27857_g1	0	0.26	0	0	0.55	0	0.472727	2.11539
c9129_g1	0.36	0.42	0	0.58	0.74	0.33	0.472727	2.11539
c92838_g1	0	0.26	0	0	0.55	0	0.472727	2.11539
c109476_g1	0	0.26	0	0	0.55	0	0.472727	2.11539
c5251_g1	3.57	8.72	1.39	10.98	10.09	7.87	0.472702	2.1155
c33141_g1	0.15	1.59	0.51	1.04	1.61	2.11	0.472689	2.11556
c27057_g1	0	0.33	0.36	0	0.99	0.47	0.472603	2.11594
c127576_g1	0	0.69	0	0	1.46	0	0.472603	2.11594
c68145_g1	0.17	0.26	0	0	0.59	0.32	0.472527	2.11628
c63820_g1	0	0.53	0.33	0.94	0.88	0	0.472527	2.11628
c3780_g1	0	0.43	0	0.26	0.65	0	0.472527	2.11628
c3806_g1	0	0.43	0	0.11	0.46	0.34	0.472527	2.11628
c66853_g1	5.03	3.15	2.38	11.47	7.84	3.04	0.472483	2.11648
c43996_g1	0.24	0.57	0.22	0.71	0.8	0.67	0.472477	2.11651
c57487_g1	0.21	0	0.39	0	1.27	0	0.472441	2.11667
c24679_g1	0.43	0.17	0	0.25	0	1.02	0.472441	2.11667
c53831_g1	0	0.34	0	0	0.72	0	0.472222	2.11765
c93558_g1	0.17	0	0	0.2	0	0.16	0.472222	2.11765
c88381_g1	0	0.34	0	0	0.72	0	0.472222	2.11765
c80427_g1	0	0.34	0	0.13	0.18	0.41	0.472222	2.11765
c97762_g1	0	0.34	0	0	0.72	0	0.472222	2.11765
c56422_g1	0.17	0	0	0.2	0	0.16	0.472222	2.11765
c75978_g1	0	0.34	0	0	0.72	0	0.472222	2.11765
c11599_g1	0.34	0	0	0	0.34	0.38	0.472222	2.11765
c47166_g1	0	0	0.17	0	0	0.36	0.472222	2.11765
c31330_g1	0.19	0.15	0	0.23	0.49	0	0.472222	2.11765
c90491_g1	0	0.34	0	0	0.72	0	0.472222	2.11765
c37_g1	0.17	0	0	0.2	0	0.16	0.472222	2.11765
c7777_g1	0.17	1.09	1.2	1.58	1.39	2.24	0.472169	2.11789
c44402_g1	1.44	0	0	3.05	0	0	0.472131	2.11806
c25247_g1	0	1.21	0.56	1.83	0.78	1.14	0.472	2.11864
c85401_g1	0	0.17	0.42	0.35	0.5	0.4	0.472	2.11864
c28425_g1	3.04	1.22	1.05	2.99	3.24	5.02	0.472	2.11864
c117197_g1	0	0.42	0	0	0.42	0.47	0.47191	2.11905
c69292_g1	0.42	0	0	0	0.89	0	0.47191	2.11905
c126530_g1	0.34	0.08	0	0.41	0.48	0	0.47191	2.11905
c124962_g1	0	0.11	0.31	0.61	0.28	0	0.47191	2.11905
c78422_g1	0	0.42	0	0	0.89	0	0.47191	2.11905
c105507_g1	0.22	0.2	0	0.34	0.55	0	0.47191	2.11905
c52824_g1	0	0	1.17	0	0.84	1.64	0.471774	2.11966
c49784_g1	0.46	0.38	1.33	1.43	1.21	1.96	0.471739	2.11982
c81872_g1	0.25	0	0	0.3	0	0.23	0.471698	2.12
c86183_g1	0	0.25	0	0	0.53	0	0.471698	2.12
c118008_g1	0	0.75	0	0	1.59	0	0.471698	2.12
c22436_g1	0	0	0.25	0.53	0	0	0.471698	2.12
c5250_g1	0.25	0	0	0.3	0	0.23	0.471698	2.12
c68026_g1	0	0.25	0	0	0.53	0	0.471698	2.12
c128722_g1	0	0.25	0	0.19	0.34	0	0.471698	2.12
c110758_g1	0.21	0.04	0	0.09	0.14	0.3	0.471698	2.12
c61393_g1	0	0.25	0	0	0.53	0	0.471698	2.12
c91908_g1	0	0.25	0	0	0.53	0	0.471698	2.12
c79396_g1	0.14	0.11	0	0.09	0.44	0	0.471698	2.12
c29846_g1	0.66	3.63	4.51	9.07	4.1	5.49	0.471597	2.12045
c37587_g1	1.04	2.5	1.33	5.33	2.71	2.29	0.471442	2.12115
c61505_g1	0.33	0	0	0.16	0.28	0.26	0.471429	2.12121
c69105_g1	0	0.33	0	0.15	0.17	0.38	0.471429	2.12121
c2840_g1	0	0.42	0.24	0.79	0.44	0.17	0.471429	2.12121
c106938_g1	0	0.33	0	0	0.7	0	0.471429	2.12121
c66642_g1	0	0.33	0	0	0.7	0	0.471429	2.12121
c81619_g1	0.59	0.4	0	1.08	0	1.02	0.471429	2.12121
c111281_g1	0	0	0.33	0.29	0.41	0	0.471429	2.12121
c34188_g1	0	0.33	0	0.15	0.35	0.2	0.471429	2.12121
c104382_g1	0	0.33	0	0	0.7	0	0.471429	2.12121
c106846_g1	0.41	0	0	0.49	0	0.38	0.471264	2.12195
c63990_g1	0	0.41	0	0	0.87	0	0.471264	2.12195
c34119_g1	0	0.52	0.71	0	1.47	1.14	0.471264	2.12195
c122105_g1	0.12	0.07	0.71	0.35	0.74	0.82	0.471204	2.12222
c15531_g1	0	0.23	0.34	0.17	0.48	0.56	0.471074	2.12281
c28522_g1	0	16.68	0	8.91	12.42	14.09	0.47092	2.1235
c25631_g1	1.29	0	1.62	1.5	1.91	2.77	0.470874	2.12371
c38944_g1	0	1.33	0.77	3.04	1.42	0	0.470852	2.12381
c117242_g1	0	0.24	0	0.25	0.26	0	0.470588	2.125
c24308_g1	0	0.24	0	0	0.51	0	0.470588	2.125
c96897_g1	0	0.32	0	0	0.68	0	0.470588	2.125
c13976_g1	0	0.08	0	0.17	0	0	0.470588	2.125
c112255_g1	0	0.32	0	0	0.68	0	0.470588	2.125
c26606_g1	0	0.16	0	0	0	0.34	0.470588	2.125
c42145_g1	0	0.1	0.14	0.4	0.11	0	0.470588	2.125
c76212_g1	0	0.16	0	0	0.34	0	0.470588	2.125
c103882_g1	0	0.4	0	0.45	0.21	0.19	0.470588	2.125
c18206_g1	0.38	0.26	0	0.87	0.35	0.14	0.470588	2.125
c127112_g1	0	0	0.32	0.68	0	0	0.470588	2.125
c25334_g1	0	0	0.4	0	0.41	0.44	0.470588	2.125
c125022_g1	0	0.24	0	0	0.51	0	0.470588	2.125
c47408_g1	1.07	0.68	0.97	1.88	0.86	3.04	0.470588	2.125
c1395_g1	0	0.15	0.17	0.34	0.16	0.18	0.470588	2.125
c22320_g1	0	0.24	0	0.27	0.24	0	0.470588	2.125
c59092_g1	0	0.4	0	0.46	0	0.39	0.470588	2.125
c98306_g1	0	0.4	0	0	0.85	0	0.470588	2.125
c94303_g1	0	0.32	0	0	0.68	0	0.470588	2.125
c17096_g1	0	0.4	0	0	0.85	0	0.470588	2.125
c45480_g2	2.57	4.62	1.39	8.41	4.06	5.77	0.470395	2.12587
c55217_g1	0.17	0.44	0.18	0.34	0.44	0.9	0.470238	2.12658
c7954_g1	0.79	0	0	0	0	1.68	0.470238	2.12658
c66238_g1	0	0.71	0	0	0	1.51	0.470199	2.12676
c265_g1	0	0.88	1.01	0.2	1.63	2.19	0.470149	2.12699
c34773_g1	2.63	5.36	11.23	13.88	12.64	14.37	0.470042	2.12747
c7934_g1	0	0.33	0.14	0.62	0.25	0.13	0.47	2.12766
c112471_g1	0.41	0.07	0.38	0.74	0.7	0.39	0.469945	2.12791
c76334_g1	0	0.39	0	0	0.83	0	0.46988	2.1282
c70772_g1	0	0.39	0	0	0.83	0	0.46988	2.1282
c101297_g1	0	0.39	0	0	0.83	0	0.46988	2.1282
c41597_g1	1.58	14.79	4.05	13.04	13.02	17.4	0.469857	2.12831
c30273_g1	0	0.31	0	0	0.66	0	0.469697	2.12903
c46170_g2	0.93	0	0	1.98	0	0	0.469697	2.12903
c103098_g1	0.31	0	0	0.66	0	0	0.469697	2.12903
c26224_g2	0.31	0	0	0.37	0	0.29	0.469697	2.12903
c61581_g1	0.31	0	0	0.37	0	0.29	0.469697	2.12903
c118489_g1	0.31	0	0	0.37	0	0.29	0.469697	2.12903
c115625_g1	0	0	0.31	0.66	0	0	0.469697	2.12903
c87763_g1	0	0.31	0	0	0.66	0	0.469697	2.12903
c95154_g1	0.13	0	0.72	0.32	1.12	0.37	0.469613	2.12941
c47303_g1	2.55	0.42	2.59	5.25	3.83	2.76	0.469595	2.12949
c123403_g1	0	0.54	0	0	1.15	0	0.469565	2.12963
c8731_g1	0.54	0	0	0	1.15	0	0.469565	2.12963
c41359_g1	2.46	0.89	1.27	3.47	2.36	4.01	0.469512	2.12987
c108647_g1	0.53	0	0.24	0.64	0	1	0.469512	2.12987
c23103_g1	0	0.23	0	0	0.49	0	0.469388	2.13043
c94512_g1	0	0.23	0	0	0.49	0	0.469388	2.13043
c31920_g1	0	0.23	0	0	0.49	0	0.469388	2.13043
c109430_g1	0	0	0.46	0.3	0.21	0.47	0.469388	2.13043
c19901_g1	0	0.23	0	0	0.49	0	0.469388	2.13043
c50532_g3	0	0.23	0	0	0.49	0	0.469388	2.13043
c105033_g1	0	0.32	0.37	0.72	0	0.75	0.469388	2.13043
c89349_g1	0	0.23	0	0	0.49	0	0.469388	2.13043
c96757_g1	0.84	0	0	0.67	0.36	0.76	0.469274	2.13095
c48919_g2	1.36	0.41	0.52	0.95	2.83	1.1	0.469262	2.13101
c93399_g1	0	0.4	0.21	1.1	0.2	0	0.469231	2.13115
c107416_g1	0	0.38	0	0	0.81	0	0.469136	2.13158
c94678_g1	0	0.38	0	0	0.81	0	0.469136	2.13158
c80685_g1	0	0.38	0	0	0.81	0	0.469136	2.13158
c31301_g1	1.32	0.35	0	1.07	0	2.49	0.469101	2.13174
c41989_g1	0	0.43	0.86	0.89	1.07	0.79	0.469091	2.13178
c40424_g1	1.7	0.92	0.76	3.2	1.93	2.08	0.468793	2.13314
c114503_g1	0	0.3	0	0	0.64	0	0.46875	2.13333
c106757_g1	0	0.3	0	0	0.64	0	0.46875	2.13333
c93572_g1	0	0.15	0	0	0.15	0.17	0.46875	2.13333
c92430_g1	0	0.45	0	0	0.96	0	0.46875	2.13333
c52975_g5	0	0.06	0.24	0.36	0.28	0	0.46875	2.13333
c58596_g1	0.3	0	0	0.36	0	0.28	0.46875	2.13333
c119028_g1	0	0.3	0	0.64	0	0	0.46875	2.13333
c53048_g8	0	0	0.15	0.1	0.22	0	0.46875	2.13333
c59319_g1	0	0	0.45	0.29	0.21	0.46	0.46875	2.13333
c113066_g1	0.3	0	0	0.36	0	0.28	0.46875	2.13333
c98468_g1	0	0.3	0	0	0.64	0	0.46875	2.13333
c17621_g1	0.9	0	0	0.46	0.71	0.75	0.46875	2.13333
c6874_g1	0	0.15	0	0	0.32	0	0.46875	2.13333
c7958_g1	0.35	0.22	0.18	0.4	0.65	0.55	0.46875	2.13333
c97787_g1	0	0.45	0	0	0.96	0	0.46875	2.13333
c47433_g1	0.01	0.66	0	0.31	0.77	0.35	0.468531	2.13433
c22331_g1	0.15	0.24	0.28	0.09	1.15	0.19	0.468531	2.13433
c104143_g1	0	0	5.43	0	6.06	5.53	0.468507	2.13444
c48018_g5	0.07	0.74	1.94	2.39	1.31	2.17	0.468484	2.13454
c15336_g1	0.52	0	0	0.62	0	0.49	0.468468	2.13462
c49815_g1	0	0	0.52	0.34	0.24	0.53	0.468468	2.13462
c12970_g1	0	0.69	2.13	2.34	2.96	0.72	0.468439	2.13475
c57683_g1	0	0	0.89	0.39	0	1.51	0.468421	2.13483
c48350_g3	3	1.81	0	1.7	7.03	1.54	0.468354	2.13514
c66369_g1	0	0.37	0	0.79	0	0	0.468354	2.13514
c125504_g1	0	0.37	0	0	0.79	0	0.468354	2.13514
c34527_g1	0	1.18	0	0.81	1.24	0.47	0.468254	2.13559
c70016_g1	0	0	0.59	0.38	0.27	0.61	0.468254	2.13559
c118776_g1	0	0.37	0.22	0.42	0.4	0.44	0.468254	2.13559
c52779_g2	0.28	0.64	1.51	1.09	1.74	2.36	0.468208	2.1358
c5786_g1	1.03	0	0	0.54	0.54	1.12	0.468182	2.13592
c106706_g1	0	0.67	0.36	0.21	0.65	1.34	0.468182	2.13592
c99816_g1	0	0.22	0	0.47	0	0	0.468085	2.13636
c67724_g1	0	0.22	0	0	0.47	0	0.468085	2.13636
c99662_g1	0	0.22	0	0	0.47	0	0.468085	2.13636
c48455_g1	0.14	0.4	0.19	0.78	0.3	0.48	0.467949	2.13699
c20428_g1	0	1.24	0	0	2.65	0	0.467925	2.13709
c32002_g1	0.28	0.23	0	0.34	0.48	0.27	0.46789	2.13725
c94254_g1	0	0.56	0.24	0.23	1.12	0.36	0.467836	2.1375
c91526_g1	1.6	0	0	1.92	0	1.5	0.467836	2.1375
c64429_g1	0.29	0	0	0	0.62	0	0.467742	2.13793
c126476_g1	0	0.29	0	0	0.62	0	0.467742	2.13793
c41402_g2	0	0	0.29	0.22	0	0.4	0.467742	2.13793
c84784_g1	0	0.29	0	0	0.62	0	0.467742	2.13793
c47947_g1	0.19	0.1	0	0.3	0.22	0.1	0.467742	2.13793
c106935_g1	0	0.29	0	0	0.62	0	0.467742	2.13793
c75093_g1	0	0.87	0	0.49	0	1.37	0.467742	2.13793
c72387_g1	0.34	0.28	0.03	0.42	0	0.97	0.467626	2.13846
c38923_g1	0	0.5	0.15	0.29	0.18	0.92	0.467626	2.13846
c52677_g2	0.85	1.12	2.14	2.83	3.39	2.57	0.467577	2.13869
c37043_g1	0	0.36	0	0	0.77	0	0.467532	2.13889
c4477_g1	0.62	0.6	0.58	0.76	1.04	2.05	0.467532	2.13889
c12880_g1	0	0.36	0	0	0.77	0	0.467532	2.13889
c34858_g1	0.57	0.39	0.26	0.26	1.54	0.81	0.467433	2.13934
c81703_g1	0	0.43	0	0.66	0	0.26	0.467391	2.13954
c66904_g1	0.43	0	0	0.52	0	0.4	0.467391	2.13954
c14762_g1	0.43	0	0	0.52	0	0.4	0.467391	2.13954
c123209_g1	0	0.2	0.23	0.46	0.22	0.24	0.467391	2.13954
c14058_g1	0.43	0	0	0.55	0.37	0	0.467391	2.13954
c6093_g1	0	0.1	0.76	0.67	0	1.17	0.467391	2.13954
c2500_g1	0.23	0.7	0	1.26	0.57	0.16	0.467337	2.13978
c122177_g1	0	0.5	0	0.47	0.6	0	0.46729	2.14
c48127_g2	0.44	0.54	0.3	0.86	0.84	1.04	0.467153	2.14063
c42631_g1	1.07	1.39	0.38	2.67	1.26	2.15	0.467105	2.14085
c44801_g1	0.2	0.86	0	0.48	0.9	0.89	0.46696	2.14151
c25937_g1	0	0.28	0	0	0.6	0	0.466667	2.14286
c9573_g1	0.35	0	0	0.42	0	0.33	0.466667	2.14286
c7935_g1	0.61	0.44	0	1.1	1.15	0	0.466667	2.14286
c89244_g1	0.43	0.34	0	0.52	0.73	0.4	0.466667	2.14286
c54615_g1	0	0.49	0	1.05	0	0	0.466667	2.14286
c106732_g1	0.17	0.52	0.22	0.61	0.7	0.64	0.466667	2.14286
c25855_g1	0	0	0.35	0.23	0.16	0.36	0.466667	2.14286
c101384_g1	0	0.42	0	0	0.9	0	0.466667	2.14286
c36972_g1	0	0.28	0	0	0.6	0	0.466667	2.14286
c117762_g1	0	0.28	0	0	0.6	0	0.466667	2.14286
c54588_g1	0	0.28	0	0	0.6	0	0.466667	2.14286
c76066_g1	0	0.21	0	0	0.45	0	0.466667	2.14286
c116765_g1	0	0.28	0	0	0.6	0	0.466667	2.14286
c51887_g2	0.13	0.22	0	0.3	0.33	0.12	0.466667	2.14286
c111699_g1	0	0.21	0	0	0.45	0	0.466667	2.14286
c34468_g1	0	0.72	0.68	0.84	1.84	0.32	0.466667	2.14286
c68404_g1	0	0	0.21	0.07	0.38	0	0.466667	2.14286
c38279_g1	0	0.63	0.28	0.68	0.14	1.13	0.466667	2.14286
c109672_g1	0	0.35	0.21	0.33	0.46	0.41	0.466667	2.14286
c13276_g1	0	0	0.49	0.35	0.7	0	0.466667	2.14286
c23410_g1	0.28	0	0	0.34	0	0.26	0.466667	2.14286
c85450_g1	0	0.28	0	0	0.6	0	0.466667	2.14286
c24240_g1	0	0	0.56	0.74	0	0.46	0.466667	2.14286
c84828_g1	0	0.21	0	0	0.45	0	0.466667	2.14286
c86064_g1	0	0	0.35	0.04	0	0.71	0.466667	2.14286
c99428_g1	0.22	0	0.2	0.13	0.56	0.21	0.466667	2.14286
c11538_g1	0	0.42	0	0.16	0	0.74	0.466667	2.14286
c128433_g1	0	0.28	0	0	0.6	0	0.466667	2.14286
c42244_g1	0.58	0.16	0.03	0.95	0.7	0	0.466667	2.14286
c84585_g1	0	0.21	0	0	0.45	0	0.466667	2.14286
c52223_g8	0	0.28	0	0	0.6	0	0.466667	2.14286
c14562_g1	0	0.35	0	0	0.75	0	0.466667	2.14286
c121994_g1	0	0.35	0	0	0.75	0	0.466667	2.14286
c97405_g1	0.11	0.13	0.11	0.75	0	0	0.466667	2.14286
c27163_g1	0	0.21	0	0.45	0	0	0.466667	2.14286
c21860_g1	0	0.28	0	0	0.6	0	0.466667	2.14286
c117703_g1	0	0.28	0	0	0.6	0	0.466667	2.14286
c52867_g3	0.45	1.49	0.54	2.26	1.26	1.8	0.466165	2.14516
c91863_g1	0.22	0.2	0.2	0	0.92	0.41	0.466165	2.14516
c30949_g1	27.51	25.01	12.66	59.49	38.81	41.53	0.466137	2.14529
c97423_g1	0	0.55	0	0.38	0.8	0	0.466102	2.14545
c55969_g1	0.55	0	0	0.19	0.47	0.52	0.466102	2.14545
c43074_g1	3.87	0.15	3.13	5.23	4.44	5.67	0.466102	2.14545
c48571_g2	0.87	0.23	0	1.35	0.74	0.27	0.466102	2.14545
c69643_g1	1.03	0	0	0	0.76	1.45	0.466063	2.14563
c43705_g1	0.14	0	0.89	1	0.47	0.74	0.466063	2.14563
c40009_g1	0.89	0	0.55	1.17	0	1.92	0.466019	2.14584
c38226_g1	0.81	0.44	0.19	1.07	0.87	1.15	0.466019	2.14584
c57512_g1	0.48	0	0	0.58	0	0.45	0.466019	2.14584
c18735_g1	0.3	0.18	0	0.34	0.69	0	0.466019	2.14584
c39221_g1	0.81	0.44	0.19	1.07	0.87	1.15	0.466019	2.14584
c33855_g1	0.39	0.34	6.86	1.09	9.21	5.99	0.46593	2.14625
c89115_g1	0.41	0	0	0	0.88	0	0.465909	2.14634
c13921_g1	0.16	0	0.25	0.16	0.58	0.14	0.465909	2.14634
c82841_g1	0	0.41	0	0	0.88	0	0.465909	2.14634
c91469_g1	0	0	0.41	0.65	0.23	0	0.465909	2.14634
c59708_g1	0.41	0	0	0	0.88	0	0.465909	2.14634
c53493_g3	0	1.16	0	1.46	0	1.03	0.465863	2.14655
c45319_g1	0	0.34	0.41	1.19	0	0.42	0.465839	2.14666
c9970_g1	0	1.09	0	0	2.34	0	0.465812	2.14679
c3837_g1	0.22	1.42	0.81	1.56	1.82	1.88	0.465779	2.14694
c7176_g1	0	0	0.34	0.22	0.16	0.35	0.465753	2.14706
c75253_g1	0	0.34	0	0	0.73	0	0.465753	2.14706
c21427_g1	0	0.51	0.85	0.8	1.12	1	0.465753	2.14706
c125423_g1	0	0.34	0	0	0.35	0.38	0.465753	2.14706
c31142_g1	0	0.36	0.66	1.37	0.39	0.43	0.465753	2.14706
c10043_g2	0.34	0	0	0.41	0	0.32	0.465753	2.14706
c63196_g1	0.34	0	0	0.41	0	0.32	0.465753	2.14706
c610_g1	0.19	0.15	0	0.39	0.16	0.18	0.465753	2.14706
c42241_g1	0.35	0.37	0.3	1.12	0.25	0.82	0.465753	2.14706
c27659_g1	6.96	8.54	7.21	19.18	14.84	14.74	0.465751	2.14707
c53027_g5	2.93	4.05	4.51	4.83	8.72	11.12	0.465748	2.14708
c72438_g1	1.38	0.73	0.47	2.06	1.55	1.93	0.465704	2.14729
c58052_g1	0.56	0.01	0.31	1.26	0	0.63	0.465608	2.14773
c76821_g1	0	0	0.27	0.08	0.5	0	0.465517	2.14815
c3764_g1	0	0.27	0	0	0.58	0	0.465517	2.14815
c6490_g2	0	0.27	0	0	0	0.58	0.465517	2.14815
c69254_g1	0	0.27	0	0	0.58	0	0.465517	2.14815
c84656_g1	0	0.27	0	0	0.58	0	0.465517	2.14815
c58616_g1	0	0.54	0	0.2	0	0.96	0.465517	2.14815
c72357_g1	0	0.27	0	0	0.58	0	0.465517	2.14815
c81548_g1	0.27	0	0	0.33	0	0.25	0.465517	2.14815
c8561_g1	0.18	1.84	1.14	2.38	2.41	2	0.46539	2.14874
c4586_g1	0.26	0.21	0	0.16	0	0.85	0.465347	2.14893
c89369_g1	0.16	0	0.31	0.7	0	0.31	0.465347	2.14893
c105735_g1	0.46	0.01	0	0.67	0	0.34	0.465347	2.14893
c26249_g1	0	0.22	0.25	0	0.23	0.78	0.465347	2.14893
c54582_g1	0	0.47	0	0.21	0.24	0.56	0.465347	2.14893
c417_g1	0.53	0	0.14	0.27	0.74	0.43	0.465278	2.14925
c42806_g1	0	0.97	0.77	0.4	0.99	2.35	0.465241	2.14942
c58290_g1	0.28	0.79	0	0.68	0.96	0.66	0.465217	2.14953
c46187_g2	1.4	0	0	0.85	0.4	1.76	0.465116	2.15
c67051_g1	0	0.4	0	0	0.86	0	0.465116	2.15
c67098_g1	0	0.38	0.22	0.81	0.34	0.14	0.465116	2.15
c59367_g1	0.53	0	1.47	0.97	1.82	1.51	0.465116	2.15
c98121_g1	0	0.4	0	0.15	0	0.71	0.465116	2.15
c9040_g1	0	0	0.2	0	0	0.43	0.465116	2.15
c6336_g1	0	0.2	0	0	0.43	0	0.465116	2.15
c92706_g1	0	0	0.6	0	0.83	0.46	0.465116	2.15
c119835_g1	0.6	0	0	0.18	0.26	0.85	0.465116	2.15
c119194_g1	0	0.2	0	0	0.43	0	0.465116	2.15
c106004_g1	0	0.2	0	0	0.43	0	0.465116	2.15
c32585_g1	0	0.46	0.8	1.23	1.48	0	0.464945	2.15079
c111033_g1	0.53	0	0	0.81	0	0.33	0.464912	2.15094
c55677_g1	0.28	0	0.25	0.67	0.47	0	0.464912	2.15094
c40041_g1	0.75	1.2	1.49	2.28	2.38	2.74	0.464865	2.15116
c12266_g1	0	0	0.86	0.57	0.4	0.88	0.464865	2.15116
c94404_g1	0.33	0	0	0.4	0	0.31	0.464789	2.15151
c105596_g1	0.33	0	0	0.17	0	0.54	0.464789	2.15151
c62036_g1	0	0.33	0	0.71	0	0	0.464789	2.15151
c1973_g1	0.33	0	0	0.71	0	0	0.464789	2.15151
c12535_g1	0.59	0	0	0.17	0.82	0.28	0.464567	2.15254
c23441_g1	0.33	0.26	0	0.4	0.56	0.31	0.464567	2.15254
c429_g1	0	0.22	0.5	0.16	1.39	0	0.464516	2.15278
c121954_g1	0.55	0	0.17	0.26	0.78	0.51	0.464516	2.15278
c4711_g1	7.26	3.61	1.94	11.42	11.82	4.35	0.464299	2.15378
c58440_g1	0	0.26	0	0.14	0	0.42	0.464286	2.15384
c10845_g1	0	0.26	0	0	0.56	0	0.464286	2.15384
c8012_g1	0	0.26	0	0.37	0	0.19	0.464286	2.15384
c41400_g1	0	0.26	0	0.56	0	0	0.464286	2.15384
c118609_g1	0	0.39	0	0.3	0.31	0.23	0.464286	2.15384
c14098_g1	0	0.26	0	0	0.56	0	0.464286	2.15384
c117598_g1	0	0.26	0	0	0.56	0	0.464286	2.15384
c72073_g1	0	0.26	0	0	0.56	0	0.464286	2.15384
c68986_g1	0	0.26	0	0	0.56	0	0.464286	2.15384
c91692_g1	0	0.26	0	0	0.56	0	0.464286	2.15384
c102167_g1	0	0.13	0	0	0.28	0	0.464286	2.15384
c21790_g1	0	0	0.91	0	1.26	0.7	0.464286	2.15384
c55411_g1	0.52	0	0	0.63	0	0.49	0.464286	2.15384
c64920_g1	0	0.39	0	0	0.84	0	0.464286	2.15384
c52549_g2	3.8	2.82	0	4.91	5.56	3.79	0.464236	2.15408
c35947_g1	0	1.25	0.24	1.85	0.9	0.46	0.464174	2.15436
c81292_g1	0.18	0.9	0.02	0.7	0.67	1	0.464135	2.15455
c44348_g1	0.31	0.2	1.43	4.08	0.1	0	0.464115	2.15464
c1560_g1	0	0.67	0.17	1.15	0.66	0	0.464088	2.15476
c53460_g6	0	0	0.58	0.52	0.73	0	0.464	2.15517
c96687_g1	0	0.45	0	0.17	0	0.8	0.463918	2.15555
c100257_g1	0.45	0	0	0	0.97	0	0.463918	2.15555
c43567_g2	1.35	0	0	1.25	1.07	0.59	0.463918	2.15555
c29469_g1	1.98	0	1.81	0	8.17	0	0.463892	2.15567
c24691_g1	0.42	0.67	0	0.76	0	1.59	0.46383	2.15596
c61804_g1	0	0.32	0	0	0.69	0	0.463768	2.15625
c128592_g1	0	0.32	0	0	0.69	0	0.463768	2.15625
c103996_g1	0.18	0.14	0	0.19	0	0.5	0.463768	2.15625
c79204_g1	0	0.32	0	0	0.69	0	0.463768	2.15625
c32794_g1	0.53	0	0.49	1.29	0.91	0	0.463636	2.15686
c50528_g4	0.51	0	0	0.62	0	0.48	0.463636	2.15686
c46802_g1	0.88	0.38	0.33	2.68	0	0.75	0.463557	2.15723
c40555_g1	0.22	0.16	0	0.61	0	0.21	0.463415	2.15789
c113630_g1	0	0.19	0	0	0.41	0	0.463415	2.15789
c118512_g1	0	0.19	0	0.41	0	0	0.463415	2.15789
c27269_g1	0.11	1.03	0	0.88	1.28	0.3	0.463415	2.15789
c107038_g1	0	0.38	0	0	0.82	0	0.463415	2.15789
c105009_g1	0	0.19	0	0	0.41	0	0.463415	2.15789
c21661_g1	0.19	0	0	0.24	0.17	0	0.463415	2.15789
c95149_g1	0.19	0	0	0	0	0.41	0.463415	2.15789
c69638_g1	0	0.44	0.57	0.83	0.2	1.15	0.463303	2.15841
c5663_g1	0.21	0.42	0	0.69	0	0.67	0.463235	2.15873
c52998_g3	0.46	0.42	0	1.04	0.18	0.68	0.463158	2.15909
c38037_g1	0.44	0	0	0.18	0.5	0.27	0.463158	2.15909
c57776_g1	0	0	0.44	0.33	0	0.62	0.463158	2.15909
c7182_g1	0	0.66	0.22	0.87	1.03	0	0.463158	2.15909
c67680_g1	0	0.18	0.26	0	0.95	0	0.463158	2.15909
c19299_g1	0	0.69	0	0.26	0	1.23	0.463087	2.15942
c49007_g1	1.27	2.5	2.18	3.32	4.16	5.37	0.463035	2.15966
c42106_g2	0.66	0.59	1.69	2.24	1.51	2.6	0.462992	2.15986
c62548_g1	0	0.25	0	0	0.54	0	0.462963	2.16
c16629_g1	0	0.25	0	0	0.54	0	0.462963	2.16
c33380_g1	0.26	0	0.24	0.16	0.67	0.25	0.462963	2.16
c35016_g1	0	0	0.75	1.46	0.16	0	0.462963	2.16
c31535_g1	0	0.25	0	0	0.54	0	0.462963	2.16
c113071_g1	0	0.25	0	0	0.54	0	0.462963	2.16
c26562_g1	0.25	0	0	0.3	0	0.24	0.462963	2.16
c67290_g1	0.39	0	0.36	0.23	0.66	0.73	0.462963	2.16
c74387_g1	0.25	0	0	0.3	0	0.24	0.462963	2.16
c108939_g1	0	0	0.25	0.17	0	0.37	0.462963	2.16
c54423_g1	0.29	0	0.27	0.18	0.75	0.28	0.46281	2.16071
c8648_g2	0	0.36	0.2	0.27	0.63	0.31	0.46281	2.16071
c21279_g1	0.74	0.78	0.72	0.9	2.1	1.84	0.46281	2.16071
c79673_g1	0	0.4	0.47	0.92	0	0.96	0.462766	2.16092
c32768_g1	0	1.08	0.41	0.81	2.41	0	0.462733	2.16107
c39338_g1	3.1	3.66	2.86	17.38	2.19	1.22	0.462722	2.16112
c12578_g1	0	0	0.31	0.39	0.28	0	0.462687	2.16129
c54220_g1	0	0.31	0	0	0.67	0	0.462687	2.16129
c16433_g1	0	0.31	0	0	0.67	0	0.462687	2.16129
c33215_g1	0.62	0	0	0.46	0.88	0	0.462687	2.16129
c5165_g1	0.31	0.17	0.14	0.09	0.61	0.64	0.462687	2.16129
c85667_g1	0.62	0	0	0	1.05	0.29	0.462687	2.16129
c119110_g1	0.31	0	0	0.52	0.15	0	0.462687	2.16129
c64011_g1	0	0.31	0	0	0.67	0	0.462687	2.16129
c5818_g1	0.21	0	1.15	1.68	1.06	0.2	0.462585	2.16176
c93595_g1	0	0.21	0.47	0.77	0.22	0.48	0.462585	2.16176
c23208_g1	0	0.79	0.63	0.9	1.05	1.12	0.462541	2.16197
c112710_g1	0	0.37	0	0	0.8	0	0.4625	2.16216
c14236_g1	0.37	0	0	0.45	0	0.35	0.4625	2.16216
c17045_g1	0	0.17	0.2	0.26	0	0.54	0.4625	2.16216
c108987_g1	0.51	0	0.23	1.38	0.22	0	0.4625	2.16216
c101469_g1	0.37	0	0	0.1	0	0.7	0.4625	2.16216
c84571_g1	0	0.37	0	0	0.8	0	0.4625	2.16216
c24846_g1	0	0	0.8	0.68	0.54	0.51	0.462428	2.1625
c84807_g1	0.31	0.98	0	0.9	0.4	1.49	0.462366	2.16279
c35978_g1	0	0.43	0	0	0.68	0.25	0.462366	2.16279
c42689_g1	0	0.43	0	0.35	0.29	0.29	0.462366	2.16279
c7751_g1	0	0.79	1.17	1.03	1.08	2.13	0.462264	2.16327
c93347_g1	0.49	0	0	0.14	0	0.92	0.462264	2.16327
c92107_g1	0.27	0.22	0	0.33	0.73	0	0.462264	2.16327
c105249_g1	6.66	0.77	2.11	10.34	7.37	2.93	0.462209	2.16352
c11625_g1	0	0.55	0	1.19	0	0	0.462185	2.16364
c37707_g1	0	0	0.55	0.27	0.36	0.56	0.462185	2.16364
c52745_g4	0	0.22	1	0.66	0.7	1.28	0.462121	2.16394
c27514_g1	0.29	0.12	0.2	0.42	0.33	0.57	0.462121	2.16394
c40085_g1	0.63	0.4	0.25	0.75	0.68	1.34	0.462094	2.16406
c117262_g1	0.3	0.56	0.42	1.55	0.51	0.71	0.462094	2.16406
c8389_g1	0	0.31	0.36	0.3	1.15	0	0.462069	2.16418
c106747_g1	0.39	0	0.28	0.08	1	0.37	0.462069	2.16418
c43617_g1	0	0	3.83	0	4.41	3.88	0.462002	2.16449
c44826_g1	1.02	0	0.8	2.59	0.7	0.65	0.461929	2.16483
c99412_g1	0	0.6	0	0.31	0.64	0.35	0.461538	2.16667
c51909_g9	0.08	0.16	0	0.24	0.14	0.14	0.461538	2.16667
c79148_g1	0	0.3	0	0	0.65	0	0.461538	2.16667
c28738_g1	0.66	0	0	0.4	1.03	0	0.461538	2.16667
c25704_g1	0.24	0	0	0.29	0	0.23	0.461538	2.16667
c56585_g1	0.22	0	0.2	0.13	0.57	0.21	0.461538	2.16667
c83291_g1	0	0.24	0	0	0.52	0	0.461538	2.16667
c113199_g1	0.18	0	0	0.22	0	0.17	0.461538	2.16667
c3091_g1	0.36	0	0	0.44	0	0.34	0.461538	2.16667
c32629_g1	0	0.3	0	0.3	0.14	0.21	0.461538	2.16667
c31940_g1	0	0.24	0	0	0.52	0	0.461538	2.16667
c92494_g1	0.36	0	0	0.44	0	0.34	0.461538	2.16667
c61351_g1	0	0.24	0	0	0.52	0	0.461538	2.16667
c7428_g1	0.43	0	0.77	0.69	0.97	0.94	0.461538	2.16667
c60050_g1	0.72	0	0	0.88	0	0.68	0.461538	2.16667
c9000_g1	0	0.17	0.25	0.31	0	0.6	0.461538	2.16667
c110907_g1	0	0.12	0	0	0.26	0	0.461538	2.16667
c114729_g1	0.24	0	0	0.29	0	0.23	0.461538	2.16667
c55731_g1	0.42	0	0	0.51	0	0.4	0.461538	2.16667
c118984_g1	0	0.18	0	0	0.39	0	0.461538	2.16667
c50721_g2	0	0.5	0.04	0.15	0.4	0.62	0.461538	2.16667
c71941_g1	0	0.18	0	0	0.39	0	0.461538	2.16667
c74764_g1	0	0.18	0	0	0.39	0	0.461538	2.16667
c26592_g1	1.49	0.77	2.35	4.9	2.18	2.91	0.461461	2.16703
c35677_g1	0.52	0	1.44	0.63	0.67	2.95	0.461176	2.16837
c28334_g1	0	0.29	0.54	0.31	0.25	1.24	0.461111	2.16868
c55046_g1	0	0	0.59	0.98	0	0.3	0.460937	2.16949
c50956_g1	0.9	2.43	0.08	1.95	2.11	3.34	0.460811	2.17009
c108035_g1	0	0.47	0	1.02	0	0	0.460784	2.17021
c100267_g1	0.26	0.21	0	0.32	0.45	0.25	0.460784	2.17021
c7522_g1	0	0.47	0	0	0.33	0.69	0.460784	2.17021
c49799_g2	0	0	0.41	0.27	0.62	0	0.460674	2.17073
c76786_g1	0	0.41	0	0.18	0.22	0.49	0.460674	2.17073
c41198_g1	0.46	0.22	0.49	0.84	0.39	1.31	0.46063	2.17094
c51120_g3	0	0	0.7	0.3	1.22	0	0.460526	2.17143
c3819_g1	1.16	2.47	2.13	2.64	6.95	2.92	0.460432	2.17187
c4790_g1	0	0.29	0	0	0.63	0	0.460317	2.17242
c57318_g1	0.01	0.04	0.53	0.13	1.13	0	0.460317	2.17242
c49833_g1	0	0	0.58	0.74	0.3	0.22	0.460317	2.17242
c107972_g1	0	0.29	0	0	0.63	0	0.460317	2.17242
c123930_g1	0.29	0	0	0.35	0	0.28	0.460317	2.17242
c66114_g1	0	0	0.29	0	0.22	0.41	0.460317	2.17242
c12322_g1	0	0.29	0	0	0.63	0	0.460317	2.17242
c54948_g1	0.14	0.15	0	0.63	0	0	0.460317	2.17242
c48113_g1	1.51	2.08	0	2.44	2.15	3.21	0.460256	2.1727
c81455_g1	0	2.96	2.59	4.15	4.9	3.01	0.460199	2.17297
c46219_g2	0.41	1.01	0.66	1.72	1.8	1	0.460177	2.17308
c94033_g1	0.11	0.93	0	0.51	0.76	0.99	0.460177	2.17308
c22872_g1	0.63	0	0.58	0	0.54	2.09	0.460076	2.17355
c58229_g1	0	0.23	0	0	0.5	0	0.46	2.17391
c56110_g1	0.23	0	0	0.28	0	0.22	0.46	2.17391
c2480_g1	1.28	0	1.59	2.52	1.5	2.22	0.459936	2.17422
c116633_g1	0	11.04	2.32	29.05	0	0	0.459897	2.1744
c20917_g1	0	0.26	0.6	0.99	0.8	0.08	0.459893	2.17442
c52790_g3	0.17	0	0.46	0.55	0.66	0.16	0.459854	2.1746
c31594_g1	0	0.8	0	0	1.74	0	0.45977	2.175
c79170_g1	0.31	0.09	0	0.01	0.45	0.41	0.45977	2.175
c12136_g1	0	0.57	0	0.64	0.6	0	0.459677	2.17544
c20580_g1	0	0.13	0.61	0.57	0.57	0.47	0.459627	2.17568
c14354_g1	0.68	0.68	0	0.49	1.02	1.45	0.459459	2.17647
c22958_g1	0	0	0.17	0	0	0.37	0.459459	2.17647
c58755_g1	0.34	0	0	0.55	0.19	0	0.459459	2.17647
c87981_g1	0.34	0	0	0.1	0	0.64	0.459459	2.17647
c12613_g1	0.19	0.15	0	0.58	0.16	0	0.459459	2.17647
c86824_g1	0	0.17	0	0	0.37	0	0.459459	2.17647
c973_g1	0.19	0.15	0	0.39	0	0.35	0.459459	2.17647
c27206_g1	0	0.16	0.18	0.36	0	0.38	0.459459	2.17647
c106257_g1	0.34	0	0	0.21	0	0.53	0.459459	2.17647
c27792_g1	0	0	0.51	0.25	0	0.86	0.459459	2.17647
c1852_g2	0	0.17	0	0.37	0	0	0.459459	2.17647
c4175_g1	0.88	1.41	0.54	2.14	1.25	2.77	0.459416	2.17668
c34155_g1	0	0.79	0	0	1.72	0	0.459302	2.17722
c91539_g1	0.47	0.94	0	0.14	1.6	1.33	0.459283	2.17731
c120588_g1	0	0.62	0	0	0.99	0.36	0.459259	2.17742
c47353_g1	0.99	1.04	1.01	2.01	1.75	2.86	0.459215	2.17763
c44763_g1	0.45	0.82	0.36	1.16	1.1	1.29	0.459155	2.17791
c38545_g1	0.71	0	0.47	1.22	0.68	0.67	0.459144	2.17797
c28904_g1	0.66	0.52	0	0.97	0.74	0.86	0.459144	2.17797
c5515_g1	0.27	0.21	0.25	0.15	0.93	0.51	0.459119	2.17808
c27178_g1	0	0	0.73	0.92	0.67	0	0.459119	2.17808
c18843_g1	0.28	0	0	0.34	0	0.27	0.459016	2.17857
c92299_g1	0.37	0.19	0	0	0.63	0.59	0.459016	2.17857
c99540_g1	0.28	0	0	0.17	0.1	0.34	0.459016	2.17857
c29826_g2	0	0.28	0	0	0.29	0.32	0.459016	2.17857
c81111_g1	0	0.13	0.15	0.31	0.14	0.16	0.459016	2.17857
c59642_g1	0	0	0.28	0	0.39	0.22	0.459016	2.17857
c98742_g1	0.28	0	0	0.35	0	0.26	0.459016	2.17857
c9888_g1	0.72	0.12	0	0.63	0.61	0.59	0.459016	2.17857
c44719_g1	1.08	3.78	10	12.45	10.21	9.72	0.458925	2.17901
c8652_g1	0	1	0.45	1.54	1.09	0.53	0.458861	2.17931
c53712_g1	2.23	0	0	0.67	0	4.19	0.458848	2.17937
c123213_g1	0.2	0	0.19	0.49	0.17	0.19	0.458824	2.17948
c51802_g3	0	0.18	0.21	0.22	0.31	0.32	0.458824	2.17948
c44206_g1	1.53	2.7	0	1.75	2.69	4.78	0.458785	2.17967
c864_g1	0.16	0	0.84	0.47	0.69	1.02	0.458716	2.18
c1447_g1	0	0.15	0.35	0.23	0.32	0.54	0.458716	2.18
c105219_g1	0	0.5	0	0	0.8	0.29	0.458716	2.18
c10138_g1	0.42	0	0.19	0.13	0	1.2	0.458647	2.18033
c124725_g1	0.58	0.47	0	0.71	0.75	0.83	0.458515	2.18095
c40512_g1	3.37	1.01	0.15	4.24	2.68	2.96	0.458502	2.18102
c64297_g1	0	0.22	0	0.25	0.23	0	0.458333	2.18182
c46433_g1	0	0.22	0	0	0.48	0	0.458333	2.18182
c24034_g1	0.23	0	0.21	0	0.52	0.44	0.458333	2.18182
c101308_g1	0.23	0	0.21	0.14	0.6	0.22	0.458333	2.18182
c23268_g1	0	0.31	0.35	0	0	1.44	0.458333	2.18182
c81150_g1	0.44	0	0	0.54	0	0.42	0.458333	2.18182
c28777_g1	0.38	0.38	0.01	0.58	0.2	0.9	0.458333	2.18182
c27914_g1	0.17	0.38	0	0.21	0.5	0.49	0.458333	2.18182
c10236_g1	0.44	0	0	0.54	0	0.42	0.458333	2.18182
c3448_g1	1	0.2	0.23	0.8	0.66	1.66	0.458333	2.18182
c45422_g1	1.66	2.84	0	3.49	2.5	3.83	0.458248	2.18222
c36387_g1	2.41	4.6	2.66	8.44	9.03	3.64	0.458077	2.18304
c27371_g1	0.94	0.48	0	1.73	0.84	0.53	0.458065	2.1831
c13197_g1	0.09	0.35	0.16	0.21	0.29	0.81	0.458015	2.18333
c25236_g1	0.09	0.35	0.16	0.21	0.29	0.81	0.458015	2.18333
c42485_g1	0.03	2.54	7.24	10.28	4.97	6.17	0.457983	2.18349
c96851_g1	0	0.08	0.41	0.48	0	0.59	0.457944	2.18367
c68782_g1	0.18	0.14	0.17	0.76	0.31	0	0.457944	2.18367
c81423_g1	0.15	0.2	0.14	0	0.36	0.71	0.457944	2.18367
c37476_g1	2.52	2.91	2.99	12.05	2.93	3.41	0.457858	2.18408
c8433_g1	0.38	0	0	0.2	0.63	0	0.457831	2.18421
c41462_g2	0.65	0	0	0	0	1.42	0.457746	2.18462
c104741_g1	0.36	0.29	0	0.43	0.31	0.68	0.457746	2.18462
c29424_g2	0	2.68	0.67	2.68	1.85	2.79	0.45765	2.18508
c94182_g1	0	0	0.27	0.1	0.49	0	0.457627	2.18519
c17533_g1	0	0.38	0.43	0	0	1.77	0.457627	2.18519
c52925_g8	0	0.54	0	0.29	0.44	0.45	0.457627	2.18519
c123504_g1	0	0.27	0	0	0.28	0.31	0.457627	2.18519
c33066_g1	0.27	0	0	0.33	0	0.26	0.457627	2.18519
c64002_g1	0	0.27	0	0	0.59	0	0.457627	2.18519
c52976_g4	0	0.95	0.29	0.19	0.65	1.87	0.457565	2.18548
c82780_g1	0.69	0.28	0	0.84	0.3	0.98	0.457547	2.18557
c39495_g1	0.13	0.21	0.36	0.63	0.78	0.12	0.457516	2.18572
c82298_g1	0.09	0	0.77	0.59	0.75	0.54	0.457447	2.18605
c29950_g1	0.43	0	0	0.13	0.19	0.62	0.457447	2.18605
c80089_g1	0	0	0.43	0.14	0.8	0	0.457447	2.18605
c87705_g1	0.22	0	0.21	0.54	0.19	0.21	0.457447	2.18605
c19597_g1	0.43	0	0	0.13	0.19	0.62	0.457447	2.18605
c92504_g1	0.11	0.32	0	0.19	0	0.75	0.457447	2.18605
c66287_g1	0.31	0	0.28	0.74	0.26	0.29	0.457364	2.18644
c48432_g1	0	0.33	0.42	0.66	0.56	0.42	0.457317	2.18667
c35017_g1	0.22	0.85	0	0	0.85	1.49	0.457265	2.18692
c50500_g2	0.94	0.39	0.86	1.9	1.48	1.41	0.457203	2.18721
c61009_g1	0	0	0.32	0.41	0.29	0	0.457143	2.1875
c31492_g1	0.27	0.21	0	0.32	0.23	0.5	0.457143	2.1875
c121605_g1	0.32	0	0	0	0.7	0	0.457143	2.1875
c104849_g1	0.32	0	0	0.39	0	0.31	0.457143	2.1875
c69154_g1	0.18	0.14	0	0.33	0.17	0.2	0.457143	2.1875
c40515_g1	4	1.16	0.38	4.84	2.5	4.78	0.457096	2.18772
c40094_g1	0	0	0.85	1.01	0.67	0.18	0.456989	2.18824
c45382_g1	0.85	0	0	0	0.64	1.22	0.456989	2.18824
c14657_g1	0.69	0	0	1.22	0.29	0	0.456954	2.1884
c42385_g1	0	0	1.91	1.25	1.62	1.31	0.456938	2.18848
c43741_g1	0.17	0.93	1.71	1.1	3.14	1.91	0.456911	2.18861
c24560_g1	0.57	0.45	0.57	1.44	1.59	0.45	0.456897	2.18868
c41189_g1	1.07	1.06	0.57	3.05	2.41	0.45	0.456853	2.18889
c70537_g1	0	0.17	0.2	0.44	0.37	0	0.45679	2.18919
c52408_g1	0	1.03	1.82	2.89	0.14	3.21	0.456731	2.18947
c57659_g1	0.3	0.53	0.12	1	0.63	0.45	0.456731	2.18947
c28250_g1	0.32	0.48	0.15	0.87	0.75	0.46	0.456731	2.18947
c69329_g1	0	0	0.21	0.27	0.19	0	0.456522	2.19047
c47519_g5	0.24	0.39	0	0.29	0.41	0.68	0.456522	2.19047
c116904_g1	0	0.21	0	0	0.22	0.24	0.456522	2.19047
c92633_g1	0	0.84	0	0.34	0.85	0.65	0.456522	2.19047
c71618_g1	0	0.21	0	0.21	0	0.25	0.456522	2.19047
c88901_g1	0	0.21	0	0	0.22	0.24	0.456522	2.19047
c104937_g1	0	0.21	0	0	0.22	0.24	0.456522	2.19047
c104704_g1	0.21	0	0	0.26	0	0.2	0.456522	2.19047
c43023_g1	4.84	3.2	9.39	12.98	17.1	8.11	0.456402	2.19105
c19552_g1	0.47	0	0	0.31	0	0.72	0.456311	2.19149
c64193_g1	0.47	0	0	0	0	1.03	0.456311	2.19149
c108056_g1	0	0.15	0.32	0.4	0.23	0.4	0.456311	2.19149
c82376_g1	0	0	0.73	0.48	0	1.12	0.45625	2.19178
c11949_g1	0.83	0.6	0.34	1.13	0.64	2.11	0.456186	2.19209
c18281_g2	0.26	0	0	0.32	0	0.25	0.45614	2.19231
c121029_g1	0	0.12	0.14	0.3	0.13	0.14	0.45614	2.19231
c8592_g1	0	0.26	0	0	0.27	0.3	0.45614	2.19231
c105708_g1	0	0.26	0	0	0.27	0.3	0.45614	2.19231
c19258_g1	0	0.26	0	0	0	0.57	0.45614	2.19231
c116674_g1	0	0.26	0	0	0.4	0.17	0.45614	2.19231
c62730_g1	1.14	0	0	0.46	0.97	1.07	0.456	2.19298
c54761_g1	0	0.37	0.2	0.43	0	0.82	0.456	2.19298
c116782_g1	0.37	1.46	0.34	1.55	2.51	0.7	0.455882	2.19355
c68365_g1	0.49	0.13	0	0.6	0.14	0.62	0.455882	2.19355
c78978_g1	0	0.31	0	0.35	0.33	0	0.455882	2.19355
c27987_g1	0	0.98	0	0	0.9	1.25	0.455814	2.19388
c86674_g1	0.35	0	0.32	0.84	0.3	0.33	0.455782	2.19403
c7496_g1	0	0	0.67	1.47	0	0	0.455782	2.19403
c55280_g1	0	0	0.36	0.36	0.25	0.18	0.455696	2.19445
c25638_g1	0.19	0	0.17	0.11	0.16	0.52	0.455696	2.19445
c29589_g2	0	0	0.72	0.24	1.34	0	0.455696	2.19445
c22326_g1	0	0.26	0.15	0.2	0.55	0.15	0.455556	2.19512
c83932_g1	0.11	0.16	0.14	0.57	0.33	0	0.455556	2.19512
c36377_g1	0.21	0.17	0.44	0.38	1.02	0.4	0.455556	2.19512
c40832_g1	1.83	1.72	0.7	3.3	1.48	4.55	0.45552	2.19529
c13733_g1	5.04	6.34	6.37	14.29	10.83	13.85	0.455479	2.19549
c51688_g2	0.23	0.69	0	1.11	0.48	0.43	0.455446	2.19565
c22785_g1	0.18	0.28	0	0.51	0.33	0.17	0.455446	2.19565
c55133_g1	0	2.45	0	0	0	5.38	0.45539	2.19592
c41469_g1	0.55	0.59	0.34	1.56	1.17	0.52	0.455385	2.19594
c6169_g1	0	0	0.61	0	0.56	0.78	0.455224	2.19672
c66956_g1	0	1.17	0.25	1.09	1.27	0.76	0.455128	2.19718
c31596_g1	0	5	0	10.99	0	0	0.454959	2.198
c24490_g1	0	0	1.41	1.14	1.96	0	0.454839	2.19858
c13922_g1	0	0.13	0.57	0.68	0.31	0.55	0.454545	2.2
c124044_g1	0.3	0	0	0.37	0	0.29	0.454545	2.2
c74097_g1	0	0.25	0	0.25	0	0.3	0.454545	2.2
c21878_g1	0.51	0	0.24	0	0.44	1.21	0.454545	2.2
c10754_g1	0	0.25	0	0	0.26	0.29	0.454545	2.2
c104945_g1	0.05	0	0	0	0.11	0	0.454545	2.2
c44650_g2	0.31	0	0.29	0.76	0.27	0.29	0.454545	2.2
c119768_g1	0	0.4	0	0	0.68	0.2	0.454545	2.2
c118611_g1	0.17	0	0.98	0.82	0.77	0.94	0.454545	2.2
c113768_g1	0	0.2	0	0	0.21	0.23	0.454545	2.2
c28762_g1	0	0	0.2	0.26	0.18	0	0.454545	2.2
c6983_g1	0	0	0.15	0.18	0	0.15	0.454545	2.2
c98239_g1	0	0.25	0	0	0.26	0.29	0.454545	2.2
c110526_g1	0	0.2	0	0.44	0	0	0.454545	2.2
c79410_g1	0	0.45	0	0	0.47	0.52	0.454545	2.2
c35858_g1	0	0	0.6	0.63	0.33	0.36	0.454545	2.2
c49222_g2	5.5	3.46	5.17	15.99	5.81	9.29	0.454487	2.20028
c32484_g1	10.23	8.77	13.07	17.69	29.82	23.07	0.454378	2.20081
c233_g1	0.39	0	0.5	0.15	0.71	1.1	0.454082	2.20225
c44151_g1	0.9	0	0.28	0.73	1.02	0.85	0.453846	2.20339
c28768_g1	0	0	0.59	0.72	0.18	0.4	0.453846	2.20339
c47058_g1	0.22	0	0.22	0.57	0	0.4	0.453608	2.20455
c42497_g1	0.63	1.27	2.06	3.22	1.76	3.75	0.453608	2.20455
c16572_g1	0	0.44	0	0.33	0.64	0	0.453608	2.20455
c35244_g1	1.39	2.7	0.74	3.36	3.55	3.74	0.453521	2.20497
c41649_g1	0	0	0.39	0.8	0	0.06	0.453488	2.20513
c13165_g1	0	0.39	0	0.59	0.27	0	0.453488	2.20513
c81856_g1	0	0.18	0.21	0	0	0.86	0.453488	2.20513
c119185_g1	0	0	0.39	0.26	0	0.6	0.453488	2.20513
c35185_g1	0.53	0.2	0	0	0.9	0.71	0.453416	2.20548
c16054_g1	0	0	1.46	0	1.35	1.87	0.453416	2.20548
c121674_g1	0	0.22	0.12	0.49	0	0.26	0.453333	2.20588
c34173_g1	0	0.34	0	0.28	0.27	0.2	0.453333	2.20588
c103553_g1	0	0.34	0	0	0.36	0.39	0.453333	2.20588
c107876_g1	0	0.34	0	0	0.55	0.2	0.453333	2.20588
c17418_g1	0	0	0.34	0	0.39	0.36	0.453333	2.20588
c120368_g1	0.48	0.54	0	0.41	0.57	1.27	0.453333	2.20588
c51623_g1	0	0.56	0.12	0.81	0.36	0.33	0.453333	2.20588
c96844_g1	0.14	0.01	0.53	0.61	0.89	0	0.453333	2.20588
c52914_g4	0	0	0.63	0.42	0	0.97	0.453237	2.20635
c41100_g1	0	1.43	0.7	1.47	1.78	1.45	0.453191	2.20658
c124604_g1	0.29	0	0	0.36	0	0.28	0.453125	2.2069
c93988_g1	0.29	0	0	0.36	0	0.28	0.453125	2.2069
c54033_g1	0.22	0.36	0	0	0	1.28	0.453125	2.2069
c13804_g1	0	0.27	0.31	0.4	0.57	0.31	0.453125	2.2069
c46436_g1	0	1.16	2.75	3.23	0.69	4.71	0.453071	2.20716
c52597_g1	0	0.6	1.33	1.41	1.61	1.24	0.453052	2.20725
c6865_g1	2.42	1.51	0.74	2.93	2.55	4.83	0.452958	2.20771
c45006_g2	0.08	1.15	1.56	2.12	1.44	2.6	0.452922	2.20789
c125438_g1	0.33	0	0.92	1.62	1.14	0	0.452899	2.208
c121532_g1	0	0.24	0	0	0.53	0	0.45283	2.20833
c100558_g1	0	0.24	0	0	0.25	0.28	0.45283	2.20833
c6467_g1	0	0	0.24	0.32	0.21	0	0.45283	2.20833
c83052_g1	0.24	0	0	0.3	0	0.23	0.45283	2.20833
c97014_g1	0	0.24	0	0	0.25	0.28	0.45283	2.20833
c57489_g1	0	0.79	0.36	0.6	1.01	0.93	0.452756	2.2087
c98703_g1	0	0.43	0	0	0.45	0.5	0.452632	2.2093
c97598_g1	0	0	0.43	0.18	0.33	0.44	0.452632	2.2093
c127341_g1	0	0.43	0	0	0.45	0.5	0.452632	2.2093
c59980_g1	0	0	0.43	0.56	0.39	0	0.452632	2.2093
c13764_g1	0.45	0	0.17	0.72	0.42	0.23	0.452555	2.20968
c27820_g1	0	1.24	0	1.36	0.09	1.29	0.452555	2.20968
c684_g1	0	0.27	0.35	1.08	0.29	0	0.452555	2.20968
c21973_g1	0.5	0	0.31	0.2	0	1.59	0.452514	2.20988
c48716_g2	0.53	0	1.04	0.47	1.67	1.33	0.45245	2.21019
c57145_g1	0	0.18	0.2	0.13	0.5	0.21	0.452381	2.21053
c33982_g2	0.12	0	0.45	0.23	0.32	0.71	0.452381	2.21053
c52968_g2	0.1	0.29	0.18	0.47	0	0.79	0.452381	2.21053
c105579_g1	0	0	0.19	0.25	0.17	0	0.452381	2.21053
c16881_g1	0.36	0	0.4	0.37	0.54	0.77	0.452381	2.21053
c27932_g1	0	0.19	0	0	0.2	0.22	0.452381	2.21053
c58177_g1	0.22	0.16	0	0.23	0	0.61	0.452381	2.21053
c43691_g1	1.01	0.27	0	1.02	0.86	0.95	0.452297	2.21094
c9831_g1	0.28	0.22	0.59	0.51	0.9	1	0.452282	2.21101
c36825_g1	0.35	0.2	0.54	1.61	0.8	0	0.452282	2.21101
c12857_g1	0	0	0.71	0.29	0.68	0.6	0.452229	2.21127
c42480_g1	0.31	0.92	0	0.47	0.56	1.69	0.452206	2.21138
c8809_g1	0	0.33	0	0	0.35	0.38	0.452055	2.21212
c61202_g1	0	0	0.33	0.43	0.3	0	0.452055	2.21212
c73366_g1	0	0	0.33	0.43	0.3	0	0.452055	2.21212
c87924_g1	0	0	0.33	0.43	0.3	0	0.452055	2.21212
c93774_g1	0	0.33	0	0	0	0.73	0.452055	2.21212
c33545_g2	0	0	0.33	0.43	0.3	0	0.452055	2.21212
c31108_g1	0.97	0.47	2	1.13	3.01	3.47	0.452037	2.21221
c26094_g1	0.11	0.23	0.13	0.63	0.26	0.15	0.451923	2.21277
c23677_g1	0	0	0.47	0.15	0.65	0.24	0.451923	2.21277
c23149_g1	12.64	30.47	14	44.66	37.08	44.65	0.451855	2.2131
c101400_g1	0.34	0.27	0	0.2	1.15	0	0.451852	2.21311
c28748_g1	0.3	0.21	0.1	0.59	0.66	0.1	0.451852	2.21311
c66439_g1	0.2	0.32	0.09	0.32	0.21	0.82	0.451852	2.21311
c110476_g1	0	0	0.28	0.19	0.43	0	0.451613	2.21429
c104586_g1	0	0.28	0	0.32	0.3	0	0.451613	2.21429
c12972_g1	0.23	0.19	0	0.71	0	0.22	0.451613	2.21429
c83431_g1	0.28	0	0	0	0.4	0.22	0.451613	2.21429
c24983_g1	0.14	0	0	0	0	0.31	0.451613	2.21429
c106559_g1	0	0.28	0	0.14	0.48	0	0.451613	2.21429
c124298_g1	0.29	0	0.27	0.71	0.25	0.28	0.451613	2.21429
c30400_g1	1.25	1.64	0	3.35	1.79	1.26	0.451562	2.21454
c52070_g1	2.61	1.02	0.84	3.52	2.7	3.68	0.451515	2.21477
c23869_g1	0	0.42	0.37	0.61	0.66	0.48	0.451429	2.21519
c107238_g1	0	0	0.37	0.48	0.34	0	0.45122	2.21621
c74232_g1	0	0.37	0	0	0.39	0.43	0.45122	2.21621
c86472_g1	0.24	0.13	0	0.13	0.23	0.46	0.45122	2.21621
c50127_g3	0	0.37	0	0.17	0	0.65	0.45122	2.21621
c41240_g1	0.34	5.55	6.16	8.54	8.65	9.52	0.451142	2.2166
c11411_g1	0	0.23	0	0	0.24	0.27	0.45098	2.21739
c18091_g1	0	0.14	0.32	0.31	0.39	0.32	0.45098	2.21739
c83219_g1	0	0.23	0	0.51	0	0	0.45098	2.21739
c37777_g1	0	0.23	0	0.51	0	0	0.45098	2.21739
c27603_g1	0.23	0	0	0	0.51	0	0.45098	2.21739
c68897_g1	0	0	0.23	0.3	0.21	0	0.45098	2.21739
c10049_g1	0.46	0	0	0.15	0	0.87	0.45098	2.21739
c107304_g1	0	0.23	0	0	0.24	0.27	0.45098	2.21739
c63695_g1	0	0.23	0	0	0.24	0.27	0.45098	2.21739
c118474_g1	0.46	0	0	0	0.59	0.43	0.45098	2.21739
c61831_g1	0	0	0.46	0.6	0.42	0	0.45098	2.21739
c113178_g1	0	0.23	0	0	0.24	0.27	0.45098	2.21739
c52885_g5	0	0	0.23	0.2	0	0.31	0.45098	2.21739
c40577_g1	0	0	0.23	0.51	0	0	0.45098	2.21739
c3116_g2	0	0	0.23	0.35	0.16	0	0.45098	2.21739
c3466_g1	0	0	0.23	0.51	0	0	0.45098	2.21739
c61150_g1	0	0.23	0	0.17	0.16	0.18	0.45098	2.21739
c53096_g2	0	0.23	0	0	0.24	0.27	0.45098	2.21739
c72441_g1	0.78	0	0	0.47	0.28	0.98	0.450867	2.21795
c38836_g1	0	1.49	1.72	2.01	1.39	3.72	0.450843	2.21807
c98797_g1	0	0.55	0	0.24	0.58	0.4	0.45082	2.21818
c32255_g1	0.23	0	0.64	0.42	0.2	1.31	0.450777	2.21839
c2587_g1	0.18	0.26	0.2	0.35	0.8	0.27	0.450704	2.21875
c33668_g2	0	0.32	0	0	0.34	0.37	0.450704	2.21875
c109615_g1	0.32	0	0	0.39	0.02	0.3	0.450704	2.21875
c23824_g1	0.32	0	0	0	0.55	0.16	0.450704	2.21875
c30536_g1	0	0.36	0.37	1.02	0.6	0	0.450617	2.21918
c26962_g1	0	0.73	0	1.16	0.46	0	0.450617	2.21918
c62843_g1	0	0.41	0	0	0.43	0.48	0.450549	2.21951
c43401_g1	5	3.06	4.09	7.04	7.47	12.46	0.450501	2.21975
c47470_g2	0.5	0.45	0.55	0.9	0.88	1.55	0.45045	2.22
c68838_g1	0.23	0.36	0	0.69	0.19	0.43	0.450382	2.22034
c97316_g1	0	0.86	0	0.79	1.12	0	0.450262	2.22093
c19668_g1	0.7	0.61	0	0	0.31	2.6	0.450172	2.22137
c89101_g1	0	0.18	0	0	0.19	0.21	0.45	2.22222
c12503_g2	0	0	0.27	0.35	0.25	0	0.45	2.22222
c88436_g1	0	0.27	0	0.6	0	0	0.45	2.22222
c26983_g1	0	0.36	0	0	0.38	0.42	0.45	2.22222
c50694_g3	0.24	0.57	0	0.72	0.41	0.67	0.45	2.22222
c84944_g1	0.24	0.39	0	0.15	0.21	1.04	0.45	2.22222
c31730_g1	0	0	0.36	0.33	0.47	0	0.45	2.22222
c25542_g2	0	0.18	0	0.4	0	0	0.45	2.22222
c127028_g1	0	0.27	0	0	0	0.6	0.45	2.22222
c34167_g1	0.09	0	0	0.2	0	0	0.45	2.22222
c37485_g1	0	0	0.63	0	0.21	1.19	0.45	2.22222
c121613_g1	0	0.45	0	0.19	0.81	0	0.45	2.22222
c13632_g1	0	0.36	0	0	0.38	0.42	0.45	2.22222
c87284_g1	0.27	0	0	0	0.11	0.49	0.45	2.22222
c70763_g1	0	0.36	0	0	0.38	0.42	0.45	2.22222
c109410_g1	0	0	0.36	0.47	0.33	0	0.45	2.22222
c43580_g1	1.44	0	2.2	2.33	3.13	2.63	0.449938	2.22253
c52165_g2	0	0.85	0	1.89	0	0	0.449735	2.22353
c51159_g1	0.92	0.71	0.83	1.53	1.22	2.72	0.449726	2.22358
c92989_g1	1.47	0.17	0.19	1.65	1.43	0.99	0.449631	2.22405
c11277_g1	0	0.32	0.17	0.37	0.35	0.37	0.449541	2.22449
c50480_g6	1.1	0.19	0	0.42	1	1.45	0.449477	2.22481
c4654_g1	0.4	0	0	0.89	0	0	0.449438	2.225
c101598_g1	0.11	0	0.29	0	0	0.89	0.449438	2.225
c123622_g1	0	0.31	0	0.69	0	0	0.449275	2.22581
c61686_g1	0	0	0.31	0	0	0.69	0.449275	2.22581
c55558_g1	0	0.31	0	0	0.33	0.36	0.449275	2.22581
c22470_g1	0.58	0.36	0.83	1.4	1.87	0.67	0.449239	2.22599
c35235_g1	0.58	0.36	0.83	1.4	1.87	0.67	0.449239	2.22599
c27596_g1	0	1.59	0	1.73	1.12	0.69	0.449153	2.22641
c2172_g1	0.48	0.58	0	1.57	0.02	0.77	0.449153	2.22641
c23786_g1	0	0.22	0	0.49	0	0	0.44898	2.22727
c1084_g1	0	0	0.22	0.29	0.2	0	0.44898	2.22727
c84077_g1	0	0.22	0	0	0.23	0.26	0.44898	2.22727
c13877_g1	0	0	0.22	0.29	0.2	0	0.44898	2.22727
c109197_g1	0	0.22	0	0.26	0.23	0	0.44898	2.22727
c46370_g3	0	0.48	0.62	0.12	1.04	1.29	0.44898	2.22727
c95211_g1	0	0.22	0	0.49	0	0	0.44898	2.22727
c71527_g1	0	0.22	0	0.49	0	0	0.44898	2.22727
c92245_g1	0	0.22	0	0	0.23	0.26	0.44898	2.22727
c46347_g1	0	0	0.44	0.15	0.83	0	0.44898	2.22727
c37748_g1	0	0.1	0.12	0.22	0.12	0.15	0.44898	2.22727
c79175_g1	0	0.22	0	0.49	0	0	0.44898	2.22727
c21737_g1	0.63	0	0.16	0.38	1.11	0.27	0.448864	2.22785
c33897_g2	0.54	0	0.25	0.99	0	0.77	0.448864	2.22785
c94740_g1	0	0	0.57	0	0	1.27	0.448819	2.22807
c16401_g1	0	0.82	0.1	0.95	0	1.1	0.44878	2.22826
c99115_g1	0	0.35	0	0	0.37	0.41	0.448718	2.22857
c22970_g1	0	0.35	0	0	0.37	0.41	0.448718	2.22857
c75097_g1	0	0	0.35	0.46	0.32	0	0.448718	2.22857
c44716_g1	0.16	0	0.19	0.65	0.13	0	0.448718	2.22857
c97330_g1	0	0.35	0	0	0.37	0.41	0.448718	2.22857
c115623_g1	0	0.35	0	0	0.37	0.41	0.448718	2.22857
c29897_g1	0.7	0.7	0	0.94	1.02	1.16	0.448718	2.22857
c3200_g1	0	0.48	0	0.12	0.69	0.26	0.448598	2.22917
c57184_g1	0.33	0	0.15	0.15	0	0.92	0.448598	2.22917
c3115_g1	0.3	0.24	0.55	1.31	0.27	0.85	0.44856	2.22936
c46055_g1	0	0.36	0.38	0.05	0.87	0.73	0.448485	2.22973
c8954_g1	1	0	0	1.37	0.86	0	0.44843	2.23
c38550_g2	0	0	1.52	0.72	2.67	0	0.448378	2.23026
c51984_g2	0.37	3.61	5.53	14.92	1.44	4.85	0.448373	2.23029
c106908_g1	0	0.43	0.09	0.16	0	1	0.448276	2.23077
c118888_g1	0	0.39	0	0	0.41	0.46	0.448276	2.23077
c56430_g1	0	0	0.26	0.34	0.24	0	0.448276	2.23077
c128130_g1	0	0	0.26	0.34	0.24	0	0.448276	2.23077
c99366_g1	0	0.39	0	0.87	0	0	0.448276	2.23077
c99576_g1	0	0.26	0	0	0.28	0.3	0.448276	2.23077
c2545_g1	0	0.39	0	0	0.41	0.46	0.448276	2.23077
c76129_g1	0	0.26	0	0.58	0	0	0.448276	2.23077
c68154_g1	0	0	0.39	0.53	0	0.34	0.448276	2.23077
c66830_g1	0	0	0.39	0.51	0.36	0	0.448276	2.23077
c30973_g1	0	0	0.26	0.34	0.24	0	0.448276	2.23077
c70349_g1	0	0	0.26	0.34	0.24	0	0.448276	2.23077
c64456_g1	0	0.26	0	0.31	0.27	0	0.448276	2.23077
c88114_g1	0	0.13	0	0.29	0	0	0.448276	2.23077
c60485_g1	0	0	0.39	0.51	0.36	0	0.448276	2.23077
c80730_g1	0	0.26	0	0.58	0	0	0.448276	2.23077
c58352_g1	0	0	0.13	0.29	0	0	0.448276	2.23077
c35232_g1	0.88	0.2	0	0.13	1.09	1.19	0.448133	2.23148
c43106_g1	0.84	0.06	3.29	3.9	3.38	2.07	0.448128	2.23151
c50137_g5	1.32	0.35	0.23	0.62	1.04	2.58	0.448113	2.23158
c38299_g1	0	0.69	0	0	0.65	0.89	0.448052	2.23188
c3221_g1	0	0.32	0.37	0.58	0	0.96	0.448052	2.23188
c44815_g2	0.52	15.7	11.02	20.83	23.05	16.92	0.448026	2.23201
c29968_g1	0	0.56	0	0	0.6	0.65	0.448	2.23214
c23487_g1	0	0.3	0	0.67	0	0	0.447761	2.23333
c94038_g1	0	0.3	0	0	0.32	0.35	0.447761	2.23333
c113227_g1	0	0	0.3	0.28	0.39	0	0.447761	2.23333
c56198_g1	0	0	0.3	0.39	0.28	0	0.447761	2.23333
c4703_g1	0	0.3	0	0	0.32	0.35	0.447761	2.23333
c82310_g1	0	0.3	0	0	0.32	0.35	0.447761	2.23333
c51508_g1	0.37	0.17	0.53	0.22	0.63	1.54	0.447699	2.23364
c23250_g1	0.18	0.29	0.17	0.58	0.16	0.69	0.447552	2.23438
c45359_g1	1.63	1.27	4.3	6.25	4.97	4.87	0.447483	2.23472
c8487_g1	2.57	2.62	3.24	6.77	6.82	5.25	0.447452	2.23488
c8347_g1	0	0.34	0	0	0.36	0.4	0.447368	2.2353
c86761_g1	0	0.17	0	0.38	0	0	0.447368	2.2353
c32514_g1	0.17	0	0	0.15	0.23	0	0.447368	2.2353
c30885_g1	0	0.17	0	0.38	0	0	0.447368	2.2353
c34996_g1	0	0.17	0	0.16	0.22	0	0.447368	2.2353
c58761_g1	0	0.17	0	0	0.18	0.2	0.447368	2.2353
c128488_g1	0	0.34	0	0.76	0	0	0.447368	2.2353
c92870_g1	0	0.17	0	0.18	0	0.2	0.447368	2.2353
c18130_g1	0	0.51	0	0.19	0.39	0.56	0.447368	2.2353
c36074_g2	0	0.34	0	0.76	0	0	0.447368	2.2353
c67534_g1	0	0.12	0.22	0	0.18	0.58	0.447368	2.2353
c36096_g1	0	1.4	0	1.32	0	1.81	0.447284	2.23572
c52855_g7	0.21	0.66	0.19	1.25	0.34	0.78	0.447257	2.23585
c46101_g1	0	0.29	1.32	1.61	1.21	0.78	0.447222	2.23603
c81728_g1	0.49	0	0.23	0.15	0.54	0.92	0.447205	2.23611
c93626_g1	5.4	6.24	0	7.22	9.36	9.45	0.447176	2.23626
c59906_g1	0	0	0.93	1.06	1.02	0	0.447115	2.23656
c28377_g1	0	0.18	1.13	0.81	1.08	1.04	0.447099	2.23664
c43663_g3	0	0.76	0	0.51	0.35	0.84	0.447059	2.23684
c66941_g1	0	0	0.38	0.5	0.35	0	0.447059	2.23684
c50658_g2	0	0.38	0	0.85	0	0	0.447059	2.23684
c52689_g2	1.6	0.74	1.62	3.54	1.91	3.41	0.446953	2.23737
c97840_g1	0	0.21	0	0	0.22	0.25	0.446809	2.23809
c105589_g1	0	0.21	0	0	0.22	0.25	0.446809	2.23809
c3146_g1	0	0.21	0	0	0.16	0.31	0.446809	2.23809
c866_g1	0	0.21	0	0.22	0	0.25	0.446809	2.23809
c32619_g1	0.42	0	0	0.17	0.64	0.13	0.446809	2.23809
c25531_g1	0	0.38	0.25	0.54	0	0.87	0.446809	2.23809
c106373_g1	0	0.21	0	0.47	0	0	0.446809	2.23809
c124526_g1	0	0.21	0	0	0.22	0.25	0.446809	2.23809
c92226_g1	0.01	0.17	0.03	0	0.43	0.04	0.446809	2.23809
c63372_g1	0	0.21	0	0	0.22	0.25	0.446809	2.23809
c49868_g1	0.21	0	0	0.12	0.35	0	0.446809	2.23809
c10892_g1	0	0	0.21	0.28	0.19	0	0.446809	2.23809
c39715_g1	0.33	0.81	0.58	0.95	0.83	2.07	0.446753	2.23837
c7145_g1	0.12	1.36	0.78	1.74	1.58	1.74	0.44664	2.23894
c9069_g1	0.46	0	0	0.66	0	0.37	0.446602	2.23913
c92578_g1	0	0.46	0	1.03	0	0	0.446602	2.23913
c24774_g1	0.26	0.21	0.24	0.79	0.31	0.49	0.446541	2.23944
c53120_g5	0.24	0.42	0.76	1.28	0.82	1.08	0.446541	2.23944
c22716_g1	0	0	0.25	0.3	0	0.26	0.446429	2.24
c79105_g1	0	0.25	0	0.56	0	0	0.446429	2.24
c69339_g1	0.61	0.27	0.12	0.37	1.3	0.57	0.446429	2.24
c66785_g1	0	0.47	0.03	1.03	0.02	0.07	0.446429	2.24
c6833_g1	0	0.11	0.64	0.52	0.36	0.8	0.446429	2.24
c62312_g1	0	0	0.5	0.66	0.46	0	0.446429	2.24
c79081_g1	0	0.25	0	0	0.27	0.29	0.446429	2.24
c15710_g1	0	0.25	0	0	0.27	0.29	0.446429	2.24
c43338_g1	0	0.25	0	0.56	0	0	0.446429	2.24
c31627_g1	0.32	0.82	0.15	1.29	0.96	0.64	0.446367	2.24031
c50464_g1	0.98	0.9	0.78	2.69	1.27	2	0.446309	2.2406
c13758_g1	0.29	0	0.54	0.36	1.5	0	0.446237	2.24096
c25697_g1	0.78	0.39	0.49	1.46	1.16	1.1	0.446237	2.24096
c53238_g2	0.34	1.17	0.48	0.9	0.75	2.81	0.446188	2.24121
c98118_g1	0	0	0.29	0.38	0.27	0	0.446154	2.24138
c101409_g1	0	0	0.29	0.38	0.27	0	0.446154	2.24138
c76084_g1	0	0.29	0	0	0.31	0.34	0.446154	2.24138
c92108_g1	0	0	0.29	0.38	0.27	0	0.446154	2.24138
c69226_g1	0.13	0	0.45	0	1.3	0	0.446154	2.24138
c117602_g1	0.58	0	0	1.05	0.25	0	0.446154	2.24138
c114166_g1	0	0	0.29	0.38	0.27	0	0.446154	2.24138
c5500_g1	0	0	0.29	0.38	0.27	0	0.446154	2.24138
c124665_g1	0	0	0.29	0.38	0.27	0	0.446154	2.24138
c50152_g3	0	0.29	0	0.3	0	0.35	0.446154	2.24138
c42041_g1	0.81	1.55	0	1.41	0.89	2.99	0.446125	2.24152
c11331_g1	0.34	0.28	0	0.42	0	0.97	0.446043	2.24194
c53136_g1	0.65	1.89	0.97	3.65	1.31	2.91	0.445997	2.24217
c107845_g1	0	0.33	0	0	0.35	0.39	0.445946	2.24242
c113301_g1	0	0.33	0	0	0.35	0.39	0.445946	2.24242
c21688_g1	0	0.15	0.51	0.47	0.48	0.53	0.445946	2.24242
c70629_g1	0	0.33	0	0.74	0	0	0.445946	2.24242
c98860_g1	0	0	0.33	0.06	0	0.68	0.445946	2.24242
c122482_g1	0	0.7	0	0.41	0.21	0.95	0.44586	2.24286
c82200_g1	0.39	0.32	0.36	0.95	0.88	0.57	0.445833	2.24299
c121286_g1	0	0	0.37	0.49	0.34	0	0.445783	2.24324
c95790_g1	0	0	0.37	0.49	0.34	0	0.445783	2.24324
c98657_g1	0.79	0.32	0	0.53	1.02	0.94	0.445783	2.24324
c93527_g1	0	0	0.41	0.54	0.38	0	0.445652	2.2439
c125468_g1	0	0.41	0	0.92	0	0	0.445652	2.2439
c9014_g1	0	0.41	0	0	0.44	0.48	0.445652	2.2439
c12040_g1	0	0	0.41	0.54	0.38	0	0.445652	2.2439
c107357_g1	0	0.41	0	0	0.44	0.48	0.445652	2.2439
c107428_g1	0	2.17	0.74	2.62	3.91	0	0.445636	2.24398
c94739_g1	0.17	0.39	0.3	0.11	0.6	1.22	0.445596	2.24419
c36200_g1	0	0.86	0	0.65	0.61	0.67	0.445596	2.24419
c95472_g1	0	0.4	0.46	0.44	0.71	0.78	0.445596	2.24419
c106458_g1	0	0	0.45	0.59	0.42	0	0.445545	2.24444
c70814_g1	0	0.21	0.24	0.31	0.22	0.48	0.445545	2.24444
c19884_g1	0.1	0.35	0	0.14	0.18	0.69	0.445545	2.24444
c2408_g1	0	0.34	0.11	0.29	0.29	0.43	0.445545	2.24444
c11093_g1	0.21	0.24	0	1.01	0	0	0.445545	2.24444
c47672_g1	0	3.23	0	3.76	3.49	0	0.445517	2.24458
c47537_g1	0.3	0.36	0.28	0.86	0.21	1.04	0.445498	2.24468
c37796_g1	0	0.26	0.23	0.45	0.42	0.23	0.445455	2.2449
c41620_g1	0	0	1.51	0.84	1.3	1.25	0.445428	2.24503
c16693_g1	0	0.12	0.41	0.27	0.5	0.42	0.445378	2.24528
c50300_g2	1.04	0	0.1	1.28	0.06	1.22	0.445313	2.24561
c31292_g1	0.12	0.26	0.23	0.96	0.18	0.23	0.445255	2.2459
c56880_g1	0.39	0.3	0	0.28	0.34	0.93	0.445161	2.24638
c48277_g3	0.12	0	0.57	0.36	0.18	1.01	0.445161	2.24638
c87147_g1	0	0.77	0	0	0.82	0.91	0.445087	2.24675
c14337_g1	0.6	0.21	0	0.61	0.48	0.73	0.445055	2.24691
c66741_g1	0.23	0	0.62	0.55	0	1.36	0.445026	2.24706
c109279_g1	0.24	0.69	0	0.6	0.62	0.87	0.444976	2.24731
c28490_g1	0	0.38	0.59	0.37	0.78	1.03	0.444954	2.24742
c92027_g1	0	0.48	0.53	0.73	0.98	0.56	0.444934	2.24752
c41455_g1	0.55	1.38	0.41	0.78	1.49	2.99	0.444867	2.24786
c79267_g1	0	0.57	0.72	0.66	1.55	0.69	0.444828	2.24806
c104088_g1	13.37	3.3	0	14.7	12.64	10.14	0.444771	2.24835
c28625_g1	0.49	1.04	0	0.58	1.47	1.39	0.444767	2.24837
c81419_g1	0	0.24	0	0.54	0	0	0.444444	2.25
c91941_g1	0	0.2	0	0.45	0	0	0.444444	2.25
c68991_g1	0	0.24	0	0	0.26	0.28	0.444444	2.25
c83895_g1	0	0.28	0	0	0.3	0.33	0.444444	2.25
c1602_g1	0	0	0.44	0.4	0.38	0.21	0.444444	2.25
c99100_g1	0	0.32	0	0.72	0	0	0.444444	2.25
c115141_g1	0	0.4	0	0	0.43	0.47	0.444444	2.25
c21681_g1	0	0.4	0	0.9	0	0	0.444444	2.25
c100266_g1	0	0.32	0	0	0.34	0.38	0.444444	2.25
c114233_g1	0	0	0.28	0.37	0.26	0	0.444444	2.25
c85370_g1	0	0.36	0	0.41	0.19	0.21	0.444444	2.25
c67463_g1	0	0.28	0	0	0.3	0.33	0.444444	2.25
c110713_g1	0.27	0	0.09	0.32	0.23	0.26	0.444444	2.25
c84853_g1	0	0.23	0.13	0	0	0.81	0.444444	2.25
c92360_g1	0	0	0.24	0.32	0.22	0	0.444444	2.25
c120573_g1	0	0.28	0	0	0.3	0.33	0.444444	2.25
c3375_g1	0	0.2	0	0.45	0	0	0.444444	2.25
c106824_g1	0	0.32	0	0	0.34	0.38	0.444444	2.25
c119061_g1	0	0	0.28	0.37	0.26	0	0.444444	2.25
c52821_g3	0	0.28	0	0	0.3	0.33	0.444444	2.25
c117854_g1	0	0.15	0.17	0.37	0	0.35	0.444444	2.25
c4573_g1	0	0	0.24	0.32	0.22	0	0.444444	2.25
c83173_g1	0.15	0.13	0	0.26	0.37	0	0.444444	2.25
c57759_g1	0	0	0.28	0.18	0	0.45	0.444444	2.25
c75197_g1	0	0.32	0	0.72	0	0	0.444444	2.25
c56818_g1	0	0.36	0	0.81	0	0	0.444444	2.25
c124294_g1	0.32	0	0	0.08	0.4	0.24	0.444444	2.25
c56955_g1	0	0.16	0	0.19	0.17	0	0.444444	2.25
c35112_g1	0	0.4	0	0.18	0.24	0.48	0.444444	2.25
c11103_g1	0	0.2	0	0.21	0	0.24	0.444444	2.25
c871_g1	0	0.2	0.2	0.12	0.33	0.45	0.444444	2.25
c95206_g1	0	0.32	0	0	0.34	0.38	0.444444	2.25
c88888_g1	0	0.36	0	0.81	0	0	0.444444	2.25
c10487_g1	0	0.28	0	0	0.3	0.33	0.444444	2.25
c89803_g1	0	0	0.28	0.37	0.26	0	0.444444	2.25
c84109_g1	0	0	0.28	0.37	0.26	0	0.444444	2.25
c70088_g1	0	0.24	0	0.54	0	0	0.444444	2.25
c102015_g1	0	0.32	0	0.72	0	0	0.444444	2.25
c81731_g1	0	0.28	0	0	0.3	0.33	0.444444	2.25
c3769_g1	0	0.24	0	0.54	0	0	0.444444	2.25
c37411_g1	0	0.6	0	0.43	0	0.92	0.444444	2.25
c26797_g1	0	0	0.4	0.53	0.37	0	0.444444	2.25
c107670_g1	0.08	0	0	0	0.18	0	0.444444	2.25
c14085_g1	0	0	0.28	0.37	0.26	0	0.444444	2.25
c19249_g1	0	0.52	0	0.39	0.37	0.41	0.444444	2.25
c85458_g1	0	0.2	0	0.45	0	0	0.444444	2.25
c36990_g1	1.23	0	0.57	0	0.88	3.17	0.444444	2.25
c43555_g1	0.42	0.84	0.49	1.61	0.71	1.62	0.444162	2.25143
c122187_g1	1.46	0.39	0.45	2.06	0.83	2.29	0.444015	2.25218
c29488_g1	1.13	1.32	0.88	1.62	5.46	0.42	0.444	2.25225
c21574_g1	0.56	0	0.51	1.02	0.88	0.51	0.443983	2.25234
c40139_g1	0.63	0.51	0.68	0.62	1.22	2.26	0.443902	2.25275
c28193_g1	0.65	0.14	0	0.43	1.35	0	0.44382	2.25317
c28486_g1	0	0	1.54	1.1	2.37	0	0.443804	2.25325
c39151_g1	0.71	0	0.63	0.73	0.83	1.46	0.443709	2.25373
c37781_g1	0	0.63	0	0.13	0	1.29	0.443662	2.25397
c91872_g1	0.32	0	0.27	0.03	0.83	0.47	0.443609	2.25424
c40442_g1	0	0.25	0.85	1.19	0.13	1.16	0.443548	2.25455
c80509_g1	0	0.4	0.15	0.2	0.72	0.32	0.443548	2.25455
c17250_g1	0	0.55	0	0	0.59	0.65	0.443548	2.25455
c4570_g1	0	0	0.55	0	0.67	0.57	0.443548	2.25455
c26768_g1	0.09	0.42	0	0.69	0.29	0.17	0.443478	2.2549
c126096_g1	0.51	0.2	0.27	0.65	0.36	1.2	0.443439	2.2551
c50625_g1	1.23	2.96	0.19	2.42	4.8	2.66	0.44332	2.25571
c118882_g1	0	0.43	0	0.97	0	0	0.443299	2.25581
c84265_g1	0.43	0	0	0.17	0	0.8	0.443299	2.25581
c20678_g1	0.43	0	0	0.39	0.18	0.4	0.443299	2.25581
c41974_g1	0	0.43	0	0	0.46	0.51	0.443299	2.25581
c127618_g1	0	0	0.43	0.57	0.4	0	0.443299	2.25581
c16520_g1	0.16	0.15	0.47	0.35	0.3	1.11	0.443182	2.25641
c44664_g3	0.44	0.34	0	0.56	0.61	0.59	0.443182	2.25641
c74330_g1	0.06	0.44	0.98	0.81	1.61	0.92	0.443114	2.25676
c99310_g1	0	0.35	0	0.79	0	0	0.443038	2.25714
c25074_g2	1.34	0.1	1.36	1	2.08	3.24	0.443038	2.25714
c35826_g1	0.33	0.02	0	0.21	0	0.58	0.443038	2.25714
c65756_g1	0	0	0.35	0.46	0.33	0	0.443038	2.25714
c52669_g3	0.3	0.61	0.84	0.55	2.88	0.52	0.443038	2.25714
c118340_g1	0.18	0.44	0	0	0.35	1.05	0.442857	2.25807
c81225_g1	0	0	0.31	0.41	0.29	0	0.442857	2.25807
c18618_g1	0	0	0.31	0.41	0.29	0	0.442857	2.25807
c94546_g1	0	0	0.31	0.41	0.29	0	0.442857	2.25807
c100216_g1	0	0.31	0	0.41	0.29	0	0.442857	2.25807
c76608_g1	0.31	0	0	0.19	0.51	0	0.442857	2.25807
c6884_g1	0	0.31	0	0	0.33	0.37	0.442857	2.25807
c100983_g1	0	0.31	0	0.7	0	0	0.442857	2.25807
c52743_g7	0	0.31	0	0.7	0	0	0.442857	2.25807
c81677_g1	0	0.31	0	0	0.33	0.37	0.442857	2.25807
c81825_g1	0	0.31	0	0.7	0	0	0.442857	2.25807
c29521_g1	0	0.42	0.47	0.9	0.64	0.47	0.442786	2.25843
c41278_g2	0.3	0	0.28	0.49	0.26	0.56	0.442748	2.25862
c94638_g1	0	0.58	0	1.31	0	0	0.442748	2.25862
c50320_g1	1.32	1.3	1.4	3.64	2.51	2.93	0.442731	2.25871
c50325_g1	0	0.22	0.63	0.51	0.98	0.43	0.442708	2.25883
c68878_g1	0	0.27	0	0.61	0	0	0.442623	2.25926
c75358_g1	0	0.27	0	0.61	0	0	0.442623	2.25926
c113240_g1	0.27	0	0	0.16	0.45	0	0.442623	2.25926
c118744_g1	0.27	0	0	0.16	0	0.45	0.442623	2.25926
c122947_g1	0	0.27	0	0.18	0.28	0.15	0.442623	2.25926
c104695_g1	0	0	0.27	0.61	0	0	0.442623	2.25926
c56184_g1	0	0.27	0	0	0.29	0.32	0.442623	2.25926
c98546_g1	0	0.27	0	0	0.29	0.32	0.442623	2.25926
c21800_g1	0	0.5	0	0.44	0	0.69	0.442478	2.26
c87656_g1	0	0	0.73	0.24	0.67	0.74	0.442424	2.26028
c67864_g1	0	0.23	0	0.52	0	0	0.442308	2.26087
c35281_g1	0.23	0	0.23	0.28	0.51	0.25	0.442308	2.26087
c84711_g1	0	0	0.23	0.52	0	0	0.442308	2.26087
c87557_g1	0	0.23	0	0.52	0	0	0.442308	2.26087
c127503_g1	0	0.23	0	0	0.25	0.27	0.442308	2.26087
c12756_g1	0.86	0.25	0	1.43	0.02	1.06	0.442231	2.26126
c35325_g1	0.9	0.09	1.34	2.25	2.89	0.13	0.442125	2.2618
c124470_g1	0	0.42	0	0.59	0.17	0.19	0.442105	2.26191
c36921_g1	0.6	0.91	1.2	2.66	2.15	1.32	0.442088	2.26199
c13221_g1	0	0	0.61	0	0.28	1.1	0.442029	2.2623
c39_g1	0.53	0.21	0.25	1.29	0.45	0.5	0.441964	2.26263
c40754_g1	0.23	0.04	2.39	0.81	2.71	2.5	0.44186	2.26316
c66183_g1	0.38	0	0	0.16	0.45	0.25	0.44186	2.26316
c81475_g1	0.38	0	0	0.35	0.33	0.18	0.44186	2.26316
c6418_g1	0.23	0.23	0.11	0	0.6	0.69	0.44186	2.26316
c48116_g2	0	0	0.38	0.86	0	0	0.44186	2.26316
c19905_g1	0	0.38	0	0.86	0	0	0.44186	2.26316
c43672_g1	0	2.77	0	0.42	0.29	5.56	0.441786	2.26354
c34433_g1	1.75	0.6	0	3.01	0	2.31	0.441729	2.26383
c101314_g1	0.4	0.32	0	0.49	0	1.14	0.441718	2.26389
c93991_g1	0.53	0	0	0.48	0.22	0.5	0.441667	2.26415
c29091_g1	0	0.53	0	0	0.57	0.63	0.441667	2.26415
c49630_g1	1.31	0.92	1.06	2.49	2.94	2.02	0.441611	2.26444
c105369_g1	0	0.34	0	0	0.37	0.4	0.441558	2.26471
c114984_g1	0	0.34	0	0.77	0	0	0.441558	2.26471
c55457_g1	0	0.34	0	0	0.37	0.4	0.441558	2.26471
c62508_g1	0	0.16	0.18	0.4	0	0.37	0.441558	2.26471
c32877_g1	0.24	0.78	0	0.99	0.55	0.77	0.441558	2.26471
c116721_g1	0	0.34	0	0.77	0	0	0.441558	2.26471
c102485_g1	0	0.34	0	0.77	0	0	0.441558	2.26471
c87953_g1	0	0.34	0	0	0.37	0.4	0.441558	2.26471
c56853_g1	0.34	0	0	0.2	0.57	0	0.441558	2.26471
c83664_g1	0	0.34	0	0	0.37	0.4	0.441558	2.26471
c107000_g1	0	0.8	1.39	0.14	2.45	2.37	0.441532	2.26484
c30950_g1	0	1.32	0	0.92	0.79	1.28	0.441472	2.26515
c38425_g2	0	0	0.49	0.36	0.3	0.45	0.441441	2.26531
c2602_g1	0	0	0.98	0	0	2.22	0.441441	2.26531
c12551_g1	0.3	0.79	0	0.32	0	2.15	0.441296	2.26605
c20401_g1	0	0.3	0	0.22	0	0.46	0.441176	2.26667
c115277_g1	0	0.3	0	0.68	0	0	0.441176	2.26667
c76771_g1	0	0.3	0	0	0.32	0.36	0.441176	2.26667
c38870_g1	0	0.86	0.49	0	1.55	1.51	0.441176	2.26667
c94450_g1	0	0.3	0	0.68	0	0	0.441176	2.26667
c1902_g1	0	0.45	0	1.02	0	0	0.441176	2.26667
c88666_g1	0	0	0.3	0.4	0.28	0	0.441176	2.26667
c41251_g1	0.25	0.2	0	0.12	0.34	0.56	0.441176	2.26667
c17363_g1	0	0.6	0	1.36	0	0	0.441176	2.26667
c54368_g1	0	0.3	0	0.68	0	0	0.441176	2.26667
c13154_g1	0	0.3	0	0	0.32	0.36	0.441176	2.26667
c116822_g1	0.19	0.11	0.15	0.66	0.18	0.18	0.441176	2.26667
c45700_g1	0.66	2.9	0.75	3.34	2.99	3.44	0.441146	2.26682
c44163_g1	0	0.64	0.97	1.18	2.47	0	0.441096	2.26708
c24364_g1	0	0	0.56	0.18	0.52	0.57	0.440945	2.26786
c61784_g1	0.34	0.27	0.62	1.31	0.86	0.62	0.44086	2.26829
c50877_g2	0	0.82	0	0.71	0.13	1.02	0.44086	2.26829
c101291_g1	0.64	0	0.59	0.58	0.11	2.1	0.44086	2.26829
c53591_g1	0.26	0.41	0	0	0.97	0.55	0.440789	2.26866
c42760_g1	5.88	7.44	6.74	29.77	7.57	8.18	0.440685	2.26919
c55817_g1	0.26	0	0	0.28	0.31	0	0.440678	2.26923
c99178_g1	0	0.26	0	0	0.28	0.31	0.440678	2.26923
c77005_g1	0	0.26	0	0.59	0	0	0.440678	2.26923
c9101_g1	0	0.26	0	0	0.28	0.31	0.440678	2.26923
c75777_g1	0	0.26	0	0	0.28	0.31	0.440678	2.26923
c63758_g1	0	0.26	0	0	0.28	0.31	0.440678	2.26923
c57167_g1	0	0	0.26	0.35	0.24	0	0.440678	2.26923
c127105_g1	0	0.26	0	0	0.28	0.31	0.440678	2.26923
c112268_g1	0.24	0.35	0.56	1.26	1.06	0.29	0.440613	2.26957
c67561_g1	0	0.27	0.36	0	0.33	1.1	0.440559	2.26984
c81479_g1	0	0.37	0	0	0.4	0.44	0.440476	2.27027
c55246_g1	0	0	0.37	0	0.84	0	0.440476	2.27027
c78015_g1	0	0.37	0	0	0.4	0.44	0.440476	2.27027
c108737_g1	0	0	0.37	0.46	0	0.38	0.440476	2.27027
c86919_g1	0	0.37	0	0	0.4	0.44	0.440476	2.27027
c99809_g1	0.37	0	0	0.33	0.16	0.35	0.440476	2.27027
c22439_g1	0.62	1	1.15	2.78	2.13	1.38	0.440382	2.27076
c22524_g1	0.48	0	0	0	0.45	0.64	0.440367	2.27083
c25610_g1	0.04	0	0.92	1.1	0.3	0.78	0.440367	2.27083
[truncated: 7,734 more rows]

## Sheet: DEG-down
	ck FPKM			CL FPKM
	Sample_1-ck	Sample_2-ck	Sample_3-ck	Sample_1-CL	Sample_2-CL	Sample_3-CL	CKvsCL-fold-change	CLvsCK-fold-change
c16109_g1	0.3	0.39	1.43	0	0.01	0	212	0.00471698
c3396_g1	0.19	32.05	0.17	0	0.16	0	202.562	0.00493676
c49381_g3	1.87	0	0	0	0	0.01	187	0.00534759
c40843_g1	1.05	49.69	1.55	0	0.29	0	180.31	0.005546
c73564_g1	0.39	0.31	1.07	0	0.01	0	177	0.00564972
c62978_g1	1.06	0.4	0	0.01	0	0	146	0.00684932
c20095_g1	1.08	0.29	0	0.01	0	0	137	0.00729927
c38542_g1	18.01	12.45	17.11	0.22	0.09	0.04	135.914	0.00735759
c114329_g1	0.88	0	0.43	0	0.01	0	131	0.00763359
c52732_g2	0.14	0.98	1.47	0	0.02	0	129.5	0.00772201
c11206_g1	0	1.25	0	0	0	0.01	125	0.008
c53899_g1	0	0.67	2.88	0	0.03	0	118.333	0.00845073
c41811_g1	0.96	0.77	0.59	0.02	0	0	116	0.00862069
c79380_g1	0	21.92	0.07	0.1	0.09	0	115.737	0.00864028
c45139_g2	0.08	28.67	0.09	0.09	0.09	0.07	115.36	0.00866852
c27459_g1	0.1	1.03	0	0	0.01	0	113	0.00884956
c59429_g1	0.29	0	0.8	0.01	0	0	109	0.00917431
c62676_g1	1.09	0	0	0	0.01	0	109	0.00917431
c21808_g1	0.28	0.72	0	0	0.01	0	100	0.01
c1409_g1	1.24	0.1	0.54	0	0	0.02	94	0.0106383
c42963_g1	0	0	0.93	0	0.01	0	93	0.0107527
c39175_g1	0	1.82	0	0.01	0	0.01	91	0.010989
c121595_g1	0.89	0	0	0	0	0.01	89	0.011236
c1472_g1	0.82	0.95	0	0	0.02	0	88.5	0.0112994
c24390_g1	0	0.63	1.09	0.01	0	0.01	86	0.0116279
c11782_g1	0	0.31	0.53	0.01	0	0	84	0.0119048
c37912_g1	0	0.02	1.53	0.01	0.01	0	77.5	0.0129032
c41297_g1	0.06	0.19	11.2	0.06	0.05	0.04	76.3333	0.0131004
c10615_g1	0	0.17	0.57	0	0	0.01	74	0.0135135
c114711_g1	0	0	0.74	0	0.01	0	74	0.0135135
c56373_g1	0	0.74	0	0	0.01	0	74	0.0135135
c82506_g1	0.57	0.9	0	0	0	0.02	73.5	0.0136054
c3569_g1	0	0	35.25	0.01	0.26	0.21	73.4375	0.013617
c47536_g2	0.51	0	0.9	0	0	0.02	70.5	0.0141844
c41491_g1	0.4	0	0.3	0.01	0	0	70	0.0142857
c119664_g1	0	0.47	0.92	0.02	0	0	69.5	0.0143885
c23115_g1	0	0	0.67	0.01	0	0	67	0.0149254
c17070_g1	0.22	0.51	45.69	0.35	0.19	0.16	66.3143	0.0150797
c26043_g1	4.48	0.05	1.43	0.04	0.05	0	66.2222	0.0151007
c70660_g1	1.06	0	0.25	0	0.02	0	65.5	0.0152672
c67630_g1	0.34	0	0.31	0.01	0	0	65	0.0153846
c113197_g1	0	0.23	0.4	0.01	0	0	63	0.015873
c126434_g1	0	0.62	0	0.01	0	0	62	0.016129
c26021_g1	0.27	0.22	0.73	0	0	0.02	61	0.0163934
c58157_g1	0	0.28	0.32	0.01	0	0	60	0.0166667
c55882_g1	0.26	0	1.46	0	0.03	0	57.3333	0.0174419
c50998_g1	2.24	0	0.45	0.05	0	0	53.8	0.0185874
c26488_g1	0.84	0.22	0	0.02	0	0	53	0.0188679
c123668_g1	0.37	0.15	0	0.01	0	0	52	0.0192308
c40345_g1	7.72	0	0.01	0.12	0.03	0	51.5333	0.0194049
c79650_g1	0.3	0.12	0.61	0.02	0	0	51.5	0.0194175
c40290_g1	4.03	30.58	9.2	0.87	0	0	50.3563	0.0198585
c36319_g1	0	0.93	0.06	0.02	0	0	49.5	0.020202
c19572_g1	0	0.65	1.24	0.04	0	0	47.25	0.021164
c13339_g1	58.62	53.91	57.07	0.06	2.06	1.51	46.7218	0.0214033
c46878_g2	1.4	0	0	0.01	0.01	0.01	46.6667	0.0214286
c69392_g1	0.65	1.29	0.39	0	0	0.05	46.6	0.0214592
c8986_g1	0.73	0.19	0	0.02	0	0	46	0.0217391
c118113_g1	0.89	0	0	0.02	0	0	44.5	0.0224719
c36036_g1	0.18	1.22	0.82	0.01	0.03	0.01	44.4	0.0225225
c25453_g1	0	0.35	0.08	0.01	0	0	43	0.0232558
c110237_g1	0	0.13	0.3	0.01	0	0	43	0.0232558
c44897_g1	1.32	0	4.26	0	0	0.13	42.9231	0.0232975
c51448_g1	11.9	15.17	0.22	0.26	0.2	0.18	42.6406	0.0234518
c50512_g2	0.27	0.09	0.49	0.02	0	0	42.5	0.0235294
c68482_g1	0.05	0.8	0	0.02	0	0	42.5	0.0235294
c47907_g2	0.22	0.67	0.81	0	0	0.04	42.5	0.0235294
c114279_g1	0.92	0.48	0.28	0.04	0	0	42	0.0238095
c33062_g1	0	0.08	0.74	0.02	0	0	41	0.0243902
c53534_g1	0.26	0	26.36	0.63	0.02	0	40.9538	0.0244178
c29597_g1	1.27	0.92	2.22	0.11	0	0	40.0909	0.0249433
c58447_g1	0	1.05	0.55	0	0	0.04	40	0.025
c118235_g1	1.49	0.2	0.69	0.06	0	0	39.6667	0.0252101
c41706_g2	0	34.4	0	0.89	0	0	38.6517	0.0258721
c21058_g1	0	1.12	0.38	0.04	0	0	37.5	0.0266667
c53530_g1	0	0	0.75	0.02	0	0	37.5	0.0266667
c20793_g1	1.52	0.84	0.24	0.07	0	0	37.1429	0.026923
c52947_g6	0	0.72	0	0	0	0.02	36	0.0277778
c46694_g1	4.19	0	6.19	0.29	0	0	35.7931	0.0279383
c99792_g1	0	0.2	0.87	0.03	0	0	35.6667	0.0280374
c113034_g1	0	0.35	0	0.01	0	0	35	0.0285714
c49761_g2	0	0.11	0.24	0.01	0	0	35	0.0285714
c85088_g1	0	1.39	0	0.04	0	0	34.75	0.028777
c25783_g1	0	0.27	0.77	0	0.03	0	34.6667	0.0288461
c49580_g1	0.21	0.26	0.54	0	0	0.03	33.6667	0.0297029
c42004_g2	0	0	3.62	0	0.05	0.06	32.9091	0.0303867
c46430_g1	4.6	0	3.25	0.24	0	0	32.7083	0.0305733
c113950_g1	0	0.32	0	0.01	0	0	32	0.03125
c125218_g1	0	0.32	0	0.01	0	0	32	0.03125
c99461_g1	0	0.32	0	0.01	0	0	32	0.03125
c32719_g1	0	0	0.63	0.02	0	0	31.5	0.031746
c62333_g1	0	0	1.26	0.04	0	0	31.5	0.031746
c68832_g1	1.52	0	0	0	0	0.05	30.4	0.0328947
c46412_g2	0.69	0.51	0	0.04	0	0	30	0.0333333
c29736_g1	20.21	0	0	0.68	0	0	29.7206	0.0336467
c52754_g3	0.29	0.23	1.8	0.04	0.02	0.02	29	0.0344828
c107246_g1	0.63	0	1.4	0	0.07	0	29	0.0344828
c51129_g1	0	0.28	0	0	0	0.01	28	0.0357143
c52275_g1	0.38	0.17	0	0	0.02	0	27.5	0.0363636
c2051_g1	0.42	0	0.13	0.02	0	0	27.5	0.0363636
c38286_g1	0	0.87	1.05	0	0.07	0	27.4286	0.0364583
c33249_g1	0.92	0.45	0	0	0.03	0.02	27.4	0.0364964
c62267_g1	0	0.47	0.34	0	0	0.03	27	0.037037
c18348_g1	0.23	0.19	0.64	0.04	0	0	26.5	0.0377358
c57200_g1	0	0.14	0.12	0.01	0	0	26	0.0384615
c3867_g1	0.95	0.24	0.89	0	0.08	0	26	0.0384615
c45044_g2	18.24	10.19	1.44	0.2	0.31	0.64	25.9739	0.0385002
c28005_g1	0.77	0	0	0	0	0.03	25.6667	0.038961
c38495_g1	0.09	0.2	0.47	0	0	0.03	25.3333	0.0394737
c84133_g1	0	0.5	0	0.02	0	0	25	0.04
c30120_g1	2.08	0	1.92	0	0.15	0.01	25	0.04
c94975_g1	0	0.61	0.39	0.04	0	0	25	0.04
c36016_g1	2.06	0	1.93	0	0	0.16	24.9375	0.0401003
c92080_g1	0.78	0	0.7	0	0.06	0	24.6667	0.0405405
c73535_g1	0.31	0.04	0.14	0	0.02	0	24.5	0.0408163
c118060_g1	6.55	0.2	0.07	0.12	0.08	0.08	24.3571	0.0410558
c88501_g1	0.14	0.48	0.35	0	0	0.04	24.25	0.0412371
c53393_g4	1.51	0.61	0.3	0	0.1	0	24.2	0.0413223
c65145_g1	0	0	0.24	0.01	0	0	24	0.0416667
c57377_g1	0.24	0.17	1.02	0.06	0	0	23.8333	0.0419581
c10039_g1	0.62	0.3	0.24	0.05	0	0	23.2	0.0431034
c17753_g1	0.53	0.29	0.99	0	0.08	0	22.625	0.0441989
c62266_g1	0.47	0	0.66	0.05	0	0	22.6	0.0442478
c57756_g1	0.52	0.59	0	0.04	0	0.01	22.2	0.045045
c45740_g1	2.21	0.95	2.6	0.01	0.25	0	22.1538	0.045139
c57902_g1	1.22	0.18	0.37	0	0.01	0.07	22.125	0.0451977
c20292_g1	0.34	0	0.32	0.03	0	0	22	0.0454545
c108758_g1	0.46	0.37	0.7	0	0.02	0.05	21.8571	0.0457517
c108322_g1	0.55	0.48	0.48	0.07	0	0	21.5714	0.0463577
c88084_g1	1.29	0	0	0	0.06	0	21.5	0.0465116
c69136_g1	0.64	0	0	0	0	0.03	21.3333	0.0468751
c40056_g1	1.27	0	0	0.06	0	0	21.1667	0.047244
c13765_g1	0.46	0.5	0.52	0	0	0.07	21.1429	0.0472972
c7623_g1	1.21	0.5	0.19	0	0	0.09	21.1111	0.0473684
c109560_g1	0	0.57	1.95	0.12	0	0	21	0.047619
c50998_g4	0	1.47	0	0.07	0	0	21	0.047619
c55022_g1	0.28	0.87	0.31	0.07	0	0	20.8571	0.0479453
c123216_g1	0.28	0	0.76	0.05	0	0	20.8	0.0480769
c52909_g1	0.52	0.14	0.38	0.05	0	0	20.8	0.0480769
c9318_g1	0.2	0.26	1.19	0.08	0	0	20.625	0.0484848
c67351_g1	0.5	0.29	0.63	0.07	0	0	20.2857	0.0492958
c122250_g1	0.74	0.07	0	0.04	0	0	20.25	0.0493827
c97600_g1	0.08	0.46	1.28	0.09	0	0	20.2222	0.0494506
c84545_g1	1.8	0	0	0.01	0	0.08	20	0.05
c63146_g1	0	0.2	0	0.01	0	0	20	0.05
c13014_g1	0.58	0.33	0.29	0	0	0.06	20	0.05
c33279_g2	1.21	0.24	0.54	0	0.1	0	19.9	0.0502513
c51366_g2	1.36	0.85	0.77	0	0	0.15	19.8667	0.0503355
c77527_g1	0	0.61	0.38	0	0	0.05	19.8	0.0505051
c67696_g1	0.49	0.58	0.5	0.08	0	0	19.625	0.0509554
c46588_g1	0	1.87	0.68	0.13	0	0	19.6154	0.0509804
c104209_g1	0.49	0.48	0	0.05	0	0	19.4	0.0515464
c74139_g1	0	0.81	0.93	0.09	0	0	19.3333	0.0517242
c24460_g1	0.73	0.49	0.71	0.1	0	0	19.3	0.0518135
c32846_g1	1.31	1.93	0.4	0	0.19	0	19.1579	0.0521978
c85842_g1	0	0.85	0.49	0.07	0	0	19.1429	0.0522387
c41320_g1	0.26	0.27	0.81	0.07	0	0	19.1429	0.0522387
c79017_g1	0.44	0.32	0	0.04	0	0	19	0.0526316
c40400_g1	0	2.43	1.75	0	0.22	0	19	0.0526316
c97509_g1	2.08	0	0	0.11	0	0	18.9091	0.0528846
c11618_g1	0.34	0.19	1.36	0.07	0.03	0	18.9	0.0529101
c99442_g1	0.31	0.25	0.57	0.06	0	0	18.8333	0.0530974
c79749_g1	1.22	0.24	0.42	0.04	0	0.06	18.8	0.0531915
c80028_g1	0.69	0.37	0.25	0	0.07	0	18.7143	0.0534351
c2171_g1	0.58	0	0.35	0	0	0.05	18.6	0.0537634
c73245_g1	0	0.73	0.38	0.06	0	0	18.5	0.0540541
c95174_g1	0.37	0	0	0	0	0.02	18.5	0.0540541
c31390_g1	1.02	1.35	0.77	0.17	0	0	18.4706	0.0541401
c59472_g1	1.2	0	0.83	0	0.08	0.03	18.4545	0.0541873
c113991_g1	0	0.82	0.47	0	0	0.07	18.4286	0.0542635
c34942_g1	4.87	12.76	1.27	0.5	0	0.53	18.3495	0.0544974
c28719_g1	1.43	0.17	0.6	0.12	0	0	18.3333	0.0545456
c53132_g3	0.18	0	14.3	0.19	0.29	0.32	18.1	0.0552486
c70568_g1	0	0	0.36	0.02	0	0	18	0.0555556
c107541_g1	0.62	0.1	0	0.04	0	0	18	0.0555556
c58812_g1	0	0.36	1.26	0.09	0	0	18	0.0555556
c19549_g1	0.74	0.9	1.03	0.15	0	0	17.8	0.0561798
c62534_g1	0	0.92	1.16	0	0	0.12	17.3333	0.0576924
c51893_g2	0.69	0	0	0	0.04	0	17.25	0.057971
c19001_g1	0.86	0	0	0	0.05	0	17.2	0.0581395
c106198_g1	0.58	0	0.27	0	0	0.05	17	0.0588235
c13707_g1	0.28	0.57	0	0	0.05	0	17	0.0588235
c107885_g1	0.26	0.59	0	0.05	0	0	17	0.0588235
c124372_g1	0	0.32	0.36	0.04	0	0	17	0.0588235
c18739_g1	0	0.69	0.32	0	0.06	0	16.8333	0.0594061
c15307_g1	0.76	1.22	0.7	0	0.16	0	16.75	0.0597015
c121184_g1	0.5	0	0	0.03	0	0	16.6667	0.0599999
c43419_g1	0	0.11	1.22	0.08	0	0	16.625	0.0601504
c30225_g1	0.33	0	0	0.02	0	0	16.5	0.0606061
c9253_g1	0.65	0.84	0.15	0.1	0	0	16.4	0.0609756
c84636_g1	0	0.84	1.94	0	0	0.17	16.3529	0.0611512
c43836_g1	0.21	0.44	0.49	0	0.07	0	16.2857	0.0614036
c93377_g1	0.66	0.23	0.57	0	0.09	0	16.2222	0.0616439
c46878_g1	4.25	0.58	0.67	0	0	0.34	16.1765	0.0618181
c126335_g1	0.92	0	0.21	0.07	0	0	16.1429	0.0619467
c88191_g1	0	0	1.29	0.08	0	0	16.125	0.0620155
c69590_g1	0.72	0.23	0.5	0.09	0	0	16.1111	0.062069
c53421_g3	8.65	3.79	173.79	4.95	3.8	2.86	16.0405	0.0623422
c117880_g1	0.28	0.68	0	0.06	0	0	16	0.0625
c121939_g1	0.42	0.49	1.17	0.13	0	0	16	0.0625
c72093_g1	1.42	0	0.65	0	0.13	0	15.9231	0.0628018
c71171_g1	0.82	0.33	0.76	0.12	0	0	15.9167	0.0628271
c55818_g1	1.64	0.81	0.56	0	0	0.19	15.8421	0.0631229
c80956_g1	1.82	0.24	0.94	0.08	0.11	0	15.7895	0.0633332
c45977_g1	6.7	2.65	2.01	0.72	0	0	15.7778	0.0633802
c46212_g1	0	1.87	3.78	0.09	0.23	0.04	15.6944	0.063717
c121750_g1	0.63	0.31	0	0.06	0	0	15.6667	0.0638297
c86223_g1	0.41	0.33	0.96	0.11	0	0	15.4545	0.0647061
c2503_g1	0.16	0.21	0.4	0.05	0	0	15.4	0.0649351
c33427_g1	1.49	0.47	1.11	0.16	0	0.04	15.35	0.0651466
c34158_g1	0.32	2.36	0.54	0.21	0	0	15.3333	0.0652175
c40963_g1	3.33	0.15	0	0.23	0	0	15.1304	0.0660921
c22277_g1	0.3	0.86	1.25	0.09	0.04	0.03	15.0625	0.06639
c59739_g1	0.83	0	0.82	0	0	0.11	15	0.0666667
c34321_g1	0.17	0.72	0.31	0	0	0.08	15	0.0666667
c119335_g1	0	0.45	0	0	0	0.03	15	0.0666667
c56234_g1	0.16	0	0.59	0	0	0.05	15	0.0666667
c56463_g1	0.12	0.69	0.99	0	0	0.12	15	0.0666667
c117523_g1	0	1.65	0	0.11	0	0	15	0.0666667
c33924_g1	0.66	0	0.54	0	0.08	0	15	0.0666667
c43096_g2	0.26	1.2	0.62	0.14	0	0	14.8571	0.0673079
c111462_g1	0.71	0	0.33	0.07	0	0	14.8571	0.0673079
c73313_g1	0.44	0	0	0.03	0	0	14.6667	0.0681817
c94418_g1	1.4	0.58	0.22	0.15	0	0	14.6667	0.0681817
c41209_g1	0.13	0.31	1.61	0	0.14	0	14.6429	0.0682925
c25859_g1	2.6	0.88	0	0	0	0.24	14.5	0.0689655
c123689_g1	0	0.58	0	0.04	0	0	14.5	0.0689655
c36707_g2	0.24	0.03	0.02	0	0	0.02	14.5	0.0689655
c108689_g1	0	0	0.29	0	0.02	0	14.5	0.0689655
c45230_g1	38.87	25.14	32.65	2.09	2.3	2.29	14.4701	0.069108
c35514_g1	0	3.45	0	0.24	0	0	14.375	0.0695652
c53920_g1	0.53	1.28	0.49	0.16	0	0	14.375	0.0695652
c83980_g1	1.2	1.24	0	0.17	0	0	14.3529	0.0696723
c73178_g1	0	0.52	0.34	0.06	0	0	14.3333	0.0697676
c38671_g1	0.38	0.77	0.71	0.13	0	0	14.3077	0.0698924
c33099_g1	0.39	13.95	9.3	0.58	0.77	0.31	14.241	0.0702198
c169_g1	0.54	1.15	0.16	0.11	0	0.02	14.2308	0.0702701
c29233_g1	0.71	0.57	0	0.09	0	0	14.2222	0.0703126
c69335_g1	0.91	0.61	1.03	0.02	0.16	0	14.1667	0.0705881
c95390_g1	1.03	0.19	0.19	0.1	0	0	14.1	0.070922
c29640_g1	1.33	0.75	0.59	0.19	0	0	14.0526	0.0711612
c55557_g1	1.48	0.59	1.02	0.22	0	0	14.0455	0.0711972
c61298_g1	0.05	0.23	0	0	0.02	0	14	0.0714286
c85449_g1	0	0.39	1.01	0	0.1	0	14	0.0714286
c82204_g1	0.42	0	0	0.03	0	0	14	0.0714286
c17007_g1	0	0	0.28	0.02	0	0	14	0.0714286
c30537_g1	0.42	0.23	0.05	0	0	0.05	14	0.0714286
c24828_g1	0.12	0	0.16	0	0	0.02	14	0.0714286
c25653_g1	0	0.14	0	0	0.01	0	14	0.0714286
c31024_g1	0.14	0.72	0.26	0.08	0	0	14	0.0714286
c32426_g1	0.76	1.48	0.24	0	0.18	0	13.7778	0.0725805
c105863_g1	0.11	0.69	1.26	0.15	0	0	13.7333	0.0728157
c20472_g1	1.12	0.14	0.25	0.11	0	0	13.7273	0.0728475
c53700_g1	0.82	0.65	0.71	0.16	0	0	13.625	0.0733945
c50726_g3	0.42	0.14	1.21	0.13	0	0	13.6154	0.0734462
c2718_g1	0	1.49	0	0.11	0	0	13.5455	0.0738253
c8166_g1	0.32	0.25	1.05	0.12	0	0	13.5	0.0740741
c101188_g1	0.78	0.58	0.79	0	0	0.16	13.4375	0.0744186
c80926_g1	0.3	0.47	1.64	0.18	0	0	13.3889	0.0746887
c33453_g2	0	0.28	1.59	0	0	0.14	13.3571	0.0748666
c107728_g1	0.31	0.88	0.68	0.08	0	0.06	13.3571	0.0748666
c20150_g1	0	0.52	1.21	0	0.13	0	13.3077	0.0751445
c42856_g1	0.68	0.54	1.57	0.21	0	0	13.2857	0.0752689
c67459_g1	1.11	0	1.01	0	0.16	0	13.25	0.0754717
c98565_g1	1.59	0	0	0.03	0	0.09	13.25	0.0754717
c45839_g1	0.48	1.91	0.79	0.24	0	0	13.25	0.0754717
c14883_g1	0.49	0.78	0.45	0.13	0	0	13.2308	0.0755812
c58578_g1	0	1.19	0	0.09	0	0	13.2222	0.0756304
c67771_g1	0.01	0.33	0.45	0.04	0.02	0	13.1667	0.0759492
c40205_g1	0.69	0.1	0	0.06	0	0	13.1667	0.0759492
c13581_g1	0.51	0.41	0	0.07	0	0	13.1429	0.0760867
c23295_g1	0.85	0	0.59	0.11	0	0	13.0909	0.0763889
c52884_g2	0.26	1.44	0	0	0.13	0	13.0769	0.0764707
c61032_g1	1.76	0.2	0	0.15	0	0	13.0667	0.0765304
c107566_g1	0.39	0	0	0	0	0.03	13	0.0769231
c51740_g12	0	0.5	0.28	0.06	0	0	13	0.0769231
c125241_g1	0.78	0	0	0.06	0	0	13	0.0769231
c88508_g1	0	0.32	0.2	0.02	0.02	0	13	0.0769231
c108136_g1	0.21	0.33	1.14	0.13	0	0	12.9231	0.0773808
c93393_g1	0.88	0.16	0.51	0.12	0	0	12.9167	0.0774192
c86539_g1	0.49	0.65	0.15	0.1	0	0	12.9	0.0775194
c1873_g1	0.76	0.12	0.28	0.09	0	0	12.8889	0.0775861
c43664_g1	0	16.11	0	0.53	0.29	0.43	12.888	0.0775916
c34984_g1	0	1.16	0.38	0.12	0	0	12.8333	0.0779223
c40031_g1	6.28	0	0.86	0.27	0	0.29	12.75	0.0784314
c122726_g1	0	0.24	0.27	0	0	0.04	12.75	0.0784314
c38484_g1	1.04	1.25	1.52	0	0.3	0	12.7	0.0787402
c115974_g1	0.87	0	0.4	0.1	0	0	12.7	0.0787402
c52574_g9	4.42	1.22	0.58	0	0	0.49	12.6939	0.078778
c35146_g1	0	0.4	2.51	0	0	0.23	12.6522	0.0790376
c51846_g1	1.51	0.15	0.36	0.16	0	0	12.625	0.0792079
c4423_g1	0	0	0.5	0	0.04	0	12.5	0.08
c75857_g1	0	0	1	0	0.08	0	12.5	0.08
c72063_g1	1.12	0	0	0.09	0	0	12.4444	0.0803574
c119511_g1	0.65	0.22	0	0	0.07	0	12.4286	0.0804596
c1202_g1	0.44	1.17	0	0.13	0	0	12.3846	0.0807454
c73905_g1	0	0	0.74	0.06	0	0	12.3333	0.0810813
c34214_g1	0	0.17	0.2	0	0.03	0	12.3333	0.0810813
c53314_g7	0	0.64	0.59	0.1	0	0	12.3	0.0813008
c106429_g1	1.45	0.58	0.67	0.22	0	0	12.2727	0.0814817
c53314_g3	0.31	0.75	0.29	0	0.05	0.06	12.2727	0.0814817
c25461_g1	0.35	0.84	0.16	0.11	0	0	12.2727	0.0814817
c19736_g1	0.32	0.66	0	0	0.08	0	12.25	0.0816327
c77012_g1	0.75	0	0.35	0.06	0.03	0	12.2222	0.0818183
c9524_g1	1.02	0.59	1.69	0.17	0.1	0	12.2222	0.0818183
c8311_g1	0.43	0.63	0.16	0	0	0.1	12.2	0.0819672
c19954_g1	0.28	1.79	0	0.17	0	0	12.1765	0.0821254
c97611_g1	1.11	0.27	0.08	0.07	0.05	0	12.1667	0.0821916
c85574_g1	0	0.38	1.32	0.14	0	0	12.1429	0.0823527
c14816_g1	0	0.97	0	0.08	0	0	12.125	0.0824742
c58037_g1	0	0.13	0.96	0.09	0	0	12.1111	0.0825689
c68369_g1	0	0.92	0.53	0.12	0	0	12.0833	0.0827588
c86390_g1	0.37	0.59	0	0	0	0.08	12	0.0833333
c79340_g1	0.59	0.22	0.27	0.09	0	0	12	0.0833333
c42477_g2	0.35	0	0.85	0	0	0.1	12	0.0833333
c13716_g1	0.39	0.15	0.89	0.12	0	0	11.9167	0.0839158
c22811_g1	0.98	0.52	1.81	0	0.28	0	11.8214	0.0845923
c19716_g1	1.66	0	0.23	0	0.16	0	11.8125	0.0846561
c51913_g4	0.43	1.37	0.91	0.23	0	0	11.7826	0.0848709
c67691_g1	0.79	0.8	1.35	0	0	0.25	11.76	0.085034
c28380_g1	0	0.21	1.67	0.16	0	0	11.75	0.0851064
c84587_g1	0.9	0.74	0	0.14	0	0	11.7143	0.0853657
c85546_g1	0.43	0	0.39	0.07	0	0	11.7143	0.0853657
c98601_g1	0.37	0.35	0.8	0.13	0	0	11.6923	0.0855264
c83908_g1	0.44	0.38	0.81	0	0	0.14	11.6429	0.0858893
c80760_g1	0.83	0.58	0.67	0	0.18	0	11.5556	0.0865381
c31019_g1	0.99	1.2	0.23	0	0.21	0	11.5238	0.0867769
c112501_g1	1.03	0.66	0.38	0	0.18	0	11.5	0.0869565
c49814_g1	0	1.23	1.4	0.23	0	0	11.4348	0.0874523
c50430_g1	0	1.93	1.5	0	0.3	0	11.4333	0.0874638
c63242_g1	0	0	0.8	0.07	0	0	11.4286	0.0874998
c80531_g1	0.32	0.76	0.29	0.12	0	0	11.4167	0.087591
c28024_g1	0.3	0	0.27	0.05	0	0	11.4	0.0877193
c27527_g1	0.78	1.04	0	0.16	0	0	11.375	0.0879121
c40600_g1	0.89	30.06	2.45	0.67	1.28	0.99	11.3605	0.0880243
c58598_g1	0.26	0.28	0.82	0	0	0.12	11.3333	0.0882356
c8062_g1	1.24	0.23	0.23	0.15	0	0	11.3333	0.0882356
c86977_g1	0.26	0	0.42	0	0	0.06	11.3333	0.0882356
c53180_g6	1.62	0.67	0.2	0.22	0	0	11.3182	0.0883533
c4473_g1	0.48	0.96	0.36	0.05	0	0.11	11.25	0.0888889
c53134_g4	0	0	0.45	0.04	0	0	11.25	0.0888889
c44752_g1	1.98	1.62	1.46	0	0	0.45	11.2444	0.0889332
c81669_g1	0.93	1.24	0.86	0	0.27	0	11.2222	0.0891091
c32177_g1	0	1.54	0.59	0.19	0	0	11.2105	0.0892021
c1343_g2	1.89	0	0	0.17	0	0	11.1176	0.0899475
c110235_g1	0.37	0.85	0	0.11	0	0	11.0909	0.090164
c74355_g1	0.6	1.28	0	0	0.17	0	11.0588	0.0904257
c93882_g1	0	0.33	0	0.03	0	0	11	0.0909091
c37106_g1	0	0.68	0.31	0	0	0.09	11	0.0909091
c76237_g1	0	1.23	0.19	0.03	0.1	0	10.9231	0.0915491
c43270_g1	0.96	0.46	0	0.13	0	0	10.9231	0.0915491
c77016_g1	0	0	0.87	0	0	0.08	10.875	0.091954
c37939_g1	0	0.68	0.19	0.08	0	0	10.875	0.091954
c34320_g1	0	0.18	0.58	0.07	0	0	10.8571	0.0921056
c19398_g1	0.38	0.38	0	0.01	0	0.06	10.8571	0.0921056
c53930_g1	0.21	1.01	0.19	0.13	0	0	10.8462	0.0921982
c29582_g1	1.18	0.31	0.57	0.19	0	0	10.8421	0.0922331
c32616_g1	0.35	0.18	0.77	0.12	0	0	10.8333	0.092308
c128272_g1	0.86	0	0.44	0.12	0	0	10.8333	0.092308
c34164_g1	0.51	0.9	0.32	0.16	0	0	10.8125	0.0924855
c60192_g1	0	0	1.08	0	0.1	0	10.8	0.0925926
c81220_g1	1.62	0	0	0	0.15	0	10.8	0.0925926
c35808_g1	0.79	0.37	0.99	0	0.2	0	10.75	0.0930233
c121501_g1	1.35	0.37	0	0.16	0	0	10.75	0.0930233
c38219_g1	0.42	0.17	1.45	0	0	0.19	10.7368	0.0931376
c51030_g1	0	1.18	0	0.11	0	0	10.7273	0.0932201
c25709_g1	0	0	1.93	0.18	0	0	10.7222	0.0932644
c29774_g1	0.6	0.72	1.67	0	0	0.28	10.6786	0.0936452
c25280_g1	0	0	1.92	0	0	0.18	10.6667	0.0937497
c79790_g1	0.77	0	0.83	0.08	0.07	0	10.6667	0.0937497
c127514_g1	0.44	0	0.2	0	0.06	0	10.6667	0.0937497
c59566_g1	0	0	0.32	0.03	0	0	10.6667	0.0937497
c23746_g1	0.36	0.38	1.07	0	0	0.17	10.6471	0.0939223
c62360_g1	0.56	0.22	1.03	0.17	0	0	10.6471	0.0939223
c59692_g1	0.33	0.53	0.31	0	0.11	0	10.6364	0.0940168
c121889_g1	0.29	0.24	0	0.02	0.03	0	10.6	0.0943396
c41374_g1	0.5	0.8	0.92	0	0.21	0	10.5714	0.0945949
c88258_g1	0	0.33	0.83	0.11	0	0	10.5455	0.0948272
c34922_g1	0	0.33	1.04	0	0	0.13	10.5385	0.0948902
c54419_g1	0.98	0	0.6	0	0.03	0.12	10.5333	0.094937
c71647_g1	0.7	1.09	0	0	0.17	0	10.5294	0.0949722
c109375_g1	0.72	0.4	0.35	0.14	0	0	10.5	0.0952381
c105739_g1	0	0.62	0.43	0.1	0	0	10.5	0.0952381
c72662_g1	0.54	0	0.3	0.08	0	0	10.5	0.0952381
c1047_g1	0.12	0.82	0.95	0	0.18	0	10.5	0.0952381
c68283_g1	0.6	0.48	0.18	0.12	0	0	10.5	0.0952381
c99617_g1	0.65	0	0.61	0	0.12	0	10.5	0.0952381
c86244_g1	0	0.85	2.61	0	0	0.33	10.4848	0.0953762
c94502_g1	0.35	0.24	0.98	0	0.15	0	10.4667	0.0955411
c11134_g1	0.73	0.39	0.45	0.15	0	0	10.4667	0.0955411
c62345_g1	1.04	0.63	0	0.16	0	0	10.4375	0.0958084
c95195_g1	0.67	0.37	0	0.1	0	0	10.4	0.0961538
c47148_g1	0.71	0.26	0.59	0.15	0	0	10.4	0.0961538
c79234_g1	0	0	1.87	0.18	0	0	10.3889	0.0962566
c45367_g1	2.18	0	0	0.11	0.1	0	10.381	0.0963298
c120006_g1	0.19	0.6	0.35	0.11	0	0	10.3636	0.0964916
c53497_g4	0.69	0	0.45	0.04	0.07	0	10.3636	0.0964916
c73207_g1	0.29	0	0.02	0	0	0.03	10.3333	0.0967745
c58110_g1	0	0.62	0	0.06	0	0	10.3333	0.0967745
c88439_g1	0	0	0.31	0.03	0	0	10.3333	0.0967745
c56728_g1	0.75	0.8	0	0.15	0	0	10.3333	0.0967745
c35901_g1	3.93	6.33	4.09	1.39	0	0	10.3237	0.0968645
c69835_g1	0	0.25	1.09	0.05	0	0.08	10.3077	0.0970149
c27751_g1	0.62	0.3	1.03	0.19	0	0	10.2632	0.0974355
c70812_g1	0.41	0	0	0	0.04	0	10.25	0.097561
c108860_g1	0	0.41	0	0	0	0.04	10.25	0.097561
c50811_g2	1.02	0	0.61	0	0	0.16	10.1875	0.0981595
c63325_g1	0	0.17	1.15	0	0	0.13	10.1538	0.0984853
c39182_g1	0.56	0.68	0.79	0.2	0	0	10.15	0.0985222
c33420_g1	0.44	0.88	0.81	0.21	0	0	10.1429	0.0985911
c31862_g1	1.64	0.78	1.53	0.39	0	0	10.1282	0.0987342
c39853_g2	0.6	1.2	0.02	0.18	0	0	10.1111	0.0989012
c72232_g1	0	0.69	0.32	0.1	0	0	10.1	0.0990099
c118747_g1	0	0.48	0.73	0.12	0	0	10.0833	0.0991739
c117542_g1	0.58	0.34	0.39	0.13	0	0	10.0769	0.0992369
c11022_g1	0.45	1.44	0.83	0.27	0	0	10.0741	0.0992645
c6758_g1	0.44	0	1.27	0.17	0	0	10.0588	0.0994154
c122252_g1	0.55	0.49	0.76	0	0.18	0	10	0.1
c111357_g1	0	0.3	0	0	0.03	0	10	0.1
c26320_g1	0.67	0.36	0.37	0.14	0	0	10	0.1
c54914_g1	0	0.39	0.61	0.1	0	0	10	0.1
c60809_g1	0.4	0.8	0	0.12	0	0	10	0.1
c6909_g1	0.49	0.5	0.61	0	0	0.16	10	0.1
c86025_g1	0.42	0	0.78	0	0.12	0	10	0.1
c19868_g1	0.4	0.2	0	0	0.06	0	10	0.1
c51423_g2	0	0.6	0	0.06	0	0	10	0.1
c47443_g2	1.52	2.37	0	0.39	0	0	9.97436	0.100257
c28788_g1	0.84	1.4	0.55	0	0	0.28	9.96429	0.100358
c111505_g1	0.49	0.78	0.22	0	0	0.15	9.93333	0.100671
c88996_g1	1.39	0	0	0	0	0.14	9.92857	0.100719
c23483_g1	0.58	0.28	0.33	0.12	0	0	9.91667	0.10084
c56279_g1	0	0.55	0.44	0	0.1	0	9.9	0.10101
c116797_g1	0.32	0.52	0.15	0.1	0	0	9.9	0.10101
c4476_g1	0	1.37	0.41	0	0	0.18	9.88889	0.101124
c87431_g1	0.98	0.2	0.3	0.15	0	0	9.86667	0.101351
c81263_g1	0	1.06	0.91	0.2	0	0	9.85	0.101523
c55845_g1	0.86	0	0.32	0.02	0.01	0.09	9.83333	0.101695
c56089_g1	0	0.48	0.6	0	0.11	0	9.81818	0.101852
c61450_g1	1.41	0	0.65	0.21	0	0	9.80952	0.101942
c19239_g1	0.46	0.24	1.25	0.2	0	0	9.75	0.102564
c28808_g1	1.18	1.18	0.85	0.33	0	0	9.72727	0.102804
c117325_g1	0.44	0.35	0.47	0.13	0	0	9.69231	0.103175
c80394_g1	0.67	0.18	0.41	0.13	0	0	9.69231	0.103175
c23799_g1	0.49	0.39	0.67	0	0.16	0	9.6875	0.103226
c52465_g2	1.19	0	0.55	0.18	0	0	9.66667	0.103448
c17745_g2	0.4	0	0.18	0	0.06	0	9.66667	0.103448
c111222_g1	0	0	0.58	0.06	0	0	9.66667	0.103448
c110982_g1	0.62	0.17	0.95	0	0.18	0	9.66667	0.103448
c101300_g1	0	0.51	0.07	0.06	0	0	9.66667	0.103448
c126894_g1	0.29	0	0	0.03	0	0	9.66667	0.103448
c33422_g1	0.29	0	0	0	0.03	0	9.66667	0.103448
c124186_g1	1.35	0	0	0.14	0	0	9.64286	0.103704
c70846_g1	0.82	0	1.01	0.19	0	0	9.63158	0.103825
c3506_g1	0.77	0	0	0.08	0	0	9.625	0.103896
c6662_g1	1.14	0.23	0.26	0.17	0	0	9.58824	0.104294
c52236_g3	2.62	0.06	0	0	0.28	0	9.57143	0.104478
c8718_g1	0	1.05	0.48	0.16	0	0	9.5625	0.104575
c59756_g1	0.52	1.01	0	0.16	0	0	9.5625	0.104575
c81545_g1	0.91	0.33	0	0.13	0	0	9.53846	0.104839
c39740_g1	1.02	0.41	0	0.15	0	0	9.53333	0.104895
c101159_g1	0.88	0.53	0.58	0	0	0.21	9.47619	0.105528
c120054_g1	1.15	0.46	0	0.17	0	0	9.47059	0.10559
c82976_g1	0.54	0.2	0.49	0.13	0	0	9.46154	0.105691
c50672_g2	0.65	0.91	0.33	0.2	0	0	9.45	0.10582
c13652_g1	0.29	0.27	0.29	0.09	0	0	9.44444	0.105882
c122059_g1	0.19	0.64	0.68	0	0.16	0	9.4375	0.10596
c32424_g1	0.68	1.21	0.28	0.23	0	0	9.43478	0.105991
c9421_g1	0.66	0	0	0	0.07	0	9.42857	0.106061
c4304_g1	0.6	0.24	0.95	0	0	0.19	9.42105	0.106145
c79495_g1	0.47	0.66	0	0	0.12	0	9.41667	0.106195
c83610_g1	1.32	0.26	0.3	0.2	0	0	9.4	0.106383
c14605_g1	0	0.55	0.39	0.1	0	0	9.4	0.106383
c49695_g2	0	1.97	0.38	0.25	0	0	9.4	0.106383
c107305_g1	1.03	0.66	0	0	0.18	0	9.38889	0.106509
c98236_g1	0.27	0.66	1.51	0	0	0.26	9.38462	0.106557
c61119_g1	0	2.25	0	0.24	0	0	9.375	0.106667
c15438_g1	0.91	0	0.12	0.11	0	0	9.36364	0.106796
c1794_g1	1.4	0.48	0.18	0.05	0.17	0	9.36364	0.106796
c34790_g1	1.28	0	0.59	0	0	0.2	9.35	0.106952
c39427_g1	0.75	1	0.68	0.11	0	0.15	9.34615	0.106996
c50632_g2	0	0.58	0.54	0.12	0	0	9.33333	0.107143
c11155_g1	0.77	0	0.63	0.15	0	0	9.33333	0.107143
c36106_g1	1.05	0.24	0.39	0	0.18	0	9.33333	0.107143
c46524_g2	0.79	0.24	0.93	0.05	0.16	0	9.33333	0.107143
c28391_g1	0.81	0.43	0.25	0.16	0	0	9.3125	0.107383
c7013_g1	0.31	0.31	0.87	0	0	0.16	9.3125	0.107383
c46809_g1	7.85	0	0.15	0.3	0.32	0.24	9.30233	0.1075
c53705_g1	1.3	0	0	0.14	0	0	9.28571	0.107692
c54795_g1	0.43	0.49	0.47	0.15	0	0	9.26667	0.107914
c59040_g1	0.55	0	1.02	0.17	0	0	9.23529	0.10828
c3271_g1	0.48	0.47	1.08	0.18	0.04	0	9.22727	0.108374
c21541_g1	0.74	0.78	0.14	0	0.07	0.11	9.22222	0.108434
c57366_g1	0.29	0	0.54	0.09	0	0	9.22222	0.108434
c24381_g1	0.39	0.63	0.73	0.19	0	0	9.21053	0.108571
c5222_g1	0	0.46	0	0	0.05	0	9.2	0.108696
c41295_g1	0	1	0.47	0.16	0	0	9.1875	0.108844
c20564_g1	0.23	0.67	0.2	0	0	0.12	9.16667	0.109091
c59966_g1	0.2	0	0.9	0.12	0	0	9.16667	0.109091
c57362_g1	1.19	0	1.1	0	0.25	0	9.16	0.10917
c17828_g1	0.64	0.51	0.59	0.19	0	0	9.15789	0.109195
c14196_g1	0.85	0.34	0	0.13	0	0	9.15385	0.109244
c100930_g1	0.2	0.16	0.92	0.02	0.12	0	9.14286	0.109375
c67478_g1	1.78	0.32	0	0.23	0	0	9.13043	0.109524
c70825_g1	0.32	0	0.41	0.08	0	0	9.125	0.109589
c80051_g1	0.84	0.45	0.26	0.17	0	0	9.11765	0.109677
c47879_g1	7.18	8.47	0.39	0.84	0.7	0.22	9.11364	0.109726
c3322_g1	0	0.44	0.38	0	0.09	0	9.11111	0.109756
c31208_g1	0.67	0	1.88	0.28	0	0	9.10714	0.109804
c13618_g1	0.72	0.57	0.44	0.19	0	0	9.10526	0.109827
c63772_g1	0.32	0.1	0.49	0.1	0	0	9.1	0.10989
c107210_g1	0.23	0.54	1.05	0	0	0.2	9.1	0.10989
c31304_g1	0	0.73	1.27	0	0	0.22	9.09091	0.11
c114152_g1	1.21	0.97	0	0.24	0	0	9.08333	0.110092
c113047_g1	1.85	0	0.42	0.25	0	0	9.08	0.110132
c48159_g2	1.39	0	0.06	0.01	0	0.15	9.0625	0.110345
c4243_g1	0.38	0.9	0.35	0.18	0	0	9.05556	0.110429
c18314_g1	0.21	0.37	1.32	0.21	0	0	9.04762	0.110526
c73787_g1	2.22	3.36	1.9	0.83	0	0	9.01205	0.110963
c11327_g2	0.76	0.15	0.53	0	0.16	0	9	0.111111
c53497_g2	0	0	0.81	0.09	0	0	9	0.111111
c52939_g8	0	1.98	0	0.22	0	0	9	0.111111
c119046_g1	0.13	0.71	0.24	0.12	0	0	9	0.111111
c37693_g1	1.22	0.49	0	0.19	0	0	9	0.111111
c119915_g1	0	0.53	0.55	0.12	0	0	9	0.111111
c80497_g1	0.45	0.52	0.74	0.19	0	0	9	0.111111
c43915_g1	7.15	6.83	0	0	0.2	1.36	8.96154	0.111588
c41366_g1	0.9	0.13	1.12	0.24	0	0	8.95833	0.111628
c69749_g1	0.79	0.63	0.73	0.24	0	0	8.95833	0.111628
c26860_g1	0.97	0.52	0.3	0.2	0	0	8.95	0.111732
c53028_g4	0.99	0.8	0	0.2	0	0	8.95	0.111732
c56461_g1	1.21	3.76	1.91	0	0.77	0	8.93506	0.111919
c37850_g1	1.37	0.72	0.41	0.27	0	0.01	8.92857	0.112
c115969_g1	0.73	0	0.34	0.12	0	0	8.91667	0.112149
c24872_g1	0	1.07	0	0	0.12	0	8.91667	0.112149
c1301_g1	0.4	0.48	0.19	0.12	0	0	8.91667	0.112149
c35562_g1	0.48	0.26	0.15	0.1	0	0	8.9	0.11236
c97696_g1	1.77	0.3	0.6	0.3	0	0	8.9	0.11236
c50699_g1	1.27	0.16	25.26	1.27	0.74	0.99	8.89667	0.112402
c85172_g1	0.45	1.07	0.17	0	0.19	0	8.89474	0.112426
c38088_g1	0.46	0.24	0.9	0.18	0	0	8.88889	0.1125
c79945_g1	0.5	1.26	0.64	0.27	0	0	8.88889	0.1125
c121933_g1	0.29	0.69	0.53	0.17	0	0	8.88235	0.112583
c32037_g1	0	0.4	0.31	0.08	0	0	8.875	0.112676
c80625_g1	0	0.48	0.94	0.16	0	0	8.875	0.112676
c12520_g1	0.07	0.29	1.77	0.24	0	0	8.875	0.112676
c55727_g1	0.5	0.6	0.23	0.15	0	0	8.86667	0.112782
c106041_g1	0.67	0.81	1.18	0	0	0.3	8.86667	0.112782
c27695_g1	0.78	0	0.55	0.15	0	0	8.86667	0.112782
c41467_g1	0.43	0.34	6.12	0.78	0	0	8.83333	0.113208
c12343_g1	0.2	0.49	0.37	0.12	0	0	8.83333	0.113208
c93878_g1	0.41	0.65	0	0.12	0	0	8.83333	0.113208
c53248_g2	0	0.4	0.13	0	0.06	0	8.83333	0.113208
c12458_g1	0.59	0.47	0	0.12	0	0	8.83333	0.113208
c42287_g1	1.25	0.97	0.34	0	0.29	0	8.82759	0.113281
c5587_g1	0.27	0.22	1.01	0.17	0	0	8.82353	0.113333
c47506_g1	0.64	1.43	1.63	0	0	0.42	8.80952	0.113514
c44087_g1	12.96	0.93	5.65	0.67	0.74	0.81	8.8018	0.113613
c17350_g1	0	0.44	0	0.05	0	0	8.8	0.113636
c14932_g1	0	0	0.44	0.05	0	0	8.8	0.113636
c28809_g1	0.67	0	0.21	0	0	0.1	8.8	0.113636
c61890_g1	1.4	0.45	0.26	0	0.24	0	8.79167	0.113744
c106985_g1	0.91	0.55	0.21	0	0.19	0	8.78947	0.113773
c31561_g1	1.23	0	0	0.12	0.02	0	8.78571	0.113821
c45848_g4	1.12	0.9	0	0.23	0	0	8.78261	0.113861
c28749_g1	0.73	1.48	4.2	0.02	0.71	0	8.78082	0.113885
c22418_g1	0.53	0.4	0.21	0.13	0	0	8.76923	0.114035
c56641_g1	0.67	0.47	0	0.13	0	0	8.76923	0.114035
c71681_g1	1.22	0.39	0.23	0	0.21	0	8.7619	0.11413
c117322_g1	0.33	0.52	0.9	0.2	0	0	8.75	0.114286
c54035_g1	0.14	0.12	0.44	0.08	0	0	8.75	0.114286
c67583_g1	1.25	1.24	0.92	0	0.39	0	8.74359	0.114369
c46974_g1	2.36	0	0.86	0.24	0	0.13	8.7027	0.114907
c54042_g1	0.72	0.35	0.93	0.23	0	0	8.69565	0.115
c91680_g1	0	0.42	0.97	0.16	0	0	8.6875	0.115108
c5945_g1	0	0.42	0.97	0.16	0	0	8.6875	0.115108
c84085_g1	1.03	0	1.75	0	0.32	0	8.6875	0.115108
c59064_g1	0.87	0.18	0.6	0	0.19	0	8.68421	0.115152
c83852_g1	0.72	0.86	0.33	0.22	0	0	8.68182	0.115183
c35803_g1	0	1.04	0	0	0.12	0	8.66667	0.115385
c38641_g1	0.18	0	0.34	0	0.06	0	8.66667	0.115385
c5630_g1	0.26	0	0	0.03	0	0	8.66667	0.115385
c25052_g1	0.43	0	0.09	0.06	0	0	8.66667	0.115385
c29662_g1	0.75	3.32	0.69	0.23	0.32	0	8.65455	0.115546
c53631_g1	0.86	0	0.87	0.2	0	0	8.65	0.115607
c26979_g1	0	0	1.73	0	0.2	0	8.65	0.115607
c113964_g1	0	0.56	0.65	0.14	0	0	8.64286	0.115702
c80972_g1	0.18	0.28	0.49	0.11	0	0	8.63636	0.11579
c30618_g1	1.09	1.17	0.67	0	0	0.34	8.61765	0.116041
c36609_g1	0	0.55	1.43	0.23	0	0	8.6087	0.116162
c27303_g1	0	0.44	1.02	0	0	0.17	8.58824	0.116438
c79290_g1	0.57	0.46	0	0.12	0	0	8.58333	0.116505
c104964_g1	0.19	0.31	0.53	0.12	0	0	8.58333	0.116505
c117701_g1	0.23	0.55	0.42	0.14	0	0	8.57143	0.116667
c63472_g1	0.6	0	0	0	0	0.07	8.57143	0.116667
c7213_g1	0.96	0.19	1.33	0.29	0	0	8.55172	0.116936
c87243_g1	0.21	0.73	0	0.11	0	0	8.54545	0.117021
c4803_g1	2.05	0	0	0	0.24	0	8.54167	0.117073
c54846_g1	0.62	0.3	0.19	0.13	0	0	8.53846	0.117117
c622_g1	0.36	0.75	0	0.13	0	0	8.53846	0.117117
c26130_g1	1.11	0	0	0.13	0	0	8.53846	0.117117
c17304_g1	1	0.6	0.79	0.28	0	0	8.53571	0.117155
c50646_g2	1.42	0	1.14	0.3	0	0	8.53333	0.117188
c95355_g1	0.36	0.43	0.49	0	0.15	0	8.53333	0.117188
c117320_g1	0.37	0.9	0.69	0.23	0	0	8.52174	0.117347
c36206_g1	0.71	0.48	0	0.14	0	0	8.5	0.117647
c1832_g1	0.56	0.55	0.76	0.22	0	0	8.5	0.117647
c66725_g1	0.72	0.18	0.29	0.14	0	0	8.5	0.117647
c87200_g1	1.08	2.15	0	0	0.38	0	8.5	0.117647
c99318_g1	0	0.89	0.21	0.13	0	0	8.46154	0.118182
c55876_g1	1.23	0.98	0.75	0	0.35	0	8.45714	0.118243
c51858_g2	0.8	0.62	0.44	0.1	0.12	0	8.45455	0.11828
c41875_g1	1.05	1.46	0.11	0.31	0	0	8.45161	0.118321
c35593_g1	0.3	0.16	0.3	0.09	0	0	8.44444	0.118421
c92436_g1	0.46	0.37	1.28	0	0	0.25	8.44	0.118483
c109420_g1	1.77	0	0	0.21	0	0	8.42857	0.118644
c53881_g1	0.18	0.71	1.3	0.11	0.15	0	8.42308	0.118721
c106172_g1	0.46	0.17	0.38	0.12	0	0	8.41667	0.118812
c107763_g1	0	1.55	0.89	0.29	0	0	8.41379	0.118853
c24185_g1	0.16	1.92	1.03	0	0	0.37	8.40541	0.118971
c1650_g1	0.34	0.19	0.31	0.1	0	0	8.4	0.119048
c72345_g1	0.3	0.28	0.51	0.13	0	0	8.38462	0.119266
c121040_g1	0	0.32	0.6	0	0.11	0	8.36364	0.119565
c96542_g1	0.16	0.13	0.88	0	0.14	0	8.35714	0.119658
c74440_g1	0.55	0.7	0	0.15	0	0	8.33333	0.12
c22237_g1	1	0.33	0	0	0.16	0	8.3125	0.120301
c30827_g1	0.85	0.74	1.07	0.28	0	0.04	8.3125	0.120301
c25231_g1	1.08	0	0	0.13	0	0	8.30769	0.12037
c97277_g1	0	0.27	0.31	0.07	0	0	8.28571	0.12069
c15969_g1	0.3	0.95	0.82	0	0.25	0	8.28	0.120773
c126266_g1	0.79	0	0.12	0.11	0	0	8.27273	0.120879
c28323_g1	0.61	0.51	0.12	0.15	0	0	8.26667	0.120968
c34655_g1	1.78	1.69	0	0.22	0	0.2	8.2619	0.121038
c69719_g1	1.4	1.06	0.43	0.14	0.2	0.01	8.25714	0.121107
c59136_g1	0	0.31	0.35	0.08	0	0	8.25	0.121212
c54393_g1	0.54	0.61	0.25	0.17	0	0	8.23529	0.121429
c93780_g1	0.44	0.14	0.16	0.09	0	0	8.22222	0.121622
c12819_g1	0.86	0.72	0.31	0	0	0.23	8.21739	0.121693
c96445_g1	0	0.36	0.46	0.1	0	0	8.2	0.121951
c22784_g1	0.97	0	1.49	0	0	0.3	8.2	0.121951
c5113_g1	0.55	0.27	0	0.1	0	0	8.2	0.121951
c42795_g1	0.17	0.6	0.46	0.15	0	0	8.2	0.121951
c72340_g1	0	0.78	0.45	0.15	0	0	8.2	0.121951
c61926_g1	1.66	0.59	0.29	0	0.31	0	8.19355	0.122047
c48294_g1	0	0.89	0.42	0	0	0.16	8.1875	0.122137
c19701_g1	7.7	0	1.77	1.16	0	0	8.16379	0.122492
c80748_g1	0	0.32	0.74	0.13	0	0	8.15385	0.122641
c93086_g1	0.81	0.19	0.63	0	0.2	0	8.15	0.122699
c53879_g1	0.58	0.24	1.38	0	0	0.27	8.14815	0.122727
c122229_g1	0.63	1.03	0.54	0.27	0	0	8.14815	0.122727
c41976_g2	0	0.76	1.03	0	0	0.22	8.13636	0.122905
c78849_g1	0.27	0	1.6	0	0	0.23	8.13043	0.122995
c117174_g1	0.58	0	0.8	0.17	0	0	8.11765	0.123188
c118062_g1	0.45	1.09	0	0	0.19	0	8.10526	0.123377
c14533_g1	1.16	0.62	0.57	0.24	0	0.05	8.10345	0.123404
c95224_g1	1.68	0.27	0.4	0	0.29	0	8.10345	0.123404
c19616_g1	0.78	0	0.11	0	0.11	0	8.09091	0.123595
c55414_g1	0.22	0.42	0.41	0.13	0	0	8.07692	0.12381
c120254_g1	0.92	0	0.21	0.14	0	0	8.07143	0.123894
c6632_g1	0.8	0.35	1.19	0.2	0.09	0	8.06897	0.123932
c92841_g1	1.14	0.23	0	0.17	0	0	8.05882	0.124088
c8851_g1	1.61	0.16	0	0.22	0	0	8.04545	0.124294
c56176_g1	1.76	0	0.41	0.27	0	0	8.03704	0.124424
c61891_g1	0.02	0.35	1.88	0	0.28	0	8.03571	0.124445
c101010_g1	0.66	0.18	0.2	0.13	0	0	8	0.125
c94181_g1	1.6	0	0	0.2	0	0	8	0.125
c61978_g1	0	0.56	0	0.07	0	0	8	0.125
c110020_g1	0	0.26	0.3	0.07	0	0	8	0.125
c120313_g1	0.2	0.73	0.19	0.14	0	0	8	0.125
c7919_g1	0	0.4	0.24	0.08	0	0	8	0.125
c39261_g1	0	0.48	0	0.06	0	0	8	0.125
c108266_g1	0.22	0.18	0.4	0.01	0	0.09	8	0.125
c5841_g1	1.12	0	0	0	0	0.14	8	0.125
c101607_g1	0.71	0.19	0.22	0.14	0	0	8	0.125
c34712_g1	0.49	0.46	0.33	0	0.16	0	8	0.125
c126388_g1	0.47	0	0.65	0.14	0	0	8	0.125
c108961_g1	0.6	0	0.92	0	0	0.19	8	0.125
c72568_g1	0.94	0	0.58	0.19	0	0	8	0.125
c56076_g1	1.2	0	0	0.15	0	0	8	0.125
c10761_g1	1.5	1.61	0.79	0	0.49	0	7.95918	0.125641
c118108_g1	0.53	0	0.74	0.16	0	0	7.9375	0.125984
c36802_g1	0.94	0.5	0.86	0	0	0.29	7.93103	0.126087
c119858_g1	0.29	1.16	0.53	0	0.25	0	7.92	0.126263
c52179_g3	0.38	0.87	0.57	0	0.23	0	7.91304	0.126374
c9983_g1	0.62	0	0.96	0	0	0.2	7.9	0.126582
c122235_g1	0.47	1.11	0	0	0.2	0	7.9	0.126582
c54823_g1	0.93	0	0.57	0.19	0	0	7.89474	0.126667
c65957_g1	0	0	0.71	0	0	0.09	7.88889	0.126761
c55675_g1	0.3	0	1.12	0.18	0	0	7.88889	0.126761
c11409_g1	1.15	0.31	0.35	0.23	0	0	7.86957	0.127072
c18813_g1	0	1.23	0.58	0.23	0	0	7.86957	0.127072
c124594_g1	1.05	0.28	0.32	0.21	0	0	7.85714	0.127273
c61420_g1	0	0	1.1	0.14	0	0	7.85714	0.127273
c43585_g3	2.01	0.68	0.21	0.35	0	0.02	7.83784	0.127586
c22892_g1	0.48	0.13	0.33	0.12	0	0	7.83333	0.12766
c69977_g1	0.58	0	0.36	0.12	0	0	7.83333	0.12766
c25511_g1	0.62	0.79	0	0.18	0	0	7.83333	0.12766
c24503_g1	1.36	0.44	0	0	0.23	0	7.82609	0.127778
c32723_g1	1.75	0	0.83	0	0	0.33	7.81818	0.127907
c6209_g1	0.17	0.28	0.8	0	0	0.16	7.8125	0.128
c94278_g1	0.23	1.09	0.32	0	0	0.21	7.80952	0.128049
c32063_g2	0.49	0	0.68	0.15	0	0	7.8	0.128205
c72629_g1	0.81	0.65	0.49	0.14	0.11	0	7.8	0.128205
c19348_g1	0	0.39	0	0	0	0.05	7.8	0.128205
c227_g1	0.68	0.18	0.62	0	0.19	0	7.78947	0.128378
c32681_g1	0.47	0.19	0.43	0.14	0	0	7.78571	0.12844
c118089_g1	0	0.33	0.76	0.14	0	0	7.78571	0.12844
c83181_g1	0.89	0.18	1.03	0.27	0	0	7.77778	0.128571
c88743_g1	0	0.82	0.89	0	0.22	0	7.77273	0.128655
c8482_g1	0.71	0	0.3	0.13	0	0	7.76923	0.128713
c5637_g1	0	5.21	1.62	0	0.88	0	7.76136	0.128843
c93846_g1	1.01	0	0.93	0.25	0	0	7.76	0.128866
c54912_g1	0.86	0.38	0	0	0	0.16	7.75	0.129032
c93334_g1	0.61	0.44	0.19	0	0.16	0	7.75	0.129032
c107506_g1	1.03	0.21	0	0.16	0	0	7.75	0.129032
c41784_g2	1.47	0.59	0.34	0	0.31	0	7.74194	0.129167
c19976_g1	0.78	0.71	0.29	0.08	0	0.15	7.73913	0.129213
c26721_g1	0.73	1.2	1.86	0.49	0	0	7.73469	0.129288
c88429_g1	0.25	0	0.91	0.15	0	0	7.73333	0.12931
c95470_g1	1.31	0.7	0	0.26	0	0	7.73077	0.129353
c67285_g1	0	0.87	1.37	0.13	0.16	0	7.72414	0.129464
c2644_g1	2.64	0	0.99	0	0	0.47	7.7234	0.129477
c121335_g1	0.88	0.24	0.27	0.18	0	0	7.72222	0.129496
c105184_g1	0.6	0.24	0.55	0.18	0	0	7.72222	0.129496
c125730_g1	0.51	0.41	0.16	0	0.14	0	7.71429	0.12963
c68151_g1	0.69	0.93	0	0.21	0	0	7.71429	0.12963
c79044_g1	0.57	0.23	1.05	0	0.24	0	7.70833	0.12973
c27409_g1	0.29	0.23	0.79	0.17	0	0	7.70588	0.129771
c18354_g1	0.76	0	0.55	0.17	0	0	7.70588	0.129771
c108574_g1	0	0.46	0.31	0.1	0	0	7.7	0.12987
c21089_g1	1.76	0.78	0	0	0	0.33	7.69697	0.129921
c106554_g1	0	0	1.77	0	0.23	0	7.69565	0.129944
c73327_g1	0	0	1.77	0.23	0	0	7.69565	0.129944
c61357_g1	0	0.13	0.87	0	0.13	0	7.69231	0.13
c106240_g1	0.22	0.18	0.6	0.13	0	0	7.69231	0.13
c69381_g1	0	0	1.23	0.16	0	0	7.6875	0.130081
c106498_g1	0	0.29	2.4	0	0	0.35	7.68571	0.130112
c122139_g1	0.93	0.37	0.85	0.28	0	0	7.67857	0.130233
c44791_g1	0.99	0	0.62	0.21	0	0	7.66667	0.130435
c49288_g1	0.66	0.26	0	0	0.05	0.07	7.66667	0.130435
c33363_g2	0.57	0	0.35	0.12	0	0	7.66667	0.130435
c118161_g1	0.43	0.67	0.51	0	0.11	0.1	7.66667	0.130435
c35013_g2	0	0	0.92	0.12	0	0	7.66667	0.130435
c94792_g1	0.21	0.33	0.38	0.12	0	0	7.66667	0.130435
c50807_g3	0.58	0	0.8	0.18	0	0	7.66667	0.130435
c6812_g1	0.33	0	1.2	0.2	0	0	7.65	0.130719
c86575_g1	0.42	1.11	0	0	0.2	0	7.65	0.130719
c53334_g1	0.21	0.17	0.92	0.17	0	0	7.64706	0.130769
c101235_g1	0.56	0.22	0.52	0.17	0	0	7.64706	0.130769
c925_g1	0.32	0.28	1.77	0.31	0	0	7.64516	0.130802
c72225_g1	0	0.13	1.78	0	0	0.25	7.64	0.13089
c80970_g1	1.03	0.41	0.24	0	0.22	0	7.63636	0.130952
c93054_g1	0.36	0	1.32	0.22	0	0	7.63636	0.130952
c55485_g1	0.46	0.55	1.89	0	0	0.38	7.63158	0.131034
c10566_g1	0.29	0.7	1.07	0	0	0.27	7.62963	0.131068
c26058_g1	0	0.37	0.85	0.16	0	0	7.625	0.131148
c71678_g1	0.14	0.85	0	0	0.13	0	7.61538	0.131313
c27313_g1	0.39	0.28	0.32	0	0.13	0	7.61538	0.131313
c2147_g1	0.54	0.27	0.18	0	0	0.13	7.61538	0.131313
c126945_g1	1.14	0.61	0	0.23	0	0	7.6087	0.131428
c123337_g1	0	0	2.13	0.28	0	0	7.60714	0.131455
c33212_g1	0.55	0.44	1.52	0.33	0	0	7.60606	0.131474
c78948_g1	0.48	0.51	0.15	0	0	0.15	7.6	0.131579
c19702_g1	0.33	0.27	0.92	0.2	0	0	7.6	0.131579
c81084_g1	0.82	0.22	0.25	0.17	0	0	7.58824	0.131783
c120196_g1	0	0.23	1.06	0.17	0	0	7.58824	0.131783
c27241_g1	0.64	0.51	0.29	0.19	0	0	7.57895	0.131944
c89114_g1	0.32	0.25	0.87	0.19	0	0	7.57895	0.131944
c48313_g2	0	0.48	1.49	0.09	0.17	0	7.57692	0.13198
c73786_g1	0.59	0.71	0.82	0	0	0.28	7.57143	0.132075
c97885_g1	0	0.19	0.87	0.14	0	0	7.57143	0.132075
c91386_g1	0.67	0.18	0.21	0.14	0	0	7.57143	0.132075
c121109_g1	1.16	0	0.43	0.14	0.07	0	7.57143	0.132075
c91409_g1	0.17	0.26	0.63	0	0.14	0	7.57143	0.132075
c74194_g1	0	1.63	0.41	0.27	0	0	7.55556	0.132353
c4883_g1	1.33	0	0.86	0	0	0.29	7.55172	0.13242
c68696_g1	0.13	0.73	0.12	0.13	0	0	7.53846	0.132653
c53860_g1	1.06	1.2	0.68	0	0.12	0.27	7.53846	0.132653
c5899_g1	0	0.2	0.93	0.15	0	0	7.53333	0.132743
c56591_g1	0.93	0.5	0	0.19	0	0	7.52632	0.132867
c27143_g1	0.23	0.36	0.84	0	0.19	0	7.52632	0.132867
c8617_g1	0	0	1.65	0.22	0	0	7.5	0.133333
c86607_g1	0	0.3	0	0.04	0	0	7.5	0.133333
c122693_g1	0.62	0	0.28	0.12	0	0	7.5	0.133333
c47511_g3	0.34	0.54	0.62	0.2	0	0	7.5	0.133333
c66885_g1	0.27	0.43	0.5	0.16	0	0	7.5	0.133333
c34918_g1	0.37	0	1.58	0.26	0	0	7.5	0.133333
c44258_g2	0.52	0.33	0.57	0	0	0.19	7.47368	0.133803
c21225_g1	0.19	0	1.08	0	0.17	0	7.47059	0.133858
c62257_g1	0.48	0.19	0.45	0.15	0	0	7.46667	0.133929
c96917_g1	0.73	0.39	0	0.15	0	0	7.46667	0.133929
c117195_g1	0.92	0.74	0.28	0	0.26	0	7.46154	0.134021
c110446_g1	0.44	0.53	0	0.13	0	0	7.46154	0.134021
c94940_g1	0.61	0.73	0	0.18	0	0	7.44444	0.134328
c89104_g1	0.3	0.48	0.56	0.18	0	0	7.44444	0.134328
c67960_g1	0.65	0.39	0	0	0	0.14	7.42857	0.134615
c49153_g1	2.43	1.83	1.16	0	0.73	0	7.42466	0.134686
c10965_g1	6.24	10.31	11.05	2.53	1.19	0	7.41935	0.134783
c22605_g1	0	0	1.11	0.15	0	0	7.4	0.135135
c8717_g1	0.54	0.87	1.99	0	0.46	0	7.3913	0.135294
c35645_g1	0.9	1.43	1.66	0.54	0	0	7.38889	0.135338
c55_g1	0	0.49	0.84	0.18	0	0	7.38889	0.135338
c15578_g1	0	0.35	0.61	0.13	0	0	7.38462	0.135417
c56843_g1	1.12	0.83	1.81	0	0.01	0.5	7.37255	0.135638
c81905_g1	0.93	0.26	0.87	0	0.15	0.13	7.35714	0.135922
c71898_g1	0	1.99	0.29	0	0.31	0	7.35484	0.135965
c6141_g1	0.28	0.45	0.52	0.17	0	0	7.35294	0.136
c17333_g1	0.57	0	0.68	0.17	0	0	7.35294	0.136
c48311_g2	3.52	0.23	0	0	0.44	0.07	7.35294	0.136
c7173_g1	0.52	0.46	0.27	0.17	0	0	7.35294	0.136
c11311_g1	0.52	0.17	0.78	0	0	0.2	7.35	0.136054
c12790_g1	0.5	0.81	1.04	0	0.32	0	7.34375	0.13617
c35884_g1	3.67	2.8	0.8	0.16	0	0.83	7.34343	0.136176
c49674_g3	0.44	0.7	0.4	0	0	0.21	7.33333	0.136364
c73687_g1	0.6	0.72	0	0.18	0	0	7.33333	0.136364
c22805_g1	0.25	0.6	0.69	0	0.21	0	7.33333	0.136364
c51117_g2	0.75	0.57	0	0.18	0	0	7.33333	0.136364
c48341_g2	0.7	0.84	0	0.21	0	0	7.33333	0.136364
c10065_g1	0	0	0.44	0.06	0	0	7.33333	0.136364
c31177_g1	0.65	0	0.96	0	0.22	0	7.31818	0.136646
c18103_g1	0.49	0	1.12	0	0	0.22	7.31818	0.136646
c83773_g1	0.96	0.21	0	0.16	0	0	7.3125	0.136752
c53314_g10	0.81	0.92	0.39	0.29	0	0	7.31034	0.136793
c119566_g1	0.32	0.26	0.15	0.1	0	0	7.3	0.136986
c46089_g3	0.32	0.26	0.15	0.1	0	0	7.3	0.136986
c19377_g1	0.32	0.26	0.15	0.1	0	0	7.3	0.136986
c31637_g1	3.31	0	3.25	0.9	0	0	7.28889	0.137195
c122478_g1	1.19	0.24	1.92	0.18	0	0.28	7.28261	0.137313
c38426_g1	0.81	1.4	1.14	0.46	0	0	7.28261	0.137313
c67662_g1	0	0.67	1.15	0.25	0	0	7.28	0.137363
c12985_g1	0	0.59	1.01	0.22	0	0	7.27273	0.1375
c31128_g1	0	0	1.89	0	0.26	0	7.26923	0.137566
c100561_g1	1.08	0.38	0.43	0.26	0	0	7.26923	0.137566
c69110_g1	0	1.11	0.78	0.26	0	0	7.26923	0.137566
c46902_g2	0.4	1.07	0.49	0.14	0	0.13	7.25926	0.137755
c17274_g1	2.47	29.3	2.05	2.48	2.18	0	7.25751	0.137788
c57205_g1	0.57	0.91	0.26	0	0.24	0	7.25	0.137931
c2258_g1	0.22	0	0.36	0	0	0.08	7.25	0.137931
c59408_g1	0.34	0.32	0.21	0	0.12	0	7.25	0.137931
c89253_g1	0.26	0.42	0.48	0.16	0	0	7.25	0.137931
c104957_g1	0.79	0	1.02	0	0	0.25	7.24	0.138122
c94790_g1	0.74	0.44	0.34	0.21	0	0	7.2381	0.138158
c80019_g1	1.21	0.19	0.12	0	0.08	0.13	7.2381	0.138158
c78962_g1	0.78	0.16	0	0.13	0	0	7.23077	0.138298
c102607_g1	0.22	0.52	0.2	0.13	0	0	7.23077	0.138298
c62458_g1	0	0.23	1.07	0.18	0	0	7.22222	0.138462
c117430_g1	0.88	0.71	0.36	0.27	0	0	7.22222	0.138462
c90691_g1	0.37	0.6	0.69	0.23	0	0	7.21739	0.138554
c118966_g1	0.54	1.09	0.75	0	0.33	0	7.21212	0.138655
c22866_g1	0.62	0.1	0	0	0	0.1	7.2	0.138889
c105939_g1	0	0	1.44	0	0	0.2	7.2	0.138889
c41353_g1	0.18	0.13	0.41	0.1	0	0	7.2	0.138889
c80205_g1	0.25	0.6	0.23	0.15	0	0	7.2	0.138889
c119077_g1	0.31	0.14	0.63	0	0.15	0	7.2	0.138889
c73472_g1	0	0	0.36	0	0.05	0	7.2	0.138889
c46913_g1	0.45	0.7	0	0	0	0.16	7.1875	0.13913
c109111_g1	0.88	1.06	0	0.27	0	0	7.18519	0.139175
c49986_g1	3	5.73	2.26	0.22	0.23	1.08	7.18301	0.139217
c55934_g1	1.29	0	0	0	0.18	0	7.16667	0.139535
c56657_g1	0	0.67	0.19	0.12	0	0	7.16667	0.139535
c118557_g1	0.46	0.12	0.28	0.12	0	0	7.16667	0.139535
c19964_g1	0.43	1.03	1.19	0	0.37	0	7.16216	0.139623
c52947_g4	1.56	0.23	0	0.25	0	0	7.16	0.139665
c99822_g1	0.64	1.16	0.99	0.39	0	0	7.15385	0.139785
c53338_g5	0.22	0.71	0	0.13	0	0	7.15385	0.139785
c87237_g1	0.65	0.78	0	0.2	0	0	7.15	0.13986
c178_g1	0.9	1.03	0	0.27	0	0	7.14815	0.139896
c93263_g1	0	0.57	0.43	0.14	0	0	7.14286	0.14
c10190_g1	0	0.85	0.65	0.21	0	0	7.14286	0.14
c35480_g1	0	0.46	1.04	0.16	0	0.05	7.14286	0.14
c18448_g1	0.68	0.82	0	0.21	0	0	7.14286	0.14
c66143_g1	0	0.97	0.74	0.24	0	0	7.125	0.140351
c10127_g1	0.35	1.68	0.32	0	0	0.33	7.12121	0.140426
c81373_g1	0.57	0.18	0.46	0.17	0	0	7.11765	0.140496
c67869_g1	0.38	0.83	0	0.15	0	0.02	7.11765	0.140496
c32703_g1	0.85	0	1	0.26	0	0	7.11538	0.140541
c82174_g1	0.29	0.46	0.53	0.18	0	0	7.11111	0.140625
c121499_g1	0.61	0.82	0.56	0.28	0	0	7.10714	0.140704
c84323_g1	0.41	1.15	0	0.03	0	0.19	7.09091	0.141026
c52614_g2	1.04	1.24	0.91	0	0	0.45	7.08889	0.141066
c23338_g1	0.19	0.31	0.35	0.12	0	0	7.08333	0.141177
c20583_g1	0.19	0.31	0.35	0.12	0	0	7.08333	0.141177
c8787_g1	0.22	0.7	0	0.13	0	0	7.07692	0.141304
c112790_g1	0.4	0.33	0.19	0.13	0	0	7.07692	0.141304
c41184_g1	0.21	0.51	0.2	0.13	0	0	7.07692	0.141304
c24151_g1	0.72	0.77	1.41	0	0.41	0	7.07317	0.141379
c12706_g1	0.45	0.54	0	0.14	0	0	7.07143	0.141414
c35102_g1	0	0.55	0.44	0.14	0	0	7.07143	0.141414
c11283_g1	0.72	0.08	0.33	0.13	0	0.03	7.0625	0.141593
c99294_g1	0.39	0	0.81	0.17	0	0	7.05882	0.141667
c66526_g1	0	0.43	0.77	0	0	0.17	7.05882	0.141667
c33044_g2	0.24	0.96	0	0.17	0	0	7.05882	0.141667
c38285_g1	0	0.44	0.76	0.17	0	0	7.05882	0.141667
c94122_g1	0.9	0.21	0.23	0.19	0	0	7.05263	0.141791
c834_g1	1.12	0.22	0	0	0.19	0	7.05263	0.141791
c28453_g1	0.17	0.72	0.52	0	0.2	0	7.05	0.141844
c49019_g1	1.38	2.21	0.71	0.12	0.35	0.14	7.04918	0.14186
c100073_g1	0.3	1.19	0.27	0	0.25	0	7.04	0.142045
c57641_g1	0.91	0.22	0.84	0.28	0	0	7.03571	0.142132
c121141_g1	0.93	0.52	0.66	0	0.3	0	7.03333	0.14218
c23558_g1	0	1.23	0.95	0.31	0	0	7.03226	0.142202
c121412_g1	1.52	0.48	1.58	0	0.51	0	7.01961	0.142458
c12842_g1	0.41	0.49	1.13	0.12	0.17	0	7	0.142857
c60979_g1	0	0.07	0	0	0.01	0	7	0.142857
c127130_g1	0.87	0	0.25	0.16	0	0	7	0.142857
c49381_g2	0.03	0	0.25	0	0	0.04	7	0.142857
c125829_g1	0.49	0	0	0.07	0	0	7	0.142857
c79846_g1	0.31	0.74	0.28	0.19	0	0	7	0.142857
c119004_g1	0	0	0.84	0.12	0	0	7	0.142857
c42361_g1	0.97	0.19	0.45	0	0	0.23	7	0.142857
c68011_g1	0	0.64	0.55	0	0.17	0	7	0.142857
c27945_g1	0.71	0	0.2	0.13	0	0	7	0.142857
c22651_g1	0	0.28	0	0.04	0	0	7	0.142857
c52763_g1	0.44	0.54	0	0.14	0	0	7	0.142857
c83476_g1	0.41	0.5	0	0.13	0	0	7	0.142857
c31579_g1	0	0.51	0.26	0	0.11	0	7	0.142857
c117962_g1	0.68	0.14	0.16	0	0.14	0	7	0.142857
c5394_g1	0	0.41	0.71	0.16	0	0	7	0.142857
c59713_g1	0.27	0.85	0	0.16	0	0	7	0.142857
c86479_g1	0.82	0.44	0	0.18	0	0	7	0.142857
c107129_g1	0.92	0.4	0.77	0.3	0	0	6.96667	0.143541
c23812_g1	1.19	0	0.55	0	0.25	0	6.96	0.143678
c70697_g1	0	0.8	0.73	0.22	0	0	6.95455	0.143791
c19506_g1	1.12	0.27	0	0.2	0	0	6.95	0.143885
c120025_g1	0.75	0	0.5	0	0.18	0	6.94444	0.144
c18090_g1	0	0.67	0.51	0.17	0	0	6.94118	0.144068
c53427_g4	0.13	0.1	0.88	0.16	0	0	6.9375	0.144144
c92711_g1	0.49	0.37	0.25	0.16	0	0	6.9375	0.144144
c118742_g1	1.11	0	0	0	0.16	0	6.9375	0.144144
c125003_g1	0.24	0.58	0.22	0.15	0	0	6.93333	0.144231
c12738_g2	0.12	0.73	0.19	0.06	0.09	0	6.93333	0.144231
c21865_g1	0	0.55	0.42	0.14	0	0	6.92857	0.14433
c98598_g1	0.29	0	0.61	0.13	0	0	6.92308	0.144444
c81048_g1	0	1.4	0.4	0.26	0	0	6.92308	0.144444
c84605_g1	0	0.93	0.73	0.24	0	0	6.91667	0.144578
c110722_g1	0	0.83	0	0.12	0	0	6.91667	0.144578
c59954_g1	0	0.47	0.36	0.12	0	0	6.91667	0.144578
c25854_g1	1.15	0	1.06	0.05	0	0.27	6.90625	0.144796
c4509_g1	0	0.51	0.18	0.1	0	0	6.9	0.144928
c84855_g1	1.51	0.49	0	0	0	0.29	6.89655	0.145
c43296_g1	0.54	0.96	1.12	0.38	0	0	6.89474	0.145038
c126272_g1	0	0.71	0.6	0	0.19	0	6.89474	0.145038
c122695_g1	1.02	0.21	0.7	0	0	0.28	6.89286	0.145078
c89416_g1	0	0.62	0	0.09	0	0	6.88889	0.145161
c112156_g1	0.3	0.94	0	0.18	0	0	6.88889	0.145161
c17174_g1	0	0.62	0	0.09	0	0	6.88889	0.145161
c117804_g1	0	0	0.55	0.08	0	0	6.875	0.145455
c93380_g1	0.48	0.26	0.29	0	0	0.15	6.86667	0.145631
c107521_g1	0.27	0.36	0.4	0	0.15	0	6.86667	0.145631
c79742_g1	0.36	0.26	0.41	0.15	0	0	6.86667	0.145631
c24614_g1	0.91	0.63	1	0	0	0.37	6.86486	0.145669
c81698_g1	0.89	0.19	0.43	0	0	0.22	6.86364	0.145695
c37668_g1	1.89	0	0.58	0.36	0	0	6.86111	0.145749
c30163_g1	0.82	2.17	1.33	0.07	0.13	0.43	6.85714	0.145833
c85895_g1	0	1.12	0.32	0.21	0	0	6.85714	0.145833
c33328_g1	0.88	15.43	0.82	0.96	0.77	0.77	6.852	0.145943
c17081_g2	0.24	0.35	0.3	0.13	0	0	6.84615	0.146067
c79981_g1	0.41	0.49	0.4	0	0	0.19	6.84211	0.146154
c92762_g1	0	0	1.3	0	0	0.19	6.84211	0.146154
c109594_g1	1.63	0	0.9	0.06	0	0.31	6.83784	0.146245
c23402_g1	0	0.41	0	0	0	0.06	6.83333	0.146342
c107834_g1	0.4	0.17	0.25	0	0.12	0	6.83333	0.146342
c127728_g1	0.62	0.74	0.28	0	0	0.24	6.83333	0.146342
c13619_g1	0.86	0.17	0.2	0.18	0	0	6.83333	0.146342
c54617_g1	0	0.41	0	0.06	0	0	6.83333	0.146342
c93584_g1	0	1.64	0.27	0	0	0.28	6.82143	0.146597
c114388_g1	0.26	0.83	0	0.16	0	0	6.8125	0.146789
c76517_g1	0.5	0.8	1.15	0.15	0.21	0	6.80556	0.146939
c44217_g1	0.63	2.21	0.29	0.16	0	0.3	6.80435	0.146965
c14690_g1	1.46	0.58	0	0.01	0	0.29	6.8	0.147059
c36025_g1	0.97	0.47	0.53	0.12	0.17	0	6.7931	0.147208
c69795_g1	1.29	1.75	0.35	0.29	0.21	0	6.78	0.147493
c27753_g1	0	0	6.71	0.99	0	0	6.77778	0.147541
c99638_g1	1.22	0	0	0.18	0	0	6.77778	0.147541
c91094_g1	0	1.49	0	0.22	0	0	6.77273	0.147651
c37880_g2	1.24	0.25	0	0.09	0.13	0	6.77273	0.147651
c19201_g1	2.04	0.33	0	0	0.35	0	6.77143	0.147679
c83729_g1	0.27	0.88	0	0.17	0	0	6.76471	0.147826
c84044_g1	0.93	0	0.22	0.17	0	0	6.76471	0.147826
c60068_g1	0	0	0.54	0	0	0.08	6.75	0.148148
c30414_g1	0.22	0.29	1.04	0.23	0	0	6.73913	0.148387
c4421_g1	0	0.65	0.36	0	0	0.15	6.73333	0.148515
c70142_g1	0	0.78	0.23	0.15	0	0	6.73333	0.148515
c45248_g1	1.73	1.03	0	0	0	0.41	6.73171	0.148551
c43192_g1	12.42	11.31	5.2	2.25	0	2.05	6.72791	0.148635
c21871_g1	0	0.94	0.27	0.18	0	0	6.72222	0.14876
c26088_g1	0	0	1.21	0	0.18	0	6.72222	0.14876
c107908_g1	0.73	0.95	0	0.25	0	0	6.72	0.14881
c27707_g1	0.54	1.29	0.32	0.32	0	0	6.71875	0.148837
c34298_g1	1.58	0.25	0.32	0	0.32	0	6.71875	0.148837
c22623_g1	0.48	0.54	1.33	0.22	0.06	0.07	6.71429	0.148936
c78645_g1	0	0	0.47	0	0.07	0	6.71429	0.148936
c81057_g1	0	0.94	0	0.14	0	0	6.71429	0.148936
c72146_g1	0.47	0	0.47	0.14	0	0	6.71429	0.148936
c87545_g1	0.8	0.44	0.37	0.24	0	0	6.70833	0.149068
c119017_g1	0	1.14	0	0.17	0	0	6.70588	0.149123
c68535_g1	0.95	0.57	0.29	0	0.27	0	6.7037	0.149171
c118534_g1	0	1.29	0.05	0	0.01	0.19	6.7	0.149254
c114293_g1	0	1.04	0.3	0.2	0	0	6.7	0.149254
c26654_g1	0	0.58	0.76	0	0	0.2	6.7	0.149254
c101413_g1	1.54	0	0	0.23	0	0	6.69565	0.149351
c23727_g1	1.54	0	0	0.23	0	0	6.69565	0.149351
c46380_g1	1.94	0	0	0.29	0	0	6.68966	0.149484
c10286_g1	0.08	0	0.99	0	0	0.16	6.6875	0.149533
c95990_g1	0.28	0.28	1.31	0	0.28	0	6.67857	0.149733
c4169_g1	0	0.42	0.38	0.12	0	0	6.66667	0.15
c12987_g1	0	0.93	0.27	0.18	0	0	6.66667	0.15
c30546_g1	0	0	1	0	0	0.15	6.66667	0.15
c105666_g1	0.76	0.61	0.56	0	0	0.29	6.65517	0.150259
c89248_g1	0.22	0.7	0.81	0	0	0.26	6.65385	0.150289
c110364_g1	1.53	0	0	0.23	0	0	6.65217	0.150327
c101637_g1	0.84	0.9	0.52	0.34	0	0	6.64706	0.150442
c125010_g1	2.06	0	0	0.31	0	0	6.64516	0.150485
c68870_g1	0.76	0	0.7	0	0.22	0	6.63636	0.150685
c118700_g1	0.17	1.09	0	0	0.19	0	6.63158	0.150794
c106777_g1	0	0.98	0.28	0.19	0	0	6.63158	0.150794
c116960_g1	0.27	0.4	1.45	0.32	0	0	6.625	0.150943
c95767_g1	0.87	0.4	0.32	0	0	0.24	6.625	0.150943
c5603_g1	0.72	0	0.67	0	0.21	0	6.61905	0.151079
c119674_g1	0.4	0	1.85	0	0.34	0	6.61765	0.151111
c108436_g1	1.72	0	0	0.26	0	0	6.61538	0.151163
c55507_g1	0.62	0.2	0.9	0	0.26	0	6.61538	0.151163
c107954_g1	1.19	0	0	0.18	0	0	6.61111	0.151261
c8229_g1	0.85	0.34	0	0	0.18	0	6.61111	0.151261
c58385_g1	0.25	0.94	0	0.15	0	0.03	6.61111	0.151261
c118633_g1	1.16	0	0.36	0.23	0	0	6.6087	0.151316
c108549_g1	0.18	0.58	0.23	0.15	0	0	6.6	0.151515
c86380_g1	1.65	0	0	0.25	0	0	6.6	0.151515
c53387_g2	0.84	0	4.11	0	0	0.75	6.6	0.151515
c30742_g1	0.36	0.29	0.8	0.22	0	0	6.59091	0.151724
c33348_g1	2.03	0.01	0.2	0	0	0.34	6.58824	0.151786
c127017_g1	0	1.12	0	0	0.17	0	6.58824	0.151786
c12810_g1	0.34	0	1.57	0	0.29	0	6.58621	0.151832
c109682_g1	1.46	0	0.45	0.29	0	0	6.58621	0.151832
c89987_g1	0.39	0.4	0	0.12	0	0	6.58333	0.151899
c104234_g1	0	0.79	0	0.12	0	0	6.58333	0.151899
c104803_g1	0.96	0	0.29	0.19	0	0	6.57895	0.152
c18606_g1	0.46	0.97	0.28	0	0.26	0	6.57692	0.152047
c107450_g1	0	0.92	0	0.14	0	0	6.57143	0.152174
c83331_g1	0.56	0.71	0.7	0	0.23	0.07	6.56667	0.152284
c2892_g1	1.51	0	0	0.23	0	0	6.56522	0.152318
c69251_g1	1.25	0	0.39	0.25	0	0	6.56	0.152439
c29100_g1	0.7	0.61	0.46	0.27	0	0	6.55556	0.152542
c66204_g1	1.31	0	0	0.2	0	0	6.55	0.152672
c21647_g1	0.18	0.97	1.01	0.33	0	0	6.54545	0.152778
c13437_g1	1.2	0	0.37	0.24	0	0	6.54167	0.152866
c106664_g1	0.67	0.18	0	0.13	0	0	6.53846	0.152941
c68450_g1	0.42	0.04	0.39	0	0.13	0	6.53846	0.152941
c41194_g1	0.19	0.31	1.33	0.11	0	0.17	6.53571	0.153006
c94714_g1	0.51	0	0.47	0.15	0	0	6.53333	0.153061
c112696_g1	0.49	0.3	0.19	0	0	0.15	6.53333	0.153061
c39025_g1	0	0.35	0.63	0.15	0	0	6.53333	0.153061
c24245_g1	0	1.47	0.62	0	0	0.32	6.53125	0.15311
c59121_g1	0.75	0.36	0	0.17	0	0	6.52941	0.153153
c36420_g1	0.38	0.38	0.35	0.17	0	0	6.52941	0.153153
c39624_g1	0.38	0.38	0.35	0.17	0	0	6.52941	0.153153
c96016_g1	0.6	0.48	0.55	0	0.25	0	6.52	0.153374
c93713_g1	0	0.64	0.99	0	0	0.25	6.52	0.153374
c8137_g1	1.28	0.15	0.59	0	0.02	0.29	6.51613	0.153465
c6416_g1	0	0.34	1.94	0.33	0	0.02	6.51429	0.153509
c109423_g1	0.62	0.21	0.21	0.16	0	0	6.5	0.153846
c67024_g1	0.18	0.43	1.47	0	0.15	0.17	6.5	0.153846
c31697_g1	0	0.13	0	0	0.02	0	6.5	0.153846
c58643_g1	1.19	0	0.37	0.24	0	0	6.5	0.153846
c66286_g1	0	0	0.26	0.04	0	0	6.5	0.153846
c101337_g1	0.62	0.99	0.86	0.38	0	0	6.5	0.153846
c67650_g1	0	0.17	0.48	0.1	0	0	6.5	0.153846
c30283_g1	0.31	0	0.34	0.1	0	0	6.5	0.153846
c21176_g1	0.67	0.89	0	0.24	0	0	6.5	0.153846
c118861_g1	0.82	0.56	1.02	0.22	0	0.15	6.48649	0.154167
c13763_g1	1.44	0	0.44	0.29	0	0	6.48276	0.154255
c84857_g1	0	1.75	0	0.27	0	0	6.48148	0.154286
c24528_g1	0.07	0	1.16	0	0	0.19	6.47368	0.154472
c70137_g1	0.35	0.45	0.43	0	0.19	0	6.47368	0.154472
c90690_g1	0.64	0	0.59	0.19	0	0	6.47368	0.154472
c48574_g1	3.5	2.64	1.82	0.42	0.03	0.78	6.47154	0.154523
c84871_g1	0.83	0	0.27	0.17	0	0	6.47059	0.154545
c100683_g1	0.77	0	0.33	0	0	0.17	6.47059	0.154545
c35907_g1	1.2	0.47	0.4	0	0	0.32	6.46875	0.154589
c38996_g1	5.69	2.45	2.58	1.66	0	0	6.45783	0.154851
c48018_g1	0.75	1.38	0	0.33	0	0	6.45455	0.154929
c49472_g1	2.8	1.1	1.07	0.77	0	0	6.45455	0.154929
c106913_g1	0.88	0	0.54	0.1	0.12	0	6.45455	0.154929
c41099_g1	2.35	0.48	1.3	0.57	0.07	0	6.45313	0.154964
c52159_g3	0.43	0.48	0.96	0	0.13	0.16	6.44828	0.15508
c49432_g3	0.58	0	0	0	0.09	0	6.44444	0.155173
c32762_g1	0.23	0.54	0.97	0.27	0	0	6.44444	0.155173
c46402_g1	0.72	0.96	0.96	0	0	0.41	6.43902	0.155303
c76275_g1	0	1.03	0	0.16	0	0	6.4375	0.15534
c5996_g1	0.44	0.18	0.41	0.16	0	0	6.4375	0.15534
c70163_g1	0.38	1.03	0.07	0.09	0	0.14	6.43478	0.155405
c34363_g1	1.17	0.94	0.72	0	0.44	0	6.43182	0.155477
c71927_g1	0	1.8	0	0.28	0	0	6.42857	0.155556
c43689_g1	0.4	0	0.37	0.12	0	0	6.41667	0.155844
c125358_g1	0.43	0.34	0	0	0.12	0	6.41667	0.155844
c38160_g1	3.66	5	0	0.96	0.39	0	6.41481	0.155889
c9210_g1	0.44	0.45	0.2	0.17	0	0	6.41176	0.155963
c53653_g1	0	0.89	0.52	0.22	0	0	6.40909	0.156028
c42804_g1	4.39	0	4	1.31	0	0	6.40458	0.156138
c104108_g1	0	0.29	0.67	0.15	0	0	6.4	0.15625
c14158_g1	0	0.75	0.85	0.25	0	0	6.4	0.15625
c98936_g1	0.5	0	0.46	0.15	0	0	6.4	0.15625
c116643_g1	1.01	0.27	0	0.2	0	0	6.4	0.15625
c55802_g1	1.15	0.61	0.35	0	0.33	0	6.39394	0.156398
c22115_g1	0.91	0.24	0	0.18	0	0	6.38889	0.156522
c95723_g1	0.41	1.84	0.75	0.19	0	0.28	6.38298	0.156667
c99831_g1	0	0.72	0.62	0	0	0.21	6.38095	0.156716
c26964_g1	0.78	0	0.24	0.16	0	0	6.375	0.156863
c117639_g1	0	1.02	0	0.16	0	0	6.375	0.156863
c41383_g2	0.22	5.71	0.19	0.24	0.29	0.43	6.375	0.156863
c15083_g1	0	0.82	0.39	0	0	0.19	6.36842	0.157025
c24776_g1	1.21	0	0	0	0	0.19	6.36842	0.157025
c55032_g1	0.86	0.35	0	0.19	0	0	6.36842	0.157025
c127462_g1	1.07	0	0.33	0.22	0	0	6.36364	0.157143
c93522_g1	0.46	0	0.43	0.14	0	0	6.35714	0.157303
c77088_g1	0.48	0.19	0.22	0.14	0	0	6.35714	0.157303
c53081_g8	0	0.89	0	0	0.14	0	6.35714	0.157303
c35181_g1	0.19	0.7	0	0	0.14	0	6.35714	0.157303
c30900_g1	1.38	0	0.59	0	0.27	0.04	6.35484	0.15736
c93028_g1	0	0.2	0.88	0	0	0.17	6.35294	0.157407
c40467_g1	0.77	0.91	2.13	0.6	0	0	6.35	0.15748
c82375_g1	0.37	0.69	0.21	0	0.2	0	6.35	0.15748
c12549_g1	0.76	0	0.7	0.23	0	0	6.34783	0.157534
c26193_g1	0.7	0.11	0.65	0.23	0	0	6.34783	0.157534
c39066_g2	0.55	0.47	0.82	0	0.29	0	6.34483	0.157609
c35388_g1	1.15	0.15	0.54	0.29	0	0	6.34483	0.157609
c122477_g1	0.68	0.54	0.62	0	0.29	0	6.34483	0.157609
c82004_g1	0.44	0.18	1.41	0.13	0.19	0	6.34375	0.157635
c42718_g1	0.29	0.49	10.88	0.6	0.12	1.12	6.33696	0.157804
c57575_g1	0	0	1.14	0.14	0.04	0	6.33333	0.157895
c38052_g1	0.35	0	0.98	0.21	0	0	6.33333	0.157895
c76814_g1	0.9	0.24	0	0.18	0	0	6.33333	0.157895
c109263_g1	0.3	0.1	0.17	0	0.09	0	6.33333	0.157895
c112413_g1	0	0	0.38	0	0.06	0	6.33333	0.157895
c68232_g1	0	0	0.76	0.12	0	0	6.33333	0.157895
c124603_g1	0.89	0	0.82	0.27	0	0	6.33333	0.157895
c4515_g1	0.9	0.24	0	0.18	0	0	6.33333	0.157895
c26244_g1	0.3	0	0.84	0.18	0	0	6.33333	0.157895
c53242_g2	1.12	0.95	1.79	0.32	0.29	0	6.32787	0.158031
c117600_g1	0.81	1.91	0.38	0.49	0	0	6.32653	0.158065
c73242_g1	1.1	0.29	0	0.22	0	0	6.31818	0.158273
c61329_g1	0.8	0.21	0	0.16	0	0	6.3125	0.158416
c81375_g1	0.71	0.3	0	0	0.16	0	6.3125	0.158416
c1391_g1	0.8	0.21	0	0.16	0	0	6.3125	0.158416
c818_g1	0.21	0.46	0.15	0.05	0	0.08	6.30769	0.158537
c28655_g1	1.22	0.78	1.34	0.32	0.21	0	6.30189	0.158683
c48379_g1	0.89	1.07	2.89	0.4	0	0.37	6.2987	0.158763
c105544_g1	0.67	0	1.03	0.27	0	0	6.2963	0.158823
c53377_g2	0	0.8	0.27	0.17	0	0	6.29412	0.158878
c25753_g1	2.56	0	3.16	0.39	0.52	0	6.28571	0.159091
c7799_g1	0.71	0.28	0.33	0.21	0	0	6.28571	0.159091
c28887_g1	0	0	0.88	0.14	0	0	6.28571	0.159091
c25915_g1	0.89	0.24	0	0.18	0	0	6.27778	0.159292
c107014_g1	0.42	0	0.71	0.18	0	0	6.27778	0.159292
c104710_g1	1.16	0	1.79	0.47	0	0	6.2766	0.159322
c93286_g1	0.44	0	0.25	0.11	0	0	6.27273	0.15942
c33794_g1	0.55	1.3	1.16	0.48	0	0	6.27083	0.159469
c1353_g1	0	1.27	0.36	0	0	0.26	6.26923	0.159509
c44790_g1	4.39	1.02	2.61	0	0.5	0.78	6.26562	0.159601
c94241_g1	0.62	0	0.57	0.19	0	0	6.26316	0.159664
c109565_g1	0.53	0.17	0.49	0	0.19	0	6.26316	0.159664
c84098_g1	0.15	0.73	0.56	0.09	0	0.14	6.26087	0.159722
c5578_g1	0.15	0.73	0.56	0.09	0	0.14	6.26087	0.159722
c23865_g1	1.03	1.16	0	0	0.35	0	6.25714	0.159817
c96012_g1	0.27	0	0.73	0.16	0	0	6.25	0.16
c106253_g1	0.39	0	0.36	0.12	0	0	6.25	0.16
c75111_g1	0.47	1.09	0	0.25	0	0	6.24	0.160256
c16531_g1	0.81	0	0.75	0.25	0	0	6.24	0.160256
c56155_g1	1.03	0.28	0	0.21	0	0	6.2381	0.160305
c83822_g1	0.84	0.22	0	0.17	0	0	6.23529	0.160377
c107509_g1	0	0.19	0.62	0	0	0.13	6.23077	0.160494
c106339_g1	0.84	0	0.78	0.26	0	0	6.23077	0.160494
c109418_g1	0.87	0.23	0.27	0.22	0	0	6.22727	0.160584
c113258_g1	1.37	0	0	0.22	0	0	6.22727	0.160584
c24915_g1	8.8	2.35	3.29	2.32	0	0	6.22414	0.160665
c87361_g1	1.33	0.35	0	0.27	0	0	6.22222	0.160714
c73407_g1	1.33	0.35	0	0.27	0	0	6.22222	0.160714
c114163_g1	0.6	0.24	0.28	0.18	0	0	6.22222	0.160714
c69426_g1	0	0.34	0.78	0.18	0	0	6.22222	0.160714
c84825_g1	0	0.31	0.81	0.18	0	0	6.22222	0.160714
c67186_g1	2.45	0.66	0	0.5	0	0	6.22	0.160772
c3593_g1	1.1	0.66	0.23	0.07	0.25	0	6.21875	0.160804
c42393_g1	0.38	0	1.05	0.23	0	0	6.21739	0.160839
c35886_g1	0	0	1.43	0.23	0	0	6.21739	0.160839
c117651_g1	0	0.38	0.49	0.14	0	0	6.21429	0.160919
c80753_g1	0.22	0.35	0.61	0	0.19	0	6.21053	0.161017
c42667_g2	0	0.41	2.57	0.19	0	0.29	6.20833	0.161074
c81882_g1	0.62	0	0	0	0	0.1	6.2	0.16129
c117565_g1	0.74	0.19	0	0.15	0	0	6.2	0.16129
c49965_g3	0.14	1.1	0	0	0	0.2	6.2	0.16129
c23067_g1	0.07	0.38	0.79	0	0.2	0	6.2	0.16129
c86547_g1	0.74	1.18	0	0	0.31	0	6.19355	0.161458
c6040_g1	0	0	1.61	0.26	0	0	6.19231	0.161491
c123781_g1	0.68	0	0.62	0.21	0	0	6.19048	0.161538
c26296_g1	1.15	0.66	0.79	0.17	0.25	0	6.19048	0.161538
c5566_g1	1.48	1.84	1.57	0	0.18	0.61	6.18987	0.161554
c72254_g1	0.78	0.21	0	0.16	0	0	6.1875	0.161616
c109596_g1	0.78	0.21	0	0.16	0	0	6.1875	0.161616
c73428_g1	0.36	0	1	0.22	0	0	6.18182	0.161765
c104392_g1	1.31	0.42	0	0	0	0.28	6.17857	0.16185
c99808_g1	0	0	1.05	0.17	0	0	6.17647	0.161905
c34234_g1	1.48	0	2.16	0.34	0	0.25	6.16949	0.162088
c53210_g4	0	0	1.85	0.3	0	0	6.16667	0.162162
c56990_g1	0.58	0	0.53	0.18	0	0	6.16667	0.162162
c95423_g1	1.06	0.42	0	0.24	0	0	6.16667	0.162162
c12760_g1	1.2	0.44	0.64	0.36	0.01	0	6.16216	0.162281
c86785_g1	0	0	1.91	0.31	0	0	6.16129	0.162304
c22814_g1	1.33	0.27	0.31	0	0	0.31	6.16129	0.162304
c60741_g1	1.62	0.22	0.5	0.38	0	0	6.15789	0.162393
c117140_g1	0.88	0	0.29	0.19	0	0	6.15789	0.162393
c128062_g1	0.52	0	1.45	0.32	0	0	6.15625	0.162437
c32842_g2	9.33	13.25	28.63	8.32	0	0	6.15505	0.162468
c73946_g1	0.79	0.53	0.28	0	0.26	0	6.15385	0.1625
c109199_g1	0	0	0.8	0.13	0	0	6.15385	0.1625
c59356_g1	0	0	0.8	0.13	0	0	6.15385	0.1625
c8742_g1	0.21	0	0.59	0.13	0	0	6.15385	0.1625
c80220_g1	0.59	0.95	0.55	0	0.06	0.28	6.14706	0.162679
c6790_g1	1.13	0	0.59	0.28	0	0	6.14286	0.162791
c90287_g1	0.68	0.18	0	0.14	0	0	6.14286	0.162791
c46482_g1	0.31	0.79	1.05	0.35	0	0	6.14286	0.162791
c68458_g1	0	0.6	0.69	0	0.21	0	6.14286	0.162791
c100593_g1	0	0.21	1.14	0	0.22	0	6.13636	0.162963
c28125_g1	0.49	0.2	0.23	0	0.15	0	6.13333	0.163044
c127655_g1	0.51	0.41	0	0.15	0	0	6.13333	0.163044
c9067_g1	0.52	0.19	0.7	0.23	0	0	6.13043	0.163121
c14727_g1	0	1.23	0.24	0	0	0.24	6.125	0.163265
c126705_g1	0	0	1.47	0.24	0	0	6.125	0.163265
c20457_g1	0	1.05	0.48	0	0	0.25	6.12	0.163399
c114292_g1	0.57	0	0.47	0.17	0	0	6.11765	0.163461
c94279_g1	0.39	0.47	0.18	0	0.17	0	6.11765	0.163461
c90183_g1	0.56	0.22	0.26	0.17	0	0	6.11765	0.163461
c50029_g1	3.59	1.2	9.95	2.41	0	0	6.11618	0.163501
c100818_g1	0	1.59	0	0.26	0	0	6.11538	0.163522
c86553_g1	0.95	1.14	0.66	0	0	0.45	6.11111	0.163636
c9846_g1	0.33	0.4	0.92	0.11	0	0.16	6.11111	0.163636
c122178_g1	1.07	0	2.96	0.66	0	0	6.10606	0.163772
c51414_g3	0.6	0.26	0.3	0.19	0	0	6.10526	0.163793
c83836_g1	0.34	0.27	0	0	0.1	0	6.1	0.163934
c53419_g5	0.38	0.3	0.54	0.2	0	0	6.1	0.163934
c115292_g1	0.66	0.26	0.3	0.2	0	0	6.1	0.163934
c85739_g1	0	0	1.22	0.2	0	0	6.1	0.163934
c559_g1	0.34	0.27	0	0.1	0	0	6.1	0.163934
c110979_g1	1.52	0	0.43	0.32	0	0	6.09375	0.164103
c21971_g1	0.18	0.15	0.34	0.11	0	0	6.09091	0.164179
c113211_g1	0.49	0.38	1.14	0	0	0.33	6.09091	0.164179
c82008_g1	0.67	0	0	0	0.11	0	6.09091	0.164179
c105644_g1	0.2	0.16	0.37	0.12	0	0	6.08333	0.164384
c43381_g1	1.95	1.56	0.99	0.74	0	0	6.08108	0.164444
c114789_g1	0.42	0.33	0.77	0.25	0	0	6.08	0.164474
c47516_g1	0	0	6.99	0	1.15	0	6.07826	0.164521
c53562_g1	7.52	8.12	10.37	0	0	4.28	6.0771	0.164552
c114200_g1	0.33	0	0.46	0	0.13	0	6.07692	0.164557
c12472_g1	0.22	0.17	0.4	0.13	0	0	6.07692	0.164557
c6356_g1	1.64	0.79	0	0.4	0	0	6.075	0.164609
c106564_g1	0.52	0	0.33	0.14	0	0	6.07143	0.164706
c55025_g1	0	0	0.91	0.15	0	0	6.06667	0.164835
c29095_g1	0	0.64	0.27	0	0.15	0	6.06667	0.164835
c8215_g1	0.25	0.2	0.46	0.15	0	0	6.06667	0.164835
c118741_g1	0.33	0	1.55	0.01	0.3	0	6.06452	0.164894
c57454_g1	0.38	0.15	0.44	0	0.16	0	6.0625	0.164948
c44755_g1	0	0	0.97	0.16	0	0	6.0625	0.164948
c2518_g1	0.27	0.21	0.49	0.16	0	0	6.0625	0.164948
c83141_g1	0.27	0.21	0.49	0.16	0	0	6.0625	0.164948
c38267_g2	0.52	0.21	0.24	0.16	0	0	6.0625	0.164948
c4805_g1	0.44	0.28	1.28	0.26	0.07	0	6.06061	0.165
c79614_g1	0.27	0	0.76	0.17	0	0	6.05882	0.165049
c79174_g1	0.81	0.22	0	0.17	0	0	6.05882	0.165049
c86762_g1	0.28	0.23	0.52	0.17	0	0	6.05882	0.165049
c60375_g1	0	0	1.03	0.17	0	0	6.05882	0.165049
c100109_g1	0.57	0.46	0	0.17	0	0	6.05882	0.165049
c58342_g1	0.73	0.88	0.51	0	0	0.35	6.05714	0.165094
c82651_g1	0.29	0	0.8	0.18	0	0	6.05556	0.165137
c117220_g1	0.59	0.15	0.35	0.18	0	0	6.05556	0.165137
c85988_g1	0	0.28	2.02	0.38	0	0	6.05263	0.165217
c123816_g1	0.43	0	0.78	0	0	0.2	6.05	0.165289
c60715_g1	0.65	0.26	0.3	0.2	0	0	6.05	0.165289
c49227_g1	0.62	1.41	0.69	0	0.35	0.1	6.04444	0.165441
c4136_g1	0.38	0.31	0.7	0.23	0	0	6.04348	0.165468
c57214_g1	1	0.4	0.05	0	0	0.24	6.04167	0.165517
c59102_g1	0	0	1.57	0.26	0	0	6.03846	0.165605
c58319_g1	0	1.63	0	0	0	0.27	6.03704	0.165644
c53440_g2	0.71	0.18	2.78	0.61	0	0	6.01639	0.166213
c61992_g1	0.3	0.24	0	0.09	0	0	6	0.166667
c54508_g1	0.36	0	0.66	0	0	0.17	6	0.166667
c64111_g1	0.63	0.51	0	0.19	0	0	6	0.166667
c78761_g1	0	1.28	0.22	0.02	0	0.23	6	0.166667
c104898_g1	0.3	0.24	0	0.09	0	0	6	0.166667
c52144_g5	0	0	0.6	0.1	0	0	6	0.166667
c107651_g1	0.84	0	0.3	0.19	0	0	6	0.166667
c35658_g1	0.49	0	0.95	0.19	0	0.05	6	0.166667
c92924_g1	0	0.6	0	0	0.1	0	6	0.166667
c93984_g1	0.32	0.52	0.3	0.19	0	0	6	0.166667
c17004_g1	0.41	0.67	0	0.18	0	0	6	0.166667
c56181_g1	0	0.34	0.38	0.12	0	0	6	0.166667
c39360_g1	1.44	0	0	0.24	0	0	6	0.166667
c46533_g1	0	0.2	0.7	0.15	0	0	6	0.166667
c98691_g1	0.55	0.22	0.25	0.17	0	0	6	0.166667
c33173_g2	1.26	0	0	0	0.21	0	6	0.166667
c75739_g1	0	0	1.02	0.17	0	0	6	0.166667
c109965_g1	0.24	0.38	0.22	0.14	0	0	6	0.166667
c79280_g1	0	0.28	0.98	0.21	0	0	6	0.166667
c40082_g1	0.01	0.04	0.01	0.01	0	0	6	0.166667
c54632_g1	5.47	4.3	0	1.63	0	0	5.99387	0.166837
c79881_g1	1.2	1.2	0.83	0	0.26	0.28	5.98148	0.167183
c70039_g1	0.57	0.77	1.41	0.46	0	0	5.97826	0.167273
c113757_g1	1.73	0	0	0	0.29	0	5.96552	0.16763
c73063_g1	0.93	0.74	0	0.28	0	0	5.96429	0.167665
c66371_g1	1.36	0	0.25	0.02	0	0.25	5.96296	0.167702
c89342_g1	0.29	0	1.32	0	0	0.27	5.96296	0.167702
c17426_g1	0.68	2.17	0.31	0.21	0	0.32	5.96226	0.167722
c72661_g1	0.79	0.26	0.44	0.25	0	0	5.96	0.167785
c30184_g1	0	1.08	1.84	0	0	0.49	5.95918	0.167808
c64808_g1	0	0	1.37	0.23	0	0	5.95652	0.167883
c26430_g1	0	0	1.37	0.23	0	0	5.95652	0.167883
c35213_g1	0	0	1.31	0.22	0	0	5.95455	0.167939
c44553_g2	0.23	0.57	0.45	0	0.21	0	5.95238	0.168
c62968_g1	0	0	1.13	0.19	0	0	5.94737	0.168142
c92322_g1	0.79	0.32	1.09	0	0	0.37	5.94595	0.168182
c51944_g2	0	0.22	0.85	0	0.18	0	5.94444	0.168224
c611_g1	1.07	0	0	0.18	0	0	5.94444	0.168224
c62223_g1	0	0	1.07	0.18	0	0	5.94444	0.168224
c72460_g1	0.34	0.65	0.08	0.18	0	0	5.94444	0.168224
c42927_g2	0	0.65	0.42	0.18	0	0	5.94444	0.168224
c57736_g1	0.54	0.22	0.25	0.17	0	0	5.94118	0.168317
c59208_g1	0.56	0.45	0	0.17	0	0	5.94118	0.168317
c111842_g1	0.95	0	0	0.16	0	0	5.9375	0.168421
c76311_g1	0.27	0.43	0.25	0.16	0	0	5.9375	0.168421
c17136_g1	0	0	1.84	0	0	0.31	5.93548	0.168478
c18389_g1	1.24	0.49	2.84	0	0.77	0	5.93506	0.16849
c45338_g1	0.53	0.25	0.11	0.06	0.09	0	5.93333	0.168539
c29808_g1	0	0.52	0.31	0	0.14	0	5.92857	0.168675
c106997_g1	0	0.54	0.29	0.14	0	0	5.92857	0.168675
c15999_g1	0.46	0.37	0	0.14	0	0	5.92857	0.168675
c120567_g1	0.23	0.38	0.22	0.14	0	0	5.92857	0.168675
c44770_g2	0.64	1.29	0.38	0.39	0	0	5.92308	0.168831
c97671_g1	0.68	0.55	0.25	0	0.12	0.13	5.92	0.168919
c548_g1	0.39	0.31	0.72	0.24	0	0	5.91667	0.169014
c66537_g1	0.32	0.51	0.59	0.1	0.14	0	5.91667	0.169014
c105354_g1	1.6	0	0.41	0	0.34	0	5.91176	0.169154
c85174_g1	0.35	0.14	0.16	0.11	0	0	5.90909	0.169231
c59497_g1	0.72	0.58	0	0.22	0	0	5.90909	0.169231
c126160_g1	0.72	0.58	0	0.22	0	0	5.90909	0.169231
c43657_g1	2.93	0.9	2.02	0.46	0	0.53	5.90909	0.169231
c106584_g1	0.72	0.58	0	0.22	0	0	5.90909	0.169231
c49659_g4	0.46	1.66	0.42	0	0	0.43	5.90698	0.169291
c1182_g1	0.26	0.67	0.31	0.21	0	0	5.90476	0.169355
c93693_g1	0	0.56	0.68	0	0.21	0	5.90476	0.169355
c29593_g1	0.98	6.84	6.94	0.46	1.47	0.57	5.904	0.169377
c79836_g1	0.21	0.34	0.63	0	0	0.2	5.9	0.169492
c125805_g1	0.22	0.9	0	0	0.19	0	5.89474	0.169643
c104224_g1	0	0.33	0.2	0.09	0	0	5.88889	0.169811
c26499_g2	0.53	0	0	0	0.09	0	5.88889	0.169811
c71444_g1	0.3	0.48	0.28	0.18	0	0	5.88889	0.169811
c100451_g1	0	0	0.53	0.09	0	0	5.88889	0.169811
c73634_g1	0.56	0.5	0	0.18	0	0	5.88889	0.169811
c90535_g1	0	0.74	0.85	0.27	0	0	5.88889	0.169811
c36824_g1	0.61	0.35	0.57	0	0.26	0	5.88462	0.169935
c122377_g1	0.85	0.68	0	0.26	0	0	5.88462	0.169935
c38738_g1	0.54	0.74	0.25	0	0	0.26	5.88462	0.169935
c60659_g1	0	0	1	0.17	0	0	5.88235	0.17
c105075_g1	1.94	0	0	0	0.33	0	5.87879	0.170103
c17443_g1	0.63	0.45	0.86	0	0.33	0	5.87879	0.170103
c41741_g1	3.11	2.6	2.93	0.38	0	1.09	5.87755	0.170139
c91915_g1	0.72	0	0.22	0.16	0	0	5.875	0.170213
c6838_g1	0.62	0.45	0.81	0	0.32	0	5.875	0.170213
c81917_g1	0	0.32	1.09	0.24	0	0	5.875	0.170213
c65579_g1	0.49	0	0.45	0	0.16	0	5.875	0.170213
c13682_g1	0.98	0.78	0	0.3	0	0	5.86667	0.170454
c25429_g1	0.68	0.55	0	0.21	0	0	5.85714	0.170732
c110716_g1	0	1.33	0.31	0	0.28	0	5.85714	0.170732
c19472_g1	0.25	0.29	0.69	0	0.21	0	5.85714	0.170732
c122578_g1	0.41	1.64	0	0	0.35	0	5.85714	0.170732
c105540_g1	0	0	1.58	0	0.27	0	5.85185	0.170886
c85986_g1	0	0.26	0.91	0.2	0	0	5.85	0.17094
c26288_g1	0.43	0.57	0.17	0.2	0	0	5.85	0.17094
c23207_g1	0.25	0.57	0.35	0.2	0	0	5.85	0.17094
c58009_g1	0	0.17	0.59	0.13	0	0	5.84615	0.171053
c10525_g1	0.28	0.22	0.26	0.13	0	0	5.84615	0.171053
c117222_g1	1.8	0	4.5	1.08	0	0	5.83333	0.171429
c94457_g1	0.29	0.22	0.54	0.18	0	0	5.83333	0.171429
c115448_g1	2.04	0	0	0.1	0.25	0	5.82857	0.171569
c125084_g1	0	0.38	1.31	0.29	0	0	5.82759	0.171598
c30380_g1	0.67	1.02	0	0.29	0	0	5.82759	0.171598
c28362_g1	1.11	1.4	0.52	0.19	0	0.33	5.82692	0.171617
c50838_g1	0	0.82	1.86	0.46	0	0	5.82609	0.171642
c113146_g1	0.99	0	0	0	0.17	0	5.82353	0.171717
c26069_g1	0	0	2.62	0.45	0	0	5.82222	0.171756
c53674_g1	0	0.37	1.26	0.28	0	0	5.82143	0.171779
c18603_g1	0	0.3	0.34	0.11	0	0	5.81818	0.171875
c98607_g1	0	0.17	0.47	0	0.11	0	5.81818	0.171875
c343_g1	0	0.75	0.82	0	0.27	0	5.81481	0.171975
c83413_g1	0	0.21	0.72	0.16	0	0	5.8125	0.172043
c98172_g1	0.62	0.31	0	0	0.16	0	5.8125	0.172043
c80876_g1	0.18	0.86	0.18	0.21	0	0	5.80952	0.172131
c105933_g1	1.18	0	0.33	0.14	0	0.12	5.80769	0.172185
c105878_g1	0	0.08	0.5	0	0	0.1	5.8	0.172414
c100548_g1	1	0.74	0	0.3	0	0	5.8	0.172414
c18436_g1	0	0.87	0	0.15	0	0	5.8	0.172414
c107558_g1	0	0.29	0	0.05	0	0	5.8	0.172414
c112496_g1	0	0.54	0.62	0.2	0	0	5.8	0.172414
c82346_g1	0.48	0.39	0	0	0.15	0	5.8	0.172414
c20863_g1	0.67	0.2	0	0	0	0.15	5.8	0.172414
c60504_g1	0.64	0.51	0.59	0	0	0.3	5.8	0.172414
c97952_g1	0.36	0.29	1.32	0	0	0.34	5.79412	0.172589
c84516_g1	1.13	0	0.26	0	0.24	0	5.79167	0.172662
c32996_g1	0	0.81	0.29	0	0.19	0	5.78947	0.172727
c33101_g1	0	0	1.1	0.19	0	0	5.78947	0.172727
c3087_g1	0	0.51	0.59	0.19	0	0	5.78947	0.172727
c41011_g1	0.21	0.12	0.77	0.19	0	0	5.78947	0.172727
c114845_g1	0	0.51	0.59	0.19	0	0	5.78947	0.172727
c96397_g1	0	0.25	0.85	0.19	0	0	5.78947	0.172727
c109862_g1	0.23	0.37	0.21	0.14	0	0	5.78571	0.17284
c7861_g1	0.23	0.37	0.21	0.14	0	0	5.78571	0.17284
c66844_g1	0	0	2.14	0	0	0.37	5.78378	0.172897
c26674_g1	2.42	0.48	0.28	0	0.26	0.29	5.78182	0.172956
c8165_g1	0.3	0.75	1.03	0	0.36	0	5.77778	0.173077
c65312_g1	0	0.59	0.68	0.22	0	0	5.77273	0.173228
c12754_g1	0.91	0.19	0.17	0.22	0	0	5.77273	0.173228
c30211_g2	0	0	1.5	0	0	0.26	5.76923	0.173333
c72132_g1	0.4	0.35	0	0.13	0	0	5.76923	0.173333
c21312_g1	0	0	0.75	0.13	0	0	5.76923	0.173333
c97067_g1	0.43	0.68	0.39	0.26	0	0	5.76923	0.173333
c17227_g1	0	0.46	0.52	0.17	0	0	5.76471	0.173469
c53775_g1	0	0.22	0.76	0.17	0	0	5.76471	0.173469
c108807_g1	0	0.62	0.36	0.17	0	0	5.76471	0.173469
c21732_g1	0.01	1.98	0.43	0.42	0	0	5.7619	0.173554
c2833_g1	0.25	0.2	0.76	0	0.21	0	5.7619	0.173554
c97647_g1	0.26	0.42	0.24	0.16	0	0	5.75	0.173913
c119370_g1	0.55	0	0.37	0.16	0	0	5.75	0.173913
c108555_g1	0.33	0.52	0.3	0.2	0	0	5.75	0.173913
c74727_g1	0	0.21	0.71	0.16	0	0	5.75	0.173913
c115954_g1	0	0.83	0.95	0.31	0	0	5.74194	0.174157
c119661_g1	0	0.72	0.83	0.27	0	0	5.74074	0.174194
c30265_g1	0.23	0.33	0.76	0.09	0	0.14	5.73913	0.174242
c31850_g1	0.26	0.37	0.46	0	0.19	0	5.73684	0.174312
c80812_g1	0.25	0.61	0	0.15	0	0	5.73333	0.174419
c40739_g1	0	0.4	0.46	0.15	0	0	5.73333	0.174419
c73993_g1	0.49	0.78	0.45	0.3	0	0	5.73333	0.174419
c1056_g1	1.26	0	0	0	0.22	0	5.72727	0.174603
c88834_g1	0.41	0.47	0.38	0	0	0.22	5.72727	0.174603
c109095_g1	0.36	0.57	0.33	0.22	0	0	5.72727	0.174603
c121708_g1	0.36	0	0.9	0	0.22	0	5.72727	0.174603
c120497_g1	0.92	0.74	0	0	0	0.29	5.72414	0.174699
c44721_g4	0.29	0.47	0.27	0.18	0	0	5.72222	0.174757
c44094_g2	0.55	0	0.48	0	0	0.18	5.72222	0.174757
c13354_g1	0.32	1.22	0.29	0.05	0.27	0	5.71875	0.174863
c26728_g2	0.73	0	1.1	0.32	0	0	5.71875	0.174863
c49398_g2	0.9	0.31	2.62	0.67	0	0	5.71642	0.174935
c11738_g1	0.33	0.26	0.61	0.21	0	0	5.71429	0.175
c81654_g1	0.59	0.47	0.54	0	0	0.28	5.71429	0.175
c125055_g1	0.23	0.36	0.21	0.14	0	0	5.71429	0.175
c57865_g1	1.14	0.23	0	0	0.24	0	5.70833	0.175183
c35653_g1	0	0.22	0.75	0.17	0	0	5.70588	0.175258
c16248_g1	0.56	0.41	0	0.17	0	0	5.70588	0.175258
c94650_g1	0	0.45	0.52	0.17	0	0	5.70588	0.175258
c261_g1	0	0.19	2.49	0	0	0.47	5.70213	0.175373
c57350_g1	0.48	0	0.66	0	0.2	0	5.7	0.175439
c75941_g1	0	0.57	0	0	0.1	0	5.7	0.175439
c85183_g1	0.32	0.38	0.44	0	0.2	0	5.7	0.175439
c110586_g1	1.52	0	0.93	0	0.43	0	5.69767	0.17551
c29699_g1	0.33	0.39	0.76	0.1	0	0.16	5.69231	0.175676
c97341_g1	0.27	0.64	0	0.16	0	0	5.6875	0.175824
c81972_g1	0.19	0.55	0.17	0	0.16	0	5.6875	0.175824
c106060_g1	0.67	0	0.41	0	0.19	0	5.68421	0.175926
c106405_g1	0	0.41	0.67	0.15	0	0.04	5.68421	0.175926
c98230_g1	0.87	0.38	0	0	0	0.22	5.68182	0.176
c5184_g1	1.29	1.55	0	0.13	0.37	0	5.68	0.176056
c46739_g1	0.63	0.45	0.34	0	0	0.25	5.68	0.176056
c45412_g1	1.1	1.41	2.54	0.89	0	0	5.67416	0.176238
c43739_g1	5.69	3.39	16.94	2.69	0.83	1.07	5.66885	0.176403
c94222_g1	0	0.38	0.13	0	0.09	0	5.66667	0.17647
c104534_g1	0.32	1.21	0	0.27	0	0	5.66667	0.17647
c127893_g1	0.19	0.31	0.18	0.12	0	0	5.66667	0.17647
c38001_g2	0.53	0.76	0.24	0.27	0	0	5.66667	0.17647
c38678_g1	0.57	0	0.79	0	0.24	0	5.66667	0.17647
c83951_g1	0	0.61	0.24	0.15	0	0	5.66667	0.17647
c42820_g1	0.33	0.26	0.6	0.21	0	0	5.66667	0.17647
c4481_g2	0.44	0	0.41	0.15	0	0	5.66667	0.17647
c64537_g1	0	0.19	0.66	0.15	0	0	5.66667	0.17647
c44449_g1	0.25	0.6	0	0.15	0	0	5.66667	0.17647
c60361_g1	0.99	0.59	0.91	0	0.21	0.23	5.65909	0.176707
c104706_g1	0.38	0.92	0	0.23	0	0	5.65217	0.176923
c14015_g1	0.49	0.37	0.1	0.17	0	0	5.64706	0.177083
c20862_g1	0.28	0.68	0	0.17	0	0	5.64706	0.177083
c73741_g1	0	0.28	1.13	0.25	0	0	5.64	0.177305
c46188_g1	0.18	0.73	0.5	0.25	0	0	5.64	0.177305
c39592_g1	0.67	0.44	0.92	0	0	0.36	5.63889	0.17734
c89730_g1	0	0.32	1.03	0	0.24	0	5.625	0.177778
c108143_g1	1.03	0.32	0	0.24	0	0	5.625	0.177778
c14110_g1	0.78	0.54	0.48	0	0	0.32	5.625	0.177778
c105205_g1	0	0.9	0	0.16	0	0	5.625	0.177778
c104603_g1	0.25	0	0.93	0	0.21	0	5.61905	0.177966
c66754_g1	0	0.55	0.63	0.21	0	0	5.61905	0.177966
c128267_g1	0.35	0.83	0	0.21	0	0	5.61905	0.177966
c113915_g1	0	0.53	0.2	0.13	0	0	5.61538	0.178082
c6295_g1	0.43	0.13	0.17	0.13	0	0	5.61538	0.178082
c73504_g1	0	0.47	0.54	0.18	0	0	5.61111	0.178218
c19114_g1	0.94	0	0.35	0.23	0	0	5.6087	0.178294
c39963_g1	0.21	0.43	0.2	0	0	0.15	5.6	0.178571
c79770_g1	0.59	0.28	0.25	0.2	0	0	5.6	0.178571
c103624_g1	0.63	0	0.77	0.25	0	0	5.6	0.178571
c93018_g1	0.59	0	0.81	0	0.25	0	5.6	0.178571
c70026_g1	0	0.81	0.31	0.2	0	0	5.6	0.178571
c30050_g1	0	0.56	1.4	0	0.35	0	5.6	0.178571
c104098_g1	0.55	0	0.68	0.22	0	0	5.59091	0.178862
c18015_g1	0.78	0.21	0.24	0	0.22	0	5.59091	0.178862
c109907_g1	0.47	0.76	0	0.22	0	0	5.59091	0.178862
c98087_g1	0.36	0.87	0	0.22	0	0	5.59091	0.178862
c3865_g1	0.72	0.23	0	0	0	0.17	5.58824	0.178947
c57617_g1	0.28	0.67	0	0.17	0	0	5.58824	0.178947
c105849_g1	0	0.21	0.74	0	0	0.17	5.58824	0.178947
c106087_g1	0.41	0.37	0.84	0.12	0.17	0	5.58621	0.179012
c26502_g1	0.39	0	0.95	0.24	0	0	5.58333	0.179105
c5355_g1	0.65	0.78	0.3	0	0	0.31	5.58065	0.179191
c21876_g1	0.35	0.42	0.96	0.03	0	0.28	5.58065	0.179191
c38976_g1	0	0.44	1.01	0	0	0.26	5.57692	0.17931
c18530_g1	1.92	0.96	1.47	0.51	0.27	0	5.57692	0.17931
c115042_g1	0	0.36	0.42	0.14	0	0	5.57143	0.179487
c28416_g1	0.46	0	0.32	0.14	0	0	5.57143	0.179487
c107593_g1	0.26	0.63	0	0.16	0	0	5.5625	0.179775
c80551_g1	0	0	0.89	0.16	0	0	5.5625	0.179775
c67939_g1	0.53	0.86	0	0	0	0.25	5.56	0.179856
c24749_g2	1.51	0	0.38	0.34	0	0	5.55882	0.179894
c57576_g1	0.82	0.16	0.91	0.2	0.14	0	5.55882	0.179894
c34645_g1	2.48	1.05	1.75	0.95	0	0	5.55789	0.179924
c12167_g1	1.34	0.36	0.41	0	0.38	0	5.55263	0.180095
c125815_g1	0	1.16	0.45	0.29	0	0	5.55172	0.180124
c84381_g1	0	0.8	0.31	0.2	0	0	5.55	0.18018
c105959_g1	0.99	0.23	1.22	0.3	0.14	0	5.54545	0.180328
c121715_g1	0	0.88	0.34	0.22	0	0	5.54545	0.180328
c31261_g1	0.42	0	1.52	0	0.35	0	5.54286	0.180412
c84025_g1	0	0.91	0.42	0.14	0.1	0	5.54167	0.180451
c95930_g1	0	0.62	0.71	0	0	0.24	5.54167	0.180451
c99452_g1	0	0.64	0.8	0.26	0	0	5.53846	0.180556
c104965_g1	0.36	0.14	0.33	0	0.15	0	5.53333	0.180723
c42847_g1	0.48	0.43	0.86	0.19	0.13	0	5.53125	0.180791
c12142_g1	0	0.68	0.26	0.17	0	0	5.52941	0.180851
c100376_g1	1.19	0.32	0.37	0	0.34	0	5.52941	0.180851
c108497_g1	0	0.32	0.73	0.02	0.17	0	5.52632	0.180952
c6483_g1	0	0.76	0.29	0.19	0	0	5.52632	0.180952
c42202_g1	0.7	0.93	0.58	0.18	0.22	0	5.525	0.180995
c91840_g1	0.11	0.63	0.42	0.21	0	0	5.52381	0.181034
c25327_g2	0.37	0.9	0	0.23	0	0	5.52174	0.181102
c23992_g1	3.33	0.59	0	0.15	0	0.56	5.52113	0.181122
c76192_g1	0	1	0.38	0.25	0	0	5.52	0.181159
c93370_g1	0.36	0.85	0.17	0.1	0.15	0	5.52	0.181159
c111418_g1	0.27	0.86	0.25	0	0	0.25	5.52	0.181159
c10091_g1	0.52	0	1.19	0.31	0	0	5.51613	0.181287
c18215_g1	0.8	0	0.74	0.28	0	0	5.5	0.181818
c84269_g1	0	0	1.54	0	0	0.28	5.5	0.181818
c68274_g1	0.31	0.12	0.56	0.18	0	0	5.5	0.181818
c14609_g1	0	0	0.22	0	0.04	0	5.5	0.181818
c60518_g1	0.45	1.09	0	0.28	0	0	5.5	0.181818
c85850_g1	0	0.11	0	0.02	0	0	5.5	0.181818
c30619_g1	0.38	0.75	0.63	0.13	0.19	0	5.5	0.181818
c10778_g1	0	0.22	0	0.04	0	0	5.5	0.181818
c45999_g1	0.17	0	0.38	0	0.1	0	5.5	0.181818
c80133_g1	0.54	0	0.12	0	0.12	0	5.5	0.181818
c16198_g1	0	0.41	0.47	0.16	0	0	5.5	0.181818
c2353_g1	0.56	0.54	0	0.2	0	0	5.5	0.181818
c126012_g1	0.68	0.09	0.22	0	0.18	0	5.5	0.181818
c98399_g1	0.61	0.49	0	0	0.2	0	5.5	0.181818
c56282_g1	0.57	0.23	0.52	0	0.24	0	5.5	0.181818
c15241_g1	0	1.32	0	0	0.24	0	5.5	0.181818
c10486_g1	0.5	0.27	0	0	0.14	0	5.5	0.181818
c19918_g1	0.36	0.85	0	0.22	0	0	5.5	0.181818
c34639_g1	0	0.83	0.27	0	0.1	0.1	5.5	0.181818
c120485_g1	0	0.56	0.21	0.14	0	0	5.5	0.181818
c118202_g1	0.58	0.23	0.62	0.26	0	0	5.5	0.181818
c114763_g1	0	0	0.33	0.06	0	0	5.5	0.181818
c88362_g1	0	0.64	0.24	0.16	0	0	5.5	0.181818
c107099_g1	0.71	1.43	0	0.09	0.3	0	5.48718	0.182243
c20430_g1	0.48	0	1.11	0.29	0	0	5.48276	0.18239
c82581_g1	0.62	0	0.86	0	0.27	0	5.48148	0.182432
c69753_g1	0.38	0.36	0.52	0.23	0	0	5.47826	0.18254
c59794_g1	0.48	0	0.67	0	0.21	0	5.47619	0.182609
c49589_g1	0.96	0.19	0	0	0.21	0	5.47619	0.182609
c105641_g1	0.32	0.25	1.51	0.38	0	0	5.47368	0.182692
c24221_g1	1.06	0.35	0.56	0	0.17	0.19	5.47222	0.182741
c118259_g1	0.97	0	0.89	0.12	0.22	0	5.47059	0.182796
c79839_g1	0.8	0.64	0.31	0.25	0.07	0	5.46875	0.182857
c81989_g1	0.97	0.31	0.36	0	0	0.3	5.46667	0.182927
c91567_g1	0	9.37	3.64	2.38	0	0	5.46639	0.182936
c28444_g1	0	0	1.53	0	0.28	0	5.46429	0.183006
c38886_g1	1.39	0	0.14	0.28	0	0	5.46429	0.183006
c5652_g1	0.66	0.12	0.75	0	0.28	0	5.46429	0.183006
c3964_g1	0	1.03	0.39	0.26	0	0	5.46154	0.183099
c123847_g1	0.82	0.09	0.51	0	0	0.26	5.46154	0.183099
c112484_g1	0.87	0.35	0.8	0	0.37	0	5.45946	0.183168
c112937_g1	0	0	2.02	0	0.37	0	5.45946	0.183168
c112469_g1	1.31	0	0	0.24	0	0	5.45833	0.183206
c123304_g1	0.28	0	1.03	0.17	0.07	0	5.45833	0.183206
c20048_g1	0.76	0	1.75	0.46	0	0	5.45652	0.183267
c48489_g1	0.44	0.16	0	0.11	0	0	5.45455	0.183333
c66427_g1	0	18.64	23.95	7.81	0	0	5.45327	0.183376
c121467_g1	0.69	0	1.6	0.42	0	0	5.45238	0.183406
c12608_g1	0.63	0.67	0.39	0.13	0.18	0	5.45161	0.183432
c117427_g1	0	0.47	0.62	0.2	0	0	5.45	0.183486
c73749_g1	0	0.33	0.76	0	0	0.2	5.45	0.183486
c79011_g1	0.62	0.49	0.85	0.06	0.3	0	5.44444	0.183674
c20355_g1	0	0	0.49	0.09	0	0	5.44444	0.183674
c119044_g1	0.6	0.38	0	0.18	0	0	5.44444	0.183674
c83833_g1	0	1.06	0.41	0.27	0	0	5.44444	0.183674
c117497_g1	0.38	0.26	0.23	0	0	0.16	5.4375	0.183908
c83318_g1	0	0.63	0.24	0.16	0	0	5.4375	0.183908
c79442_g1	0	0.55	0.21	0.14	0	0	5.42857	0.184211
c120333_g1	0	0.5	0.53	0.19	0	0	5.42105	0.184466
c91521_g1	0	4.84	1.88	1.24	0	0	5.41935	0.184524
c59552_g1	0.38	0	1.57	0	0.36	0	5.41667	0.184615
c96229_g1	3.44	1	0	0	0	0.82	5.41463	0.184685
c31042_g1	1.07	0.98	0.22	0.42	0	0	5.40476	0.185022
c84117_g1	2.3	0	0.24	0.47	0	0	5.40426	0.185039
c25632_g1	0	0	3.35	0.62	0	0	5.40323	0.185074
c99514_g1	0	1.08	0	0.2	0	0	5.4	0.185185
c28355_g1	0.81	0	0	0.15	0	0	5.4	0.185185
c54755_g1	0	0.78	0.3	0.2	0	0	5.4	0.185185
c78911_g1	0	0.81	0	0	0.15	0	5.4	0.185185
c88106_g1	0	0.34	0.47	0.15	0	0	5.4	0.185185
c16180_g1	0	1.08	0	0.2	0	0	5.4	0.185185
c21076_g1	0.25	0.71	0.66	0.3	0	0	5.4	0.185185
c34768_g1	3.79	1.66	0.97	0.07	0	1.12	5.39496	0.185358
c35096_g1	0.67	0.53	0.31	0	0.28	0	5.39286	0.18543
c127029_g1	1.46	0.75	0	0	0.41	0	5.39024	0.18552
c12991_g1	0.43	0.34	0.2	0	0.18	0	5.38889	0.185567
c33889_g1	0.24	0.24	0.22	0	0.13	0	5.38462	0.185714
c107776_g1	0.39	0.31	0	0.13	0	0	5.38462	0.185714
c55645_g1	0.22	0.71	0.2	0	0	0.21	5.38095	0.185841
c35402_g1	0	1.53	0.46	0	0.16	0.21	5.37838	0.18593
c98994_g1	0	0	1.29	0	0.24	0	5.375	0.186047
c117183_g1	3.01	1.2	0.95	0	0	0.96	5.375	0.186047
c73862_g1	0.21	0	0.22	0	0.08	0	5.375	0.186047
c36633_g1	0	1.78	1.12	0.45	0.09	0	5.37037	0.186207
c127179_g1	0.22	0.18	0.62	0	0.19	0	5.36842	0.186275
c27183_g1	0	0	1.02	0.12	0	0.07	5.36842	0.186275
c67331_g1	0.45	0.36	0.21	0	0.19	0	5.36842	0.186275
c26813_g1	0	0.74	0.28	0.19	0	0	5.36842	0.186275
c61939_g1	0.32	0.7	0	0.19	0	0	5.36842	0.186275
c52943_g4	0	1.18	0	0	0.22	0	5.36364	0.186441
c28154_g2	0	0.59	0	0.11	0	0	5.36364	0.186441
c47521_g3	0.27	0.32	0	0.11	0	0	5.36364	0.186441
c112917_g1	0	0.24	1.1	0	0.25	0	5.36	0.186567
c56862_g1	0	0.75	0	0.14	0	0	5.35714	0.186667
c18258_g1	0.33	0.42	0	0.14	0	0	5.35714	0.186667
c29143_g1	0.16	0.17	0.42	0.14	0	0	5.35714	0.186667
c108847_g1	0	0.13	0.62	0	0.14	0	5.35714	0.186667
c50198_g4	5.3	2.1	9.74	3.2	0	0	5.35625	0.186698
c75985_g1	0	0.66	0.25	0.17	0	0	5.35294	0.186813
c57132_g1	0	0.66	0.25	0.17	0	0	5.35294	0.186813
c94921_g1	0.21	0.86	0	0	0	0.2	5.35	0.186916
c92521_g1	0.48	0.38	0.37	0	0	0.23	5.34783	0.186992
c119739_g1	0	1.14	1.64	0.22	0.3	0	5.34615	0.18705
c71163_g1	0.94	0	1.84	0.52	0	0	5.34615	0.18705
c65419_g1	0	0.28	1.27	0	0.29	0	5.34483	0.187097
c93669_g1	0	0	1.87	0	0.35	0	5.34286	0.187166
c104654_g1	1.12	0.52	1.03	0.18	0.32	0	5.34	0.187266
c29964_g1	0	2.24	0	0.42	0	0	5.33333	0.1875
c87167_g1	0	0.8	0	0.15	0	0	5.33333	0.1875
c79676_g1	1.07	0.21	0	0.16	0.08	0	5.33333	0.1875
c121530_g1	0	0.64	0	0.12	0	0	5.33333	0.1875
c18323_g1	0.49	0.95	0	0	0.27	0	5.33333	0.1875
c81137_g1	0	0.28	0.36	0	0.12	0	5.33333	0.1875
c13447_g1	0.54	0.7	1	0.16	0	0.26	5.33333	0.1875
c117081_g1	0.43	0.52	0.33	0	0.24	0	5.33333	0.1875
c13191_g1	0	0	4.58	0.86	0	0	5.32558	0.187773
c84604_g1	0.54	0.54	0.25	0	0	0.25	5.32	0.18797
c31823_g1	0	0.74	0.43	0	0	0.22	5.31818	0.188034
c18800_g1	0	1.17	0	0.22	0	0	5.31818	0.188034
c48771_g2	0.27	0	0.74	0.19	0	0	5.31579	0.188119
c17388_g1	0	0.82	0.19	0	0	0.19	5.31579	0.188119
c47337_g1	0.35	0.16	0.5	0	0.19	0	5.31579	0.188119
c28469_g1	0	1.76	0.1	0.11	0.24	0	5.31429	0.188172
c66948_g1	0	0.85	0	0.16	0	0	5.3125	0.188235
c121977_g1	0.52	0.17	0.16	0	0	0.16	5.3125	0.188235
c26274_g1	1.11	0.59	0	0	0.32	0	5.3125	0.188235
c48051_g1	0.63	0.15	0.07	0.04	0.12	0	5.3125	0.188235
c28795_g1	0	0.85	0	0	0.16	0	5.3125	0.188235
c47060_g2	0.92	2	2.02	0.4	0.53	0	5.31183	0.188259
c52302_g1	3.12	0.36	0.82	0.81	0	0	5.30864	0.188372
c27271_g1	0.2	0.31	0.18	0.13	0	0	5.30769	0.188406
c102880_g1	0.42	0.27	0	0.13	0	0	5.30769	0.188406
c31914_g1	2.91	0.58	1.34	0.22	0	0.69	5.30769	0.188406
c19706_g1	0.55	0.57	0.26	0	0	0.26	5.30769	0.188406
c106239_g1	0.32	0.31	1.28	0	0	0.36	5.30556	0.188482
c114019_g1	0	1.22	0	0.23	0	0	5.30435	0.188525
c105661_g1	0.35	0.28	0.96	0	0.3	0	5.3	0.188679
c62935_g1	0	0.86	0.2	0	0	0.2	5.3	0.188679
c7790_g1	0	1.06	0	0.2	0	0	5.3	0.188679
c28950_g1	0.23	0.19	0.64	0	0.2	0	5.3	0.188679
c39924_g1	0	10.24	8.18	0	3.48	0	5.2931	0.188925
c651_g1	1.14	0	0.13	0	0.24	0	5.29167	0.188976
c35359_g1	0	0.39	0.88	0.24	0	0	5.29167	0.188976
c25656_g1	1.22	0.33	0.09	0.12	0.09	0.1	5.29032	0.189024
c41629_g1	0.78	0.62	0.45	0.35	0	0	5.28571	0.189189
c58984_g1	0.3	0.44	0	0	0	0.14	5.28571	0.189189
c84562_g1	0	0.34	0.77	0	0	0.21	5.28571	0.189189
c87222_g1	0.69	0.72	0.28	0.32	0	0	5.28125	0.189349
c53630_g1	0.97	0.35	0	0.25	0	0	5.28	0.189394
c28349_g1	2.15	0.87	0.78	0.07	0.65	0	5.27778	0.189474
c23482_g1	0.19	0.76	0	0	0	0.18	5.27778	0.189474
c24007_g1	0.6	0.16	0.19	0	0.18	0	5.27778	0.189474
c79865_g1	1.16	0	0	0	0.22	0	5.27273	0.189655
c66825_g1	0.47	0.68	0.59	0.13	0	0.2	5.27273	0.189655
c3540_g1	0.26	0.42	0.48	0	0.22	0	5.27273	0.189655
c84845_g1	0	0	0.58	0	0.11	0	5.27273	0.189655
c26556_g2	0.29	0.29	0	0.11	0	0	5.27273	0.189655
c4258_g1	0	0	0.79	0	0.15	0	5.26667	0.189873
c26180_g1	0.34	0.55	0.32	0.23	0	0	5.26087	0.190083
c92563_g1	0.53	0.43	0.25	0	0.23	0	5.26087	0.190083
c121115_g1	0.67	1.02	1.36	0.2	0.38	0	5.25862	0.190164
c14944_g1	0	0.84	0	0.16	0	0	5.25	0.190476
c102030_g1	0	1.26	0	0.24	0	0	5.25	0.190476
c24817_g1	0	2.31	0	0.44	0	0	5.25	0.190476
c35630_g1	0.65	0.52	0.3	0	0.28	0	5.25	0.190476
c38100_g1	0	1.43	6.59	0	1.53	0	5.24183	0.190773
c109045_g1	0	1.16	0.15	0.12	0.13	0	5.24	0.19084
c88215_g1	0	0.31	1	0.25	0	0	5.24	0.19084
c98796_g1	0.95	0	0.15	0.21	0	0	5.2381	0.190909
c92146_g1	0	0.89	0	0.17	0	0	5.23529	0.191011
c96848_g1	0	0.89	0	0.17	0	0	5.23529	0.191011
c28607_g1	0.25	0.17	0.47	0	0.17	0	5.23529	0.191011
c19990_g1	0	0.25	0.43	0	0	0.13	5.23077	0.191176
c85453_g1	0.23	0.92	0	0	0	0.22	5.22727	0.191304
c93608_g1	0	0.93	0.22	0	0	0.22	5.22727	0.191304
c51900_g1	0	0.2	0.95	0.22	0	0	5.22727	0.191304
c80990_g1	0.21	0.5	0.23	0	0.18	0	5.22222	0.191489
c22532_g1	0.35	0.47	0.12	0	0.18	0	5.22222	0.191489
c79579_g1	0	0.94	0	0.18	0	0	5.22222	0.191489
c20879_g1	0.21	0.34	0.39	0	0.18	0	5.22222	0.191489
c106649_g1	0.69	0.01	1.91	0.28	0	0.22	5.22	0.191571
c13202_g1	1.18	0	2.16	0.64	0	0	5.21875	0.191617
c41809_g1	0.48	0	0.72	0	0	0.23	5.21739	0.191667
c36212_g1	0.84	0	0.36	0.23	0	0	5.21739	0.191667
c21735_g2	2.51	1.61	0	0	0	0.79	5.21519	0.191748
c40268_g3	0.52	0.21	0	0.14	0	0	5.21429	0.191781
c30358_g1	0.13	0.11	0.49	0	0	0.14	5.21429	0.191781
c114474_g1	0.39	0.62	0.71	0	0.33	0	5.21212	0.191861
c47053_g1	4.84	8.27	4.97	1.11	1.67	0.69	5.21037	0.191925
c24107_g1	0	0.58	0.67	0.24	0	0	5.20833	0.192
c44200_g1	5.16	1.19	1.82	1.57	0	0	5.20382	0.192167
c22343_g1	2.34	1.74	1.07	0	0.99	0	5.20202	0.192233
c115183_g1	0.69	0.55	0.32	0	0.3	0	5.2	0.192308
c92175_g1	1.27	0	0.29	0	0	0.3	5.2	0.192308
c110501_g1	0.5	0.51	0.29	0.05	0	0.2	5.2	0.192308
c108803_g1	0.61	0	0.17	0.15	0	0	5.2	0.192308
c58647_g1	0.28	0.09	0.15	0	0	0.1	5.2	0.192308
c10348_g1	0.52	0.62	0.47	0.31	0	0	5.19355	0.192547
c109470_g1	0	1.35	0	0.26	0	0	5.19231	0.192593
c24375_g1	0.54	0.42	1.22	0.16	0	0.26	5.19048	0.19266
c2731_g2	0.22	0.87	0	0	0	0.21	5.19048	0.19266
c106479_g1	0.37	0.43	0.34	0.22	0	0	5.18182	0.192982
c62708_g1	0	1.14	0	0.22	0	0	5.18182	0.192982
c107995_g1	0.35	0.22	0	0.11	0	0	5.18182	0.192982
c53570_g1	1.84	0.5	1.39	0.72	0	0	5.18056	0.193029
c105900_g1	0.12	0.65	0.11	0.07	0.1	0	5.17647	0.193182
c104967_g1	0.27	0.43	0.49	0	0.23	0	5.17391	0.193277
c124305_g1	0	0.44	0.75	0	0.23	0	5.17391	0.193277
c108500_g1	0	0.62	0	0	0.12	0	5.16667	0.193548
c110523_g1	0	0.47	0.15	0.12	0	0	5.16667	0.193548
c104182_g1	0.31	0	0	0	0.04	0.02	5.16667	0.193548
c120664_g1	0.43	0.48	0.33	0	0	0.24	5.16667	0.193548
c70823_g1	0.09	0.53	0	0	0	0.12	5.16667	0.193548
c121341_g1	0.76	0.48	0	0.24	0	0	5.16667	0.193548
c35424_g1	0.64	0	1.27	0	0	0.37	5.16216	0.193717
c5914_g1	0.49	0.37	1.72	0.3	0.2	0	5.16	0.193798
c39279_g1	0.22	0.35	0.41	0	0.19	0	5.15789	0.193878
c6892_g1	1.63	0.33	0	0	0	0.38	5.15789	0.193878
c57396_g1	0	0.98	0	0.19	0	0	5.15789	0.193878
c120015_g1	0	0.04	0.94	0	0.19	0	5.15789	0.193878
c31696_g1	0.19	0.46	1.05	0	0.33	0	5.15152	0.194117
c122338_g1	0.23	0.37	0.43	0	0.2	0	5.15	0.194175
c35877_g2	0.42	0.28	0.69	0	0.15	0.12	5.14815	0.194245
c77845_g1	0	0	0.72	0.11	0.03	0	5.14286	0.194444
c62116_g1	0.24	0.39	0.45	0	0.21	0	5.14286	0.194444
c1486_g1	0	0.36	0	0.07	0	0	5.14286	0.194444
c45169_g2	0.08	2.36	2.85	1.03	0	0	5.13592	0.194707
c93903_g1	0.47	0.24	0.47	0.23	0	0	5.13043	0.194915
c8940_g1	0.59	0.95	0.82	0.18	0	0.28	5.13043	0.194915
c71547_g1	0	0.17	1.01	0.23	0	0	5.13043	0.194915
c33045_g1	1.23	0	0	0.24	0	0	5.125	0.195122
c44716_g2	0.29	0.29	0.24	0.16	0	0	5.125	0.195122
c36660_g1	0.23	0.74	1.13	0.06	0.19	0.16	5.12195	0.195238
c86437_g1	1.02	0.54	0.54	0.41	0	0	5.12195	0.195238
c4823_g1	0.96	0.52	0.21	0	0.02	0.31	5.12121	0.195266
c919_g1	1.6	11.2	1.33	0.73	0.34	1.69	5.11957	0.195329
c30505_g1	0	0	0.87	0.17	0	0	5.11765	0.195402
c55716_g1	0	0.64	0.28	0.18	0	0	5.11111	0.195652
c11431_g1	0.92	0	0	0.18	0	0	5.11111	0.195652
c112113_g1	0	0.71	1.23	0	0.38	0	5.10526	0.195876
c34678_g1	0	0.42	1.06	0.29	0	0	5.10345	0.195946
c28101_g1	0.85	0.17	1.48	0.28	0.21	0	5.10204	0.196
c29798_g1	4.63	7.76	4.7	3.35	0	0	5.10149	0.196021
c96869_g1	0.46	0.56	0	0	0.2	0	5.1	0.196078
c121630_g1	0.45	0	0.62	0	0	0.21	5.09524	0.196262
c101452_g1	0.24	0.39	0.44	0	0.21	0	5.09524	0.196262
c29142_g1	0.24	0.39	0.44	0	0.21	0	5.09524	0.196262
c74455_g1	0.45	0	0.62	0	0	0.21	5.09524	0.196262
c28900_g1	0.61	1.12	13.09	1.09	0.91	0.91	5.09278	0.196356
c27838_g1	0.52	0.6	0	0	0.22	0	5.09091	0.196429
c91437_g1	2.1	0	1.31	0	0	0.67	5.08955	0.196481
c2917_g1	0.26	0.84	0.63	0.09	0	0.25	5.08824	0.196532
c68088_g1	1.34	0.27	0.73	0	0.46	0	5.08696	0.196581
c118648_g1	1.48	0	0.91	0	0	0.47	5.08511	0.196653
c121897_g1	0.27	0.64	1.48	0.28	0	0.19	5.08511	0.196653
c96322_g1	1.94	0.39	0.67	0.59	0	0	5.08475	0.196667
c51794_g1	5.62	3.27	0	0	1.75	0	5.08	0.19685
c16301_g1	0	0.51	0.76	0.25	0	0	5.08	0.19685
c22140_g1	0.54	0.29	0.49	0.11	0.15	0	5.07692	0.19697
c57435_g1	0.45	0	0.21	0.13	0	0	5.07692	0.19697
c109219_g1	1.72	0.92	0	0.52	0	0	5.07692	0.19697
c41542_g1	0.85	0	0.52	0	0	0.27	5.07407	0.19708
c92600_g1	0.35	0.36	0	0.14	0	0	5.07143	0.197183
c13474_g1	0	0.24	0.47	0	0.14	0	5.07143	0.197183
c22308_g1	0	0.38	1.09	0.29	0	0	5.06897	0.197279
c78801_g1	0.32	0	0.44	0	0	0.15	5.06667	0.197368
c72665_g1	0.35	0.19	0.22	0.15	0	0	5.06667	0.197368
c72085_g1	0.36	0.4	0	0.15	0	0	5.06667	0.197368
c38879_g1	0.48	0.6	0.44	0	0	0.3	5.06667	0.197368
c126835_g1	0.52	0	0.29	0.16	0	0	5.0625	0.197531
c108445_g1	0.28	0.53	0	0.16	0	0	5.0625	0.197531
c81574_g1	1.48	0.89	1.02	0.67	0	0	5.0597	0.19764
c32686_g1	0.49	0.37	0	0.17	0	0	5.05882	0.197675
c33084_g1	5.41	0	0	1.07	0	0	5.05607	0.197782
c28999_g1	0.24	0.81	0.77	0.36	0	0	5.05556	0.197802
c35054_g1	0.4	0.37	0.14	0.18	0	0	5.05556	0.197802
c69533_g1	0.92	1.04	0.92	0	0.49	0.08	5.05263	0.197917
c4830_g1	0.45	0.39	0.12	0	0.19	0	5.05263	0.197917
c20236_g1	0.43	0.17	0.36	0	0.19	0	5.05263	0.197917
c108513_g1	0.96	0	0	0.19	0	0	5.05263	0.197917
c110502_g1	1.01	0	0	0.2	0	0	5.05	0.19802
c22978_g1	0.55	0.29	0.17	0	0.2	0	5.05	0.19802
c93281_g1	0	0.69	0.37	0	0.21	0	5.04762	0.198113
c57782_g1	0.64	0.13	0.29	0	0	0.21	5.04762	0.198113
c60272_g1	1.06	0	0	0.21	0	0	5.04762	0.198113
c73471_g1	0.91	0	1.26	0	0	0.43	5.04651	0.198157
c33387_g1	0.15	0.14	0.82	0.22	0	0	5.04545	0.198198
c68606_g1	1.11	0	0	0.22	0	0	5.04545	0.198198
c27396_g1	0.19	0.61	0.36	0.23	0	0	5.04348	0.198276
c102712_g1	1.21	0	0	0.24	0	0	5.04167	0.198347
c14517_g1	1.09	0.22	0	0	0	0.26	5.03846	0.198473
c105126_g1	0.79	0.16	0.36	0.26	0	0	5.03846	0.198473
c73818_g1	0.83	0.22	0.26	0	0	0.26	5.03846	0.198473
c125458_g1	0	0.48	0.83	0	0.26	0	5.03846	0.198473
c72963_g1	0.31	0	1.15	0	0	0.29	5.03448	0.19863
c34152_g1	1.61	0	0	0.32	0	0	5.03125	0.198758
c43444_g1	0.71	0.3	0.65	0	0	0.33	5.0303	0.198795
c15503_g1	0.88	0.88	0	0	0.01	0.34	5.02857	0.198864
c1579_g1	0.54	0.58	0.64	0.15	0.2	0	5.02857	0.198864
c25316_g1	0.41	1.02	0.38	0.36	0	0	5.02778	0.198895
c23292_g1	0	1.14	0.87	0	0.4	0	5.025	0.199005
c24845_g1	0	3.21	2.76	0	0	1.19	5.01681	0.19933
c55838_g1	0.97	1.94	0.45	0	0.21	0.46	5.01493	0.199405
c11235_g1	0	0.71	1.09	0.36	0	0	5	0.2
c31906_g1	0.72	0.58	0.4	0	0	0.34	5	0.2
c57353_g1	0.96	0.78	0.66	0.25	0	0.23	5	0.2
c82989_g1	0.43	0.17	0.4	0	0	0.2	5	0.2
c25724_g1	0.32	0.78	0.3	0	0.28	0	5	0.2
c3106_g1	0.38	0.92	0.35	0	0.33	0	5	0.2
c85979_g1	1.25	0	0	0.25	0	0	5	0.2
c105539_g1	0	0.37	0.43	0.16	0	0	5	0.2
c94873_g1	0.46	0.86	0.28	0.21	0	0.11	5	0.2
c117255_g1	0.45	0	0	0	0.09	0	5	0.2
c10959_g1	0.13	0.52	0.2	0	0.17	0	5	0.2
c46007_g1	0.73	0	0.32	0	0.21	0	5	0.2
c69247_g1	0.31	0.75	0.29	0	0.27	0	5	0.2
c20685_g1	0.37	0.3	1.03	0	0.16	0.18	5	0.2
c96697_g1	0.34	0	1.26	0	0	0.32	5	0.2
c47529_g2	0.47	0.38	0.65	0	0.3	0	5	0.2
c62215_g1	1.15	0	0	0.23	0	0	5	0.2
c92955_g1	0.35	0	0.75	0	0	0.22	5	0.2
c43486_g1	0.23	0.66	0.51	0.28	0	0	5	0.2
c27875_g1	1.3	0	0	0.26	0	0	5	0.2
c104035_g1	0	0	0.1	0	0.02	0	5	0.2
c103239_g1	0	0.35	0	0.07	0	0	5	0.2
c79109_g1	0	0.89	1.01	0	0	0.38	5	0.2
c4338_g1	0	0	0.85	0.17	0	0	5	0.2
c84063_g1	0.8	0	0	0.16	0	0	5	0.2
c61198_g1	0	0.4	0	0.08	0	0	5	0.2
c71756_g1	0.9	0	0	0.18	0	0	5	0.2
c44495_g1	0.65	0	0	0.13	0	0	5	0.2
c1367_g1	0	0.18	0.97	0.23	0	0	5	0.2
c57950_g1	0	0	0.3	0.06	0	0	5	0.2
c33159_g1	0.38	0.76	0.36	0.3	0	0	5	0.2
c29764_g1	0.39	0.96	0.4	0	0	0.35	5	0.2
c15325_g1	0.21	0	0.99	0.24	0	0	5	0.2
c5707_g1	0	0.65	0.5	0	0.23	0	5	0.2
c87834_g1	0.49	0.26	0	0.15	0	0	5	0.2
c113385_g1	0.42	0.23	0	0.13	0	0	5	0.2
c34698_g1	0.94	0.26	0.55	0.35	0	0	5	0.2
c81353_g1	0.95	0	0	0.19	0	0	5	0.2
c67874_g1	1.51	0.48	0.56	0	0.51	0	5	0.2
c46205_g1	1.08	0.22	1.24	0	0	0.51	4.98039	0.200787
c95036_g1	0.94	0.38	0.87	0	0	0.44	4.97727	0.200913
c123309_g1	0	1.45	0.44	0.38	0	0	4.97368	0.201058
c70337_g1	0.48	0.77	0.44	0.14	0.2	0	4.97059	0.201183
c108735_g1	1.59	0	0	0.32	0	0	4.96875	0.201258
c95872_g1	0.25	0.79	0.45	0.3	0	0	4.96667	0.201342
c84579_g1	1.44	0	0	0.29	0	0	4.96552	0.201389
c96373_g1	0.32	0.55	0.57	0	0	0.29	4.96552	0.201389
c109758_g1	1.39	0	0	0.28	0	0	4.96429	0.201439
c89034_g1	1.39	0	0	0.28	0	0	4.96429	0.201439
c19956_g1	0.27	1.07	0	0.27	0	0	4.96296	0.201493
c52008_g6	0.83	0.51	0	0	0.27	0	4.96296	0.201493
c82208_g1	1.24	0	0	0.25	0	0	4.96	0.201613
c14544_g1	0	0.18	1.06	0.25	0	0	4.96	0.201613
c2961_g1	0.44	0	0.75	0.18	0	0.06	4.95833	0.201681
c16509_g1	10.06	0	17.7	5.6	0	0	4.95714	0.201729
c99631_g1	0	0	1.14	0	0	0.23	4.95652	0.201754
c179_g1	0.35	0.37	0.37	0.22	0	0	4.95455	0.201835
c110908_g1	0.32	0.38	0.39	0	0	0.22	4.95455	0.201835
c41725_g1	0	0	1.04	0.21	0	0	4.95238	0.201923
c107350_g1	0.45	0.18	0.41	0	0	0.21	4.95238	0.201923
c34467_g1	1.12	0.3	0.66	0.11	0.31	0	4.95238	0.201923
c12778_g1	1.04	0	0	0.21	0	0	4.95238	0.201923
c106611_g1	0	0.56	0.43	0	0.2	0	4.95	0.20202
c74339_g1	0.99	0	0	0.2	0	0	4.95	0.20202
c45930_g2	0	1.35	0.58	0.39	0	0	4.94872	0.202072
c82486_g1	0.89	0	0	0.18	0	0	4.94444	0.202247
c32224_g1	0	0	1.78	0	0.36	0	4.94444	0.202247
c85951_g1	0.61	0	0.28	0.18	0	0	4.94444	0.202247
c29007_g1	0.15	0.47	0.27	0	0.18	0	4.94444	0.202247
c29189_g1	0.75	1.13	0.74	0.24	0.29	0	4.9434	0.20229
c73377_g1	0	1.63	0	0.33	0	0	4.93939	0.202454
c106016_g1	0.79	0	0	0.16	0	0	4.9375	0.202532
c54486_g1	1.58	0	0	0.32	0	0	4.9375	0.202532
c124344_g1	0	0	0.79	0	0	0.16	4.9375	0.202532
c7791_g1	0.54	0	0.25	0.16	0	0	4.9375	0.202532
c536_g1	0.54	0	0.25	0.16	0	0	4.9375	0.202532
c64482_g1	0.27	0.22	0.3	0.16	0	0	4.9375	0.202532
c86606_g1	0.43	0.86	0.24	0.13	0.18	0	4.93548	0.202615
c19929_g1	0	0	0.74	0	0	0.15	4.93333	0.202703
c7703_g1	0.48	0.26	0	0.15	0	0	4.93333	0.202703
c25411_g1	0	0.35	1.08	0	0	0.29	4.93103	0.202797
c55901_g1	0	0.13	0.56	0	0.14	0	4.92857	0.202899
c105222_g1	0.69	0	0	0.14	0	0	4.92857	0.202899
c55830_g1	0.15	0.12	0.42	0	0	0.14	4.92857	0.202899
c51862_g3	1.29	0.21	0.47	0.16	0	0.24	4.925	0.203046
c95858_g1	0.84	0.32	0.12	0.21	0.05	0	4.92308	0.203125
c105147_g1	0.44	0	0.2	0.13	0	0	4.92308	0.203125
c39516_g2	2.72	2.25	1.23	0.36	0.46	0.44	4.92063	0.203226
c108039_g1	0.45	0	1.37	0.05	0.32	0	4.91892	0.203297
c8403_g1	0.88	0.52	0.42	0.37	0	0	4.91892	0.203297
c29911_g1	0.8	0.38	0	0.1	0.14	0	4.91667	0.20339
c114319_g1	0.28	0	0.9	0	0.24	0	4.91667	0.20339
c117369_g1	1.12	0.23	1.55	0.06	0	0.53	4.91525	0.203448
c31513_g1	3.16	0	1.36	0.92	0	0	4.91304	0.20354
c110104_g1	0.25	0.2	0.68	0	0	0.23	4.91304	0.20354
c19987_g1	1.13	0	0	0.23	0	0	4.91304	0.20354
c125232_g1	0	0.54	0	0	0	0.11	4.90909	0.203704
c92470_g1	0.2	0.48	0.4	0.09	0.13	0	4.90909	0.203704
c99654_g1	0	1.22	0.35	0	0.32	0	4.90625	0.203822
c56941_g1	0.67	0.36	0	0	0	0.21	4.90476	0.203884
c100554_g1	0.56	0.2	0.27	0	0.21	0	4.90476	0.203884
c28817_g1	1.52	0	0.49	0	0	0.41	4.90244	0.20398
c39375_g1	1.36	1.36	2.23	0.65	0	0.36	4.90099	0.20404
c79866_g1	0.98	0	0	0.2	0	0	4.9	0.204082
c23790_g1	0.67	0	0.31	0.2	0	0	4.9	0.204082
c101933_g1	1.47	0	0	0.3	0	0	4.9	0.204082
c19779_g1	0.98	0	0	0.2	0	0	4.9	0.204082
c9973_g1	0.17	0	0.32	0.1	0	0	4.9	0.204082
c99924_g1	0.62	0.17	0.19	0	0	0.2	4.9	0.204082
c24336_g1	0.98	0	0	0.2	0	0	4.9	0.204082
c123156_g1	0.98	0	0	0.2	0	0	4.9	0.204082
c125541_g1	0	1.21	0.7	0.15	0	0.24	4.89744	0.204188
c9704_g1	1.22	0.98	1.13	0.3	0	0.38	4.89706	0.204204
c80881_g1	0.82	0.81	0.23	0	0	0.38	4.89474	0.204301
c110411_g1	0.93	0	0	0.19	0	0	4.89474	0.204301
c9794_g1	0	0.72	0.21	0	0.19	0	4.89474	0.204301
c80935_g1	0.49	0.39	0	0.18	0	0	4.88889	0.204545
c45104_g2	0.3	0	0.14	0.09	0	0	4.88889	0.204545
c7113_g1	0	0.26	1.06	0.16	0	0.11	4.88889	0.204545
c66925_g1	0.21	0	1.99	0	0.18	0.27	4.88889	0.204545
c128365_g1	0.87	0	0.4	0	0	0.26	4.88462	0.204724
c124366_g1	0.87	0	0.4	0.26	0	0	4.88462	0.204724
c27227_g1	4.34	4.92	4.17	0.09	0.8	1.86	4.88364	0.204765
c50422_g1	0.57	0	0.26	0.17	0	0	4.88235	0.204819
c58138_g1	0	0.05	0.78	0.17	0	0	4.88235	0.204819
c9276_g1	0.18	0.13	1.74	0	0.28	0.14	4.88095	0.204878
c49872_g2	0	2.61	1.39	0	0.39	0.43	4.87805	0.205
c35761_g1	1.06	0.97	0.75	0.2	0.27	0.1	4.87719	0.205036
c40452_g2	0.8	0	0.37	0.24	0	0	4.875	0.205128
c61082_g1	0.34	0.27	0.95	0	0	0.32	4.875	0.205128
c22988_g1	0	0.78	0	0.16	0	0	4.875	0.205128
c117162_g1	0	0.48	0.3	0	0.16	0	4.875	0.205128
c117987_g1	0	0.78	0	0	0	0.16	4.875	0.205128
c84177_g1	0.47	0.25	0.45	0.24	0	0	4.875	0.205128
c61818_g1	0.27	0.51	0	0.16	0	0	4.875	0.205128
c51075_g5	0.35	0.17	0.65	0.21	0.03	0	4.875	0.205128
c100337_g1	1.17	0	0	0.24	0	0	4.875	0.205128
c79489_g1	0.57	0.21	0	0	0.16	0	4.875	0.205128
c67320_g1	1.07	0	0.49	0.32	0	0	4.875	0.205128
c8690_g1	0.37	0.41	0	0	0.16	0	4.875	0.205128
c51991_g2	0.65	0.26	0.6	0	0	0.31	4.87097	0.205298
c125100_g1	0.77	0	0.35	0.23	0	0	4.86957	0.205357
c116854_g1	0.82	0.52	0.85	0.17	0.28	0	4.86667	0.205479
c34991_g1	0.5	0	0.23	0.15	0	0	4.86667	0.205479
c17405_g1	1.19	0.27	0	0	0.3	0	4.86667	0.205479
c92271_g1	0.73	0	0.34	0.22	0	0	4.86364	0.205607
c55606_g1	1.19	0	0.22	0.29	0	0	4.86207	0.205674
c49963_g1	1.54	9.25	6.66	0.91	0.63	2.05	4.86072	0.205731
[truncated: 8,820 more rows]
