# Supplementary material for: Combined Transcriptomic and Proteomic Analysis of Myzus persicae, the Green Peach Aphid, Infected with Cucumber Mosaic Virus
Source: Insects. 2021 Apr 21;12(5):372. doi: 10.3390/insects12050372 (PMC8142985; doi:10.3390/insects12050372)
Supplement: Supplementary file 1 [file insects-12-00372-s001.zip › supplement file/Supplementary Table S3-The most and highly and lowest DEGs.xlsx]

## Sheet: Sheet1
Gene ID	Fold change
Up-regulated genes
c38643	209.161
c30331	247
c7757	270.087
c66624	280.75
c117988	405.833
c25651	726.998
c30374	915.332
c43604	1800
c37331	2267
c50186	2829
Down-regulated genes
c16109	0.004717
c3396	0.0049368
c49381	0.0053476
c40843	0.005546
c73564	0.0056497
c62978	0.0068493
c20095	0.0072993
c38542	0.0073576
c114329	0.0076336
c52732	0.007722
