# Supplementary material for: Combined Transcriptomic and Proteomic Analysis of Myzus persicae, the Green Peach Aphid, Infected with Cucumber Mosaic Virus
Source: Insects. 2021 Apr 21;12(5):372. doi: 10.3390/insects12050372 (PMC8142985; doi:10.3390/insects12050372)
Supplement: Supplementary file 1 [file insects-12-00372-s001.zip › supplement file/Supplementary Table S4-GO-enriched for transcriptome dataset.xlsx]

## Sheet: up
id	enrichment	description	ratio_in_study	ratio_in_pop	p_uncorrected	p_bonferroni	p_holm	p_sidak	p_fdr
GO:0071840	p	cellular component organization or biogenesis	66/9732	1792/125467	2.87e-10	7.53e-07	7.53e-07	7.34e-07	n.a.
GO:0016043	p	cellular component organization	63/9732	1734/125467	3.53e-10	9.27e-07	9.26e-07	9.03e-07	n.a.
GO:0044767	p	single-organism developmental process	93/9732	2185/125467	4.37e-10	1.15e-06	1.15e-06	1.12e-06	n.a.
GO:0044260	p	cellular macromolecule metabolic process	126/9732	2741/125467	4.63e-10	1.22e-06	1.21e-06	1.18e-06	n.a.
GO:0050794	p	regulation of cellular process	137/9732	2872/125467	4.63e-10	1.22e-06	1.21e-06	1.19e-06	n.a.
GO:0044237	p	cellular metabolic process	209/9732	4322/125467	5.49e-10	1.44e-06	1.44e-06	1.41e-06	n.a.
GO:0044763	p	single-organism cellular process	230/9732	4579/125467	5.53e-10	1.45e-06	1.45e-06	1.42e-06	n.a.
GO:0044464	p	cell part	251/9732	5359/125467	5.8e-10	1.52e-06	1.52e-06	1.48e-06	n.a.
GO:0032502	p	developmental process	102/9732	2278/125467	5.95e-10	1.56e-06	1.56e-06	1.52e-06	n.a.
GO:0044424	p	intracellular part	227/9732	4598/125467	5.97e-10	1.57e-06	1.56e-06	1.53e-06	n.a.
GO:0009987	p	cellular process	356/9732	7008/125467	6.01e-10	1.58e-06	1.57e-06	1.54e-06	n.a.
GO:0044699	p	single-organism process	326/9732	6119/125467	6.3e-10	1.65e-06	1.65e-06	1.61e-06	n.a.
GO:0005575	p	cellular_component	340/9732	6768/125467	6.58e-10	1.73e-06	1.72e-06	1.68e-06	n.a.
GO:1901363	p	heterocyclic compound binding	236/9732	4426/125467	7.12e-10	1.87e-06	1.86e-06	1.82e-06	n.a.
GO:0008150	p	biological_process	608/9732	10661/125467	7.44e-10	1.95e-06	1.94e-06	1.9e-06	n.a.
GO:0097159	p	organic cyclic compound binding	238/9732	4436/125467	7.48e-10	1.96e-06	1.95e-06	1.91e-06	n.a.
GO:0065007	p	biological regulation	172/9732	3403/125467	7.5e-10	1.97e-06	1.96e-06	1.92e-06	n.a.
GO:0008152	p	metabolic process	349/9732	6100/125467	8.06e-10	2.11e-06	2.1e-06	2.06e-06	n.a.
GO:0003674	p	molecular_function	800/9732	12792/125467	9e-10	2.36e-06	2.35e-06	2.3e-06	n.a.
GO:0005488	p	binding	459/9732	7703/125467	1.08e-09	2.85e-06	2.83e-06	2.78e-06	n.a.
GO:0009059	p	macromolecule biosynthetic process	29/9732	946/125467	2.3e-09	6.04e-06	6e-06	5.89e-06	n.a.
GO:1901576	p	organic substance biosynthetic process	59/9732	1489/125467	3e-09	7.87e-06	7.8e-06	7.67e-06	n.a.
GO:0071704	p	organic substance metabolic process	261/9732	4681/125467	3.96e-09	1.04e-05	1.03e-05	1.01e-05	n.a.
GO:0000166	p	nucleotide binding	106/9732	2267/125467	4.01e-09	1.05e-05	1.04e-05	1.03e-05	n.a.
GO:1901265	p	nucleoside phosphate binding	106/9732	2267/125467	4.01e-09	1.05e-05	1.04e-05	1.03e-05	n.a.
GO:0009058	p	biosynthetic process	64/9732	1564/125467	4.1e-09	1.08e-05	1.06e-05	1.05e-05	n.a.
GO:0036094	p	small molecule binding	111/9732	2325/125467	9.85e-09	2.59e-05	2.56e-05	2.52e-05	n.a.
GO:0044249	p	cellular biosynthetic process	59/9732	1450/125467	1.16e-08	3.05e-05	3.02e-05	2.97e-05	n.a.
GO:0034645	p	cellular macromolecule biosynthetic process	28/9732	885/125467	1.5e-08	3.94e-05	3.9e-05	3.84e-05	n.a.
GO:0050789	p	regulation of biological process	166/9732	3179/125467	1.55e-08	4.07e-05	4.02e-05	3.97e-05	n.a.
GO:0043229	p	intracellular organelle	116/9732	2391/125467	1.57e-08	4.11e-05	4.07e-05	4.01e-05	n.a.
GO:0051179	p	localization	99/9732	2098/125467	2.5e-08	6.56e-05	6.48e-05	6.39e-05	n.a.
GO:0043226	p	organelle	121/9732	2444/125467	3.48e-08	9.14e-05	9.03e-05	8.91e-05	n.a.
GO:0044238	p	primary metabolic process	243/9732	4313/125467	3.55e-08	9.31e-05	9.2e-05	9.08e-05	n.a.
GO:0065008	p	regulation of biological quality	22/9732	748/125467	4.48e-08	0.000118	0.000116	0.000115	n.a.
GO:0048856	p	anatomical structure development	50/9732	1251/125467	6.92e-08	0.000182	0.000179	0.000177	n.a.
GO:0050793	p	regulation of developmental process	15/9732	590/125467	1.09e-07	0.000287	0.000283	0.000279	n.a.
GO:2000026	p	regulation of multicellular organismal development	6/9732	383/125467	1.41e-07	0.000369	0.000364	0.00036	n.a.
GO:0033036	p	macromolecule localization	8/9732	428/125467	1.59e-07	0.000416	0.00041	0.000406	n.a.
GO:0016740	p	transferase activity	121/9732	2392/125467	1.75e-07	0.000459	0.000452	0.000447	n.a.
GO:0048519	p	negative regulation of biological process	25/9732	772/125467	2.32e-07	0.000608	0.000599	0.000593	n.a.
GO:0005737	p	cytoplasm	19/9732	658/125467	2.35e-07	0.000618	0.000608	0.000602	n.a.
GO:0043170	p	macromolecule metabolic process	186/9732	3379/125467	2.47e-07	0.000647	0.000637	0.000631	n.a.
GO:0051234	p	establishment of localization	93/9732	1935/125467	2.51e-07	0.00066	0.000649	0.000643	n.a.
GO:0003723	p	RNA binding	15/9732	571/125467	2.59e-07	0.000681	0.00067	0.000664	n.a.
GO:0044444	p	cytoplasmic part	104/9732	2105/125467	3.2e-07	0.000841	0.000826	0.00082	n.a.
GO:0032991	p	macromolecular complex	126/9732	2441/125467	4.26e-07	0.00112	0.0011	0.00109	n.a.
GO:0051128	p	regulation of cellular component organization	11/9732	477/125467	4.7e-07	0.00123	0.00121	0.0012	n.a.
GO:0006996	p	organelle organization	36/9732	958/125467	5.59e-07	0.00147	0.00144	0.00143	n.a.
GO:0008104	p	protein localization	7/9732	382/125467	6.82e-07	0.00179	0.00176	0.00175	n.a.
GO:0044710	p	single-organism metabolic process	128/9732	2445/125467	8.03e-07	0.00211	0.00207	0.00206	n.a.
GO:0006810	p	transport	92/9732	1878/125467	8.47e-07	0.00222	0.00218	0.00217	n.a.
GO:0005515	p	protein binding	69/9732	1504/125467	8.93e-07	0.00234	0.0023	0.00228	n.a.
GO:0043167	p	ion binding	184/9732	3294/125467	9.9e-07	0.0026	0.00255	0.00253	n.a.
GO:0048523	p	negative regulation of cellular process	23/9732	702/125467	1.22e-06	0.00319	0.00313	0.00311	n.a.
GO:0051239	p	regulation of multicellular organismal process	16/9732	559/125467	1.57e-06	0.00413	0.00404	0.00402	n.a.
GO:0045184	p	establishment of protein localization	5/9732	322/125467	1.7e-06	0.00446	0.00436	0.00435	n.a.
GO:0003824	p	catalytic activity	489/9732	7666/125467	1.92e-06	0.00503	0.00492	0.00491	n.a.
GO:0003676	p	nucleic acid binding	111/9732	2146/125467	2.23e-06	0.00585	0.00572	0.0057	n.a.
GO:0048583	p	regulation of response to stimulus	13/9732	488/125467	2.5e-06	0.00655	0.00641	0.00639	n.a.
GO:0044267	p	cellular protein metabolic process	57/9732	1280/125467	2.67e-06	0.007	0.00684	0.00682	n.a.
GO:0043231	p	intracellular membrane-bounded organelle	81/9732	1661/125467	3.61e-06	0.00948	0.00926	0.00924	n.a.
GO:0043168	p	anion binding	88/9732	1762/125467	4.51e-06	0.0118	0.0116	0.0115	n.a.
GO:0043933	p	macromolecular complex subunit organization	22/9732	655/125467	4.69e-06	0.0123	0.012	0.012	n.a.
GO:0019538	p	protein metabolic process	89/9732	1774/125467	4.88e-06	0.0128	0.0125	0.0125	n.a.
GO:0009653	p	anatomical structure morphogenesis	43/9732	1023/125467	5.58e-06	0.0147	0.0143	0.0143	n.a.
GO:0015031	p	protein transport	5/9732	300/125467	6.47e-06	0.017	0.0166	0.0166	n.a.
GO:0048869	p	cellular developmental process	53/9732	1184/125467	6.99e-06	0.0183	0.0179	0.0179	n.a.
GO:0008135	p	translation factor activity, nucleic acid binding	1/9732	187/125467	7.43e-06	0.0195	0.019	0.019	n.a.
GO:0010646	p	regulation of cell communication	12/9732	447/125467	7.78e-06	0.0204	0.0199	0.0199	n.a.
GO:0043227	p	membrane-bounded organelle	84/9732	1679/125467	7.99e-06	0.021	0.0204	0.0205	n.a.
GO:0051649	p	establishment of localization in cell	14/9732	488/125467	8.44e-06	0.0222	0.0216	0.0216	n.a.
GO:1901360	p	organic cyclic compound metabolic process	92/9732	1800/125467	1.05e-05	0.0277	0.0269	0.027	n.a.
GO:0023051	p	regulation of signaling	12/9732	445/125467	1.08e-05	0.0283	0.0275	0.0276	n.a.
GO:0005634	p	nucleus	43/9732	1000/125467	1.34e-05	0.0352	0.0342	0.0343	n.a.

## Sheet: down
id	enrichment	description	ratio_in_study	ratio_in_pop	p_uncorrected	p_bonferroni	p_holm	p_sidak	p_fdr
GO:2000026	p	regulation of multicellular organismal development	4/10818	383/125467	1.95e-10	5.59e-07	5.59e-07	5.44e-07	n.a.
GO:0019538	p	protein metabolic process	70/10818	1774/125467	3.11e-10	8.93e-07	8.92e-07	8.7e-07	n.a.
GO:0043168	p	anion binding	78/10818	1762/125467	3.64e-10	1.04e-06	1.04e-06	1.02e-06	n.a.
GO:0051179	p	localization	100/10818	2098/125467	3.82e-10	1.1e-06	1.09e-06	1.07e-06	n.a.
GO:0000166	p	nucleotide binding	107/10818	2267/125467	4.04e-10	1.16e-06	1.16e-06	1.13e-06	n.a.
GO:1901265	p	nucleoside phosphate binding	107/10818	2267/125467	4.04e-10	1.16e-06	1.16e-06	1.13e-06	n.a.
GO:0044767	p	single-organism developmental process	107/10818	2185/125467	4.06e-10	1.16e-06	1.16e-06	1.13e-06	n.a.
GO:0036094	p	small molecule binding	110/10818	2325/125467	4.11e-10	1.18e-06	1.18e-06	1.15e-06	n.a.
GO:0044267	p	cellular protein metabolic process	52/10818	1280/125467	4.17e-10	1.2e-06	1.19e-06	1.17e-06	n.a.
GO:0032991	p	macromolecular complex	115/10818	2441/125467	4.17e-10	1.2e-06	1.19e-06	1.17e-06	n.a.
GO:0043227	p	membrane-bounded organelle	75/10818	1679/125467	4.17e-10	1.2e-06	1.19e-06	1.17e-06	n.a.
GO:0044260	p	cellular macromolecule metabolic process	134/10818	2741/125467	4.19e-10	1.2e-06	1.2e-06	1.17e-06	n.a.
GO:0016301	p	kinase activity	21/10818	740/125467	4.23e-10	1.21e-06	1.21e-06	1.18e-06	n.a.
GO:0043226	p	organelle	114/10818	2444/125467	4.35e-10	1.25e-06	1.24e-06	1.22e-06	n.a.
GO:0043229	p	intracellular organelle	111/10818	2391/125467	4.4e-10	1.26e-06	1.26e-06	1.23e-06	n.a.
GO:0065007	p	biological regulation	147/10818	3403/125467	4.41e-10	1.27e-06	1.26e-06	1.23e-06	n.a.
GO:0032502	p	developmental process	113/10818	2278/125467	4.43e-10	1.27e-06	1.26e-06	1.24e-06	n.a.
GO:0050794	p	regulation of cellular process	126/10818	2872/125467	4.43e-10	1.27e-06	1.26e-06	1.24e-06	n.a.
GO:0016740	p	transferase activity	115/10818	2392/125467	4.44e-10	1.27e-06	1.27e-06	1.24e-06	n.a.
GO:0043231	p	intracellular membrane-bounded organelle	74/10818	1661/125467	4.46e-10	1.28e-06	1.27e-06	1.25e-06	n.a.
GO:0051234	p	establishment of localization	92/10818	1935/125467	4.63e-10	1.33e-06	1.32e-06	1.3e-06	n.a.
GO:0016772	p	transferase activity, transferring phosphorus-containing groups	42/10818	1107/125467	4.68e-10	1.34e-06	1.33e-06	1.31e-06	n.a.
GO:0050789	p	regulation of biological process	140/10818	3179/125467	4.84e-10	1.39e-06	1.38e-06	1.35e-06	n.a.
GO:0043167	p	ion binding	154/10818	3294/125467	5.25e-10	1.51e-06	1.49e-06	1.47e-06	n.a.
GO:0016787	p	hydrolase activity	175/10818	3230/125467	5.35e-10	1.53e-06	1.52e-06	1.5e-06	n.a.
GO:1901363	p	heterocyclic compound binding	226/10818	4426/125467	5.64e-10	1.62e-06	1.6e-06	1.58e-06	n.a.
GO:0043170	p	macromolecule metabolic process	175/10818	3379/125467	5.72e-10	1.64e-06	1.63e-06	1.6e-06	n.a.
GO:0044238	p	primary metabolic process	225/10818	4313/125467	5.81e-10	1.67e-06	1.65e-06	1.63e-06	n.a.
GO:0044424	p	intracellular part	231/10818	4598/125467	5.85e-10	1.68e-06	1.66e-06	1.64e-06	n.a.
GO:0071704	p	organic substance metabolic process	245/10818	4681/125467	5.86e-10	1.68e-06	1.66e-06	1.64e-06	n.a.
GO:0097159	p	organic cyclic compound binding	226/10818	4436/125467	5.88e-10	1.69e-06	1.67e-06	1.64e-06	n.a.
GO:0044237	p	cellular metabolic process	220/10818	4322/125467	6.08e-10	1.74e-06	1.73e-06	1.7e-06	n.a.
GO:0008152	p	metabolic process	322/10818	6100/125467	6.34e-10	1.82e-06	1.8e-06	1.77e-06	n.a.
GO:0044763	p	single-organism cellular process	236/10818	4579/125467	6.43e-10	1.84e-06	1.82e-06	1.8e-06	n.a.
GO:0044464	p	cell part	258/10818	5359/125467	6.5e-10	1.86e-06	1.84e-06	1.82e-06	n.a.
GO:0005575	p	cellular_component	333/10818	6768/125467	6.65e-10	1.91e-06	1.88e-06	1.86e-06	n.a.
GO:0044699	p	single-organism process	309/10818	6119/125467	6.77e-10	1.94e-06	1.92e-06	1.89e-06	n.a.
GO:0005488	p	binding	427/10818	7703/125467	7e-10	2.01e-06	1.98e-06	1.96e-06	n.a.
GO:0009987	p	cellular process	357/10818	7008/125467	7.27e-10	2.09e-06	2.06e-06	2.03e-06	n.a.
GO:0003824	p	catalytic activity	423/10818	7666/125467	7.33e-10	2.1e-06	2.07e-06	2.05e-06	n.a.
GO:0006810	p	transport	92/10818	1878/125467	7.39e-10	2.12e-06	2.09e-06	2.07e-06	n.a.
GO:0044710	p	single-organism metabolic process	130/10818	2445/125467	8.61e-10	2.47e-06	2.43e-06	2.41e-06	n.a.
GO:0003674	p	molecular_function	732/10818	12792/125467	9.35e-10	2.68e-06	2.64e-06	2.61e-06	n.a.
GO:0008150	p	biological_process	559/10818	10661/125467	9.42e-10	2.7e-06	2.66e-06	2.63e-06	n.a.
GO:0071840	p	cellular component organization or biogenesis	87/10818	1792/125467	1.13e-09	3.25e-06	3.2e-06	3.17e-06	n.a.
GO:0017076	p	purine nucleotide binding	67/10818	1481/125467	1.15e-09	3.3e-06	3.25e-06	3.21e-06	n.a.
GO:0032553	p	ribonucleotide binding	67/10818	1482/125467	1.16e-09	3.33e-06	3.27e-06	3.24e-06	n.a.
GO:0046872	p	metal ion binding	76/10818	1609/125467	1.76e-09	5.05e-06	4.97e-06	4.93e-06	n.a.
GO:0043169	p	cation binding	78/10818	1635/125467	2.35e-09	6.74e-06	6.63e-06	6.57e-06	n.a.
GO:0050793	p	regulation of developmental process	15/10818	590/125467	2.44e-09	6.98e-06	6.87e-06	6.81e-06	n.a.
GO:0035639	p	purine ribonucleoside triphosphate binding	67/10818	1459/125467	2.84e-09	8.14e-06	8e-06	7.93e-06	n.a.
GO:0001883	p	purine nucleoside binding	67/10818	1461/125467	2.87e-09	8.24e-06	8.09e-06	8.03e-06	n.a.
GO:0032550	p	purine ribonucleoside binding	67/10818	1461/125467	2.87e-09	8.24e-06	8.09e-06	8.03e-06	n.a.
GO:0032555	p	purine ribonucleotide binding	67/10818	1463/125467	2.93e-09	8.42e-06	8.26e-06	8.2e-06	n.a.
GO:0016043	p	cellular component organization	85/10818	1734/125467	3.06e-09	8.77e-06	8.61e-06	8.55e-06	n.a.
GO:0044425	p	membrane part	92/10818	1839/125467	3.11e-09	8.91e-06	8.74e-06	8.68e-06	n.a.
GO:0009058	p	biosynthetic process	74/10818	1564/125467	3.21e-09	9.21e-06	9.03e-06	8.98e-06	n.a.
GO:0032549	p	ribonucleoside binding	68/10818	1468/125467	4.18e-09	1.2e-05	1.17e-05	1.17e-05	n.a.
GO:0001882	p	nucleoside binding	68/10818	1469/125467	4.22e-09	1.21e-05	1.19e-05	1.18e-05	n.a.
GO:0044444	p	cytoplasmic part	112/10818	2105/125467	7.77e-09	2.23e-05	2.18e-05	2.17e-05	n.a.
GO:0048869	p	cellular developmental process	51/10818	1184/125467	8.62e-09	2.47e-05	2.42e-05	2.41e-05	n.a.
GO:0097367	p	carbohydrate derivative binding	75/10818	1557/125467	8.87e-09	2.54e-05	2.49e-05	2.48e-05	n.a.
GO:1901576	p	organic substance biosynthetic process	71/10818	1489/125467	1.24e-08	3.56e-05	3.49e-05	3.47e-05	n.a.
GO:0003676	p	nucleic acid binding	116/10818	2146/125467	1.67e-08	4.79e-05	4.69e-05	4.67e-05	n.a.
GO:0005515	p	protein binding	73/10818	1504/125467	1.98e-08	5.69e-05	5.56e-05	5.55e-05	n.a.
GO:0006796	p	phosphate-containing compound metabolic process	43/10818	1033/125467	2.9e-08	8.31e-05	8.12e-05	8.1e-05	n.a.
GO:0044249	p	cellular biosynthetic process	70/10818	1450/125467	3.19e-08	9.15e-05	8.94e-05	8.92e-05	n.a.
GO:0030554	p	adenyl nucleotide binding	52/10818	1172/125467	3.37e-08	9.65e-05	9.43e-05	9.41e-05	n.a.
GO:0006793	p	phosphorus metabolic process	44/10818	1041/125467	3.43e-08	9.83e-05	9.59e-05	9.58e-05	n.a.
GO:0032501	p	multicellular organismal process	68/10818	1416/125467	3.78e-08	0.000108	0.000106	0.000106	n.a.
GO:0030529	p	ribonucleoprotein complex	21/10818	648/125467	4.99e-08	0.000143	0.00014	0.00014	n.a.
GO:0016773	p	phosphotransferase activity, alcohol group as acceptor	17/10818	572/125467	5.76e-08	0.000165	0.000161	0.000161	n.a.
GO:0032559	p	adenyl ribonucleotide binding	52/10818	1154/125467	6.68e-08	0.000192	0.000187	0.000187	n.a.
GO:0005524	p	ATP binding	52/10818	1152/125467	8.53e-08	0.000245	0.000238	0.000239	n.a.
GO:0048519	p	negative regulation of biological process	29/10818	772/125467	1.1e-07	0.000315	0.000307	0.000307	n.a.
GO:1902578	p	single-organism localization	73/10818	1455/125467	1.64e-07	0.000472	0.000459	0.00046	n.a.
GO:0048856	p	anatomical structure development	60/10818	1251/125467	2.16e-07	0.00062	0.000603	0.000604	n.a.
GO:0019222	p	regulation of metabolic process	71/10818	1414/125467	2.41e-07	0.000691	0.000672	0.000673	n.a.
GO:0044765	p	single-organism transport	68/10818	1370/125467	2.58e-07	0.000739	0.000719	0.000721	n.a.
GO:0043234	p	protein complex	97/10818	1793/125467	2.7e-07	0.000773	0.000752	0.000754	n.a.
GO:0044707	p	single-multicellular organism process	65/10818	1315/125467	3.32e-07	0.000953	0.000927	0.000929	n.a.
GO:0016310	p	phosphorylation	18/10818	564/125467	3.56e-07	0.00102	0.000993	0.000996	n.a.
GO:0004672	p	protein kinase activity	14/10818	487/125467	3.95e-07	0.00113	0.0011	0.00111	n.a.
GO:0016020	p	membrane	68/10818	1352/125467	4.77e-07	0.00137	0.00133	0.00133	n.a.
GO:0022603	p	regulation of anatomical structure morphogenesis	3/10818	255/125467	5e-07	0.00144	0.00139	0.0014	n.a.
GO:0040008	p	regulation of growth	3/10818	256/125467	5.11e-07	0.00146	0.00142	0.00143	n.a.
GO:0005634	p	nucleus	45/10818	1000/125467	5.61e-07	0.00161	0.00156	0.00157	n.a.
GO:0051128	p	regulation of cellular component organization	14/10818	477/125467	7.2e-07	0.00207	0.002	0.00201	n.a.
GO:0051239	p	regulation of multicellular organismal process	19/10818	559/125467	1.1e-06	0.00316	0.00306	0.00308	n.a.
GO:0043412	p	macromolecule modification	36/10818	841/125467	1.31e-06	0.00376	0.00364	0.00366	n.a.
GO:0048583	p	regulation of response to stimulus	15/10818	488/125467	1.42e-06	0.00407	0.00394	0.00397	n.a.
GO:0031224	p	intrinsic component of membrane	65/10818	1279/125467	1.42e-06	0.00409	0.00396	0.00398	n.a.
GO:0023051	p	regulation of signaling	13/10818	445/125467	1.68e-06	0.00481	0.00465	0.00469	n.a.
GO:0010646	p	regulation of cell communication	13/10818	447/125467	1.72e-06	0.00492	0.00476	0.0048	n.a.
GO:0048523	p	negative regulation of cellular process	28/10818	702/125467	2e-06	0.00575	0.00556	0.0056	n.a.
GO:0006464	p	cellular protein modification process	33/10818	776/125467	2.52e-06	0.00722	0.00698	0.00704	n.a.
GO:0036211	p	protein modification process	33/10818	776/125467	2.52e-06	0.00722	0.00698	0.00704	n.a.
GO:0007165	p	signal transduction	56/10818	1132/125467	2.6e-06	0.00747	0.00722	0.00728	n.a.
GO:0016021	p	integral component of membrane	65/10818	1265/125467	2.62e-06	0.00753	0.00727	0.00734	n.a.
GO:0006950	p	response to stress	31/10818	745/125467	2.88e-06	0.00825	0.00796	0.00804	n.a.
GO:0006468	p	protein phosphorylation	5/10818	278/125467	2.89e-06	0.0083	0.00801	0.00809	n.a.
GO:0005737	p	cytoplasm	26/10818	658/125467	3.66e-06	0.0105	0.0101	0.0102	n.a.
GO:0009653	p	anatomical structure morphogenesis	50/10818	1023/125467	5.43e-06	0.0156	0.015	0.0152	n.a.
GO:0065008	p	regulation of biological quality	32/10818	748/125467	5.69e-06	0.0163	0.0157	0.0159	n.a.
GO:0030154	p	cell differentiation	15/10818	462/125467	5.91e-06	0.0169	0.0163	0.0165	n.a.
GO:0051960	p	regulation of nervous system development	3/10818	225/125467	6.74e-06	0.0193	0.0186	0.0189	n.a.
GO:0048468	p	cell development	8/10818	327/125467	6.97e-06	0.02	0.0192	0.0195	n.a.
GO:0044422	p	organelle part	126/10818	2101/125467	7.53e-06	0.0216	0.0208	0.0211	n.a.
GO:0050896	p	response to stimulus	62/10818	1195/125467	7.81e-06	0.0224	0.0216	0.0218	n.a.
GO:0004674	p	protein serine/threonine kinase activity	7/10818	303/125467	8.38e-06	0.024	0.0231	0.0234	n.a.
GO:0097458	p	neuron part	4/10818	240/125467	8.76e-06	0.0251	0.0242	0.0245	n.a.
GO:0030054	p	cell junction	2/10818	196/125467	8.9e-06	0.0255	0.0245	0.0249	n.a.
GO:0009966	p	regulation of signal transduction	11/10818	383/125467	9.39e-06	0.0269	0.0259	0.0263	n.a.
GO:0031323	p	regulation of cellular metabolic process	64/10818	1210/125467	1.16e-05	0.0331	0.0318	0.0323	n.a.
GO:0006629	p	lipid metabolic process	8/10818	320/125467	1.36e-05	0.0391	0.0375	0.0381	n.a.
GO:0006807	p	nitrogen compound metabolic process	121/10818	2007/125467	1.44e-05	0.0414	0.0397	0.0403	n.a.
GO:0044446	p	intracellular organelle part	125/10818	2058/125467	1.54e-05	0.0443	0.0425	0.0432	n.a.
