# Supplementary material for: Combined Transcriptomic and Proteomic Analysis of Myzus persicae, the Green Peach Aphid, Infected with Cucumber Mosaic Virus
Source: Insects. 2021 Apr 21;12(5):372. doi: 10.3390/insects12050372 (PMC8142985; doi:10.3390/insects12050372)
Supplement: Supplementary file 1 [file insects-12-00372-s001.zip › supplement file/Supplementary Table S5-KEGG pathway for transcriptome dataset.xlsx]

## Sheet: up
##Databases: KEGG PATHWAY
##Statistical test method: hypergeometric test / Fisher's exact test
##FDR correction method: Benjamini and Hochberg
#Term	ID	Input number	Background number	P-Value	Corrected P-Value	Input	Hyperlink
Renin-angiotensin system	ko04614	13	107	0.00414753	0.31313	c46782_g1|c69381_g1|c80841_g1|c5394_g1|c109219_g1|c50716_g3|c6662_g1|c63435_g1|c49398_g2|c31179_g2|c53444_g6|c105437_g1|c42477_g2	http://www.genome.jp/kegg-bin/show_pathway?ko04614/K11140%09red/K11141%09red/K01283%09red
Vitamin digestion and absorption	ko04977	13	112	0.00585761	0.31313	c66737_g1|c41005_g1|c1650_g1|c111715_g1|c50858_g1|c57545_g1|c14693_g1|c57022_g1|c99574_g1|c46957_g1|c47574_g1|c109109_g1|c46182_g1	http://www.genome.jp/kegg-bin/show_pathway?ko04977/K14610%09red/K05665%09red/K14616%09red
Oxidative phosphorylation	ko00190	34	431	0.00730206	0.31313	c11315_g1|c7037_g1|c104022_g1|c49646_g7|c51824_g1|c59785_g1|c38491_g1|c51488_g1|c93608_g1|c117046_g1|c66507_g1|c79888_g1|c36212_g1|c78153_g1|c110281_g1|c28801_g1|c35841_g1|c66842_g1|c117600_g1|c35707_g1|c20862_g1|c54797_g1|c103901_g1|c84408_g1|c31128_g1|c73608_g1|c33045_g1|c51701_g1|c21804_g1|c48173_g2|c50838_g1|c127269_g1|c19639_g1|c84150_g1	http://www.genome.jp/kegg-bin/show_pathway?ko00190/K03879%09red/K00415%09red/K02256%09red/K00417%09red/K03965%09red/K00411%09red/K00412%09red/K03881%09red/K03954%09red/K03946%09red/K02138%09red/K03878%09red/K00234%09red/K02151%09red/K00236%09red/K02261%09red/K02133%09red/K02132%09red/K03948%09red/K02267%09red/K03883%09red
Nicotine addiction	ko05033	6	32	0.00796758	0.31313	c12763_g1|c80099_g1|c98399_g1|c50935_g2|c83698_g1|c106836_g1	http://www.genome.jp/kegg-bin/show_pathway?ko05033/K12302%09red/K05212%09red
Hypertrophic cardiomyopathy (HCM)	ko05410	11	91	0.00827137	0.31313	c46782_g1|c6662_g1|c5394_g1|c37489_g1|c93377_g1|c81550_g1|c63435_g1|c105644_g1|c49398_g2|c47148_g1|c29593_g1	http://www.genome.jp/kegg-bin/show_pathway?ko05410/K06265%09red/K01283%09red/K05692%09red/K04858%09red
Cardiac muscle contraction	ko04260	17	192	0.0196367	0.650467	c31128_g1|c73608_g1|c7037_g1|c37489_g1|c51701_g1|c93377_g1|c36212_g1|c50838_g1|c49646_g7|c47148_g1|c105644_g1|c20862_g1|c28801_g1|c19639_g1|c38491_g1|c37253_g1|c110281_g1	http://www.genome.jp/kegg-bin/show_pathway?ko04260/K00415%09red/K02256%09red/K00417%09red/K00411%09red/K00412%09red/K04858%09red/K17751%09red/K02261%09red/K02267%09red
Cutin, suberine and wax biosynthesis	ko00073	7	57	0.029676	0.873794	c27894_g1|c106128_g1|c117220_g1|c17471_g1|c45960_g1|c40745_g1|c25957_g1	http://www.genome.jp/kegg-bin/show_pathway?ko00073/K13356%09red
Ubiquinone and other terpenoid-quinone biosynthesis	ko00130	3	17	0.0645167	0.991434	c37796_g2|c92948_g1|c109276_g1	http://www.genome.jp/kegg-bin/show_pathway?ko00130/K10106%09red/K05357%09red
Vitamin B6 metabolism	ko00750	2	8	0.076844	0.991434	c42575_g1|c37682_g1	http://www.genome.jp/kegg-bin/show_pathway?ko00750/K13248%09red/K00831%09red
ABC transporters	ko02010	13	168	0.0839096	0.991434	c50858_g1|c41005_g1|c11162_g1|c107577_g1|c54402_g1|c47240_g2|c53377_g2|c26763_g1|c21557_g1|c40734_g1|c111715_g1|c45740_g1|c46182_g1	http://www.genome.jp/kegg-bin/show_pathway?ko02010/K05647%09red/K05673%09red/K05665%09red
Basal transcription factors	ko03022	8	90	0.088843	0.991434	c6866_g1|c45272_g1|c13685_g1|c92813_g1|c117463_g1|c44848_g1|c30451_g1|c66816_g1	http://www.genome.jp/kegg-bin/show_pathway?ko03022/K03143%09red/K14651%09red/K03124%09red/K03132%09red/K03133%09red/K03122%09red/K03129%09red
Arrhythmogenic right ventricular cardiomyopathy (ARVC)	ko05412	6	61	0.0933022	0.991434	c37489_g1|c93377_g1|c81550_g1|c105644_g1|c47148_g1|c29593_g1	http://www.genome.jp/kegg-bin/show_pathway?ko05412/K06265%09red/K04858%09red/K05692%09red
Phenylalanine metabolism	ko00360	4	33	0.0933358	0.991434	c22500_g1|c8634_g1|c45669_g4|c91567_g1	http://www.genome.jp/kegg-bin/show_pathway?ko00360/K07253%09red/K00500%09red/K01593%09red
Glycosaminoglycan biosynthesis - keratan sulfate	ko00533	3	21	0.0999941	0.991434	c43575_g2|c48635_g1|c44976_g1	http://www.genome.jp/kegg-bin/show_pathway?ko00533/K00717%09red/K07967%09red
Tyrosine metabolism	ko00350	4	34	0.100651	0.991434	c22500_g1|c8634_g1|c110762_g1|c91567_g1	http://www.genome.jp/kegg-bin/show_pathway?ko00350/K07253%09red/K00503%09red/K01593%09red
Starch and sucrose metabolism	ko00500	19	277	0.103626	0.991434	c37863_g1|c56737_g1|c97305_g1|c54891_g1|c54942_g1|c53447_g1|c26189_g1|c7036_g1|c16067_g1|c118206_g1|c82494_g1|c95884_g1|c18532_g1|c34910_g2|c57240_g1|c117238_g1|c81003_g1|c28245_g1|c90566_g1	http://www.genome.jp/kegg-bin/show_pathway?ko00500/K01187%09red/K01194%09red/K00844%09red/K00699%09red/K12316%09red/K05349%09red
Other types of O-glycan biosynthesis	ko00514	4	35	0.108223	0.991434	c40359_g1|c104842_g1|c70279_g1|c48635_g1	http://www.genome.jp/kegg-bin/show_pathway?ko00514/K09666%09red/K09667%09red/K07967%09red/K03691%09red
Butirosin and neomycin biosynthesis	ko00524	2	11	0.121552	0.991434	c81003_g1|c118206_g1	http://www.genome.jp/kegg-bin/show_pathway?ko00524/K00844%09red
Phagosome	ko04145	13	186	0.14288	0.991434	c27741_g1|c108139_g1|c59106_g1|c66507_g1|c111140_g1|c42900_g1|c81550_g1|c67370_g1|c6040_g1|c106595_g1|c17961_g1|c16958_g1|c44125_g1	http://www.genome.jp/kegg-bin/show_pathway?ko04145/K08057%09red/K01365%09red/K04659%09red/K07374%09red/K07375%09red/K05692%09red/K10414%09red/K02151%09red
Pyrimidine metabolism	ko00240	15	223	0.150828	0.991434	c7861_g1|c40362_g1|c11677_g1|c50910_g1|c32909_g1|c46878_g2|c41572_g1|c25461_g1|c308_g1|c113179_g1|c55251_g1|c10965_g1|c31218_g1|c55832_g1|c72705_g1	http://www.genome.jp/kegg-bin/show_pathway?ko00240/K02327%09red/K01520%09red/K03021%09red/K03017%09red/K03002%09red/K03010%09red/K10808%09red/K01489%09red/K13421%09red/K00940%09red/K01937%09red/K03009%09red
N-Glycan biosynthesis	ko00510	7	87	0.151567	0.991434	c43575_g2|c48635_g1|c53987_g1|c46878_g1|c44988_g1|c44976_g1|c91870_g1	http://www.genome.jp/kegg-bin/show_pathway?ko00510/K12667%09red/K07967%09red/K03849%09red/K00721%09red/K00717%09red/K00902%09red
Glutathione metabolism	ko00480	12	171	0.151721	0.991434	c69381_g1|c40362_g1|c38252_g1|c32912_g1|c109219_g1|c105437_g1|c25461_g1|c37791_g1|c31179_g2|c69437_g1|c40972_g1|c42477_g2	http://www.genome.jp/kegg-bin/show_pathway?ko00480/K00799%09red/K18592%09red/K11140%09red/K10808%09red/K00036%09red/K01920%09red
Hippo signaling pathway	ko04390	13	191	0.162454	0.991434	c16899_g1|c26454_g1|c47513_g1|c1397_g1|c108108_g1|c82599_g1|c7533_g1|c81550_g1|c37257_g1|c38592_g1|c52103_g3|c41297_g1|c122966_g1	http://www.genome.jp/kegg-bin/show_pathway?ko04390/K08791%09red/K10151%09red/K02375%09red/K06685%09red/K05692%09red/K16621%09red/K16685%09red/K16796%09red/K06630%09red/K02157%09red/K06093%09red/K06069%09red
Renal cell carcinoma	ko05211	7	89	0.16349	0.991434	c40601_g1|c112112_g1|c26730_g1|c41821_g1|c47982_g1|c26829_g1|c33780_g1	http://www.genome.jp/kegg-bin/show_pathway?ko05211/K03872%09red/K01679%09red/K04456%09red/K03871%09red/K04364%09red
Vasopressin-regulated water reabsorption	ko04962	6	73	0.165153	0.991434	c59106_g1|c111140_g1|c105421_g1|c27741_g1|c68522_g1|c106595_g1	http://www.genome.jp/kegg-bin/show_pathway?ko04962/K10424%09red/K10414%09red/K10417%09red
Synaptic vesicle cycle	ko04721	8	107	0.171634	0.991434	c12763_g1|c66507_g1|c80099_g1|c80453_g1|c98399_g1|c50935_g2|c106836_g1|c118283_g1	http://www.genome.jp/kegg-bin/show_pathway?ko04721/K12302%09red/K08155%09red/K02151%09red/K15292%09red
Cell cycle - Caulobacter	ko04112	2	15	0.187958	0.991434	c300_g1|c61417_g1	http://www.genome.jp/kegg-bin/show_pathway?ko04112/K01358%09red/K03544%09red
Steroid biosynthesis	ko00100	2	16	0.205271	0.991434	c51622_g1|c30766_g1	http://www.genome.jp/kegg-bin/show_pathway?ko00100/K12298%09red/K09828%09red
Sulfur relay system	ko04122	2	16	0.205271	0.991434	c67935_g1|c3342_g1	http://www.genome.jp/kegg-bin/show_pathway?ko04122/K00566%09red
Measles	ko05162	9	131	0.21062	0.991434	c39983_g1|c11705_g1|c52516_g2|c47513_g1|c41821_g1|c28641_g1|c38192_g2|c33603_g2|c99684_g1	http://www.genome.jp/kegg-bin/show_pathway?ko05162/K07899%09red/K04730%09red/K04456%09red/K10151%09red/K03283%09red
Pyruvate metabolism	ko00620	5	64	0.221507	0.991434	c72630_g1|c107223_g1|c40601_g1|c57329_g1|c19701_g1	http://www.genome.jp/kegg-bin/show_pathway?ko00620/K00025%09red/K00873%09red/K01679%09red/K00026%09red/K01069%09red
One carbon pool by folate	ko00670	3	32	0.224431	0.991434	c45653_g1|c105449_g1|c1472_g1	http://www.genome.jp/kegg-bin/show_pathway?ko00670/K13403%09red/K00604%09red
Dilated cardiomyopathy	ko05414	6	82	0.230479	0.991434	c37489_g1|c93377_g1|c81550_g1|c105644_g1|c47148_g1|c29593_g1	http://www.genome.jp/kegg-bin/show_pathway?ko05414/K06265%09red/K04858%09red/K05692%09red
Sulfur metabolism	ko00920	2	18	0.240326	0.991434	c120804_g1|c4958_g1	http://www.genome.jp/kegg-bin/show_pathway?ko00920/K15759%09red
Drug metabolism - cytochrome P450	ko00982	12	192	0.249541	0.991434	c37863_g1|c97305_g1|c37791_g1|c54942_g1|c53447_g1|c7036_g1|c79465_g1|c90566_g1|c82494_g1|c95884_g1|c69437_g1|c54891_g1	http://www.genome.jp/kegg-bin/show_pathway?ko00982/K00699%09red/K00485%09red/K00799%09red
Glycosphingolipid biosynthesis - lacto and neolacto series	ko00601	1	5	0.250113	0.991434	c48635_g1	http://www.genome.jp/kegg-bin/show_pathway?ko00601/K07967%09red
Sphingolipid metabolism	ko00600	5	68	0.256554	0.991434	c37849_g1|c42090_g1|c24941_g1|c51299_g2|c35627_g2	http://www.genome.jp/kegg-bin/show_pathway?ko00600/K12350%09red/K12351%09red/K12309%09red/K01201%09red/K00654%09red
Galactose metabolism	ko00052	7	103	0.256997	0.991434	c56737_g1|c48635_g1|c97265_g1|c26189_g1|c81003_g1|c118206_g1|c35627_g2	http://www.genome.jp/kegg-bin/show_pathway?ko00052/K01187%09red/K00844%09red/K07967%09red/K12309%09red/K00011%09red/K12316%09red
Pantothenate and CoA biosynthesis	ko00770	2	19	0.257966	0.991434	c92935_g1|c42718_g1	http://www.genome.jp/kegg-bin/show_pathway?ko00770/K01687%09red/K02318%09red
Carbohydrate digestion and absorption	ko04973	3	35	0.262438	0.991434	c81003_g1|c118206_g1|c41821_g1	http://www.genome.jp/kegg-bin/show_pathway?ko04973/K04456%09red/K00844%09red
ECM-receptor interaction	ko04512	5	69	0.265521	0.991434	c42900_g1|c29593_g1|c102255_g1|c43663_g2|c21865_g1	http://www.genome.jp/kegg-bin/show_pathway?ko04512/K06265%09red/K06258%09red/K04659%09red/K06237%09red/K03900%09red
Spliceosome	ko03040	19	326	0.266255	0.991434	c28500_g1|c51129_g1|c5260_g1|c80662_g1|c52516_g2|c1853_g1|c91624_g1|c23120_g1|c91437_g1|c127159_g1|c30479_g1|c4069_g1|c83045_g1|c67349_g1|c33603_g2|c31439_g1|c21703_g1|c38192_g2|c33299_g1	http://www.genome.jp/kegg-bin/show_pathway?ko03040/K12842%09red/K12882%09red/K12834%09red/K12822%09red/K10599%09red/K12817%09red/K11087%09red/K12624%09red/K11093%09red/K12891%09red/K12855%09red/K03283%09red
Cocaine addiction	ko05030	4	52	0.266842	0.991434	c83698_g1|c22500_g1|c80453_g1|c7868_g1	http://www.genome.jp/kegg-bin/show_pathway?ko05030/K05212%09red/K08155%09red/K01593%09red/K11716%09red
Metabolism of xenobiotics by cytochrome P450	ko00980	12	196	0.270409	0.991434	c37863_g1|c97305_g1|c37791_g1|c54942_g1|c53447_g1|c7036_g1|c90566_g1|c82494_g1|c95884_g1|c69437_g1|c54891_g1|c34941_g2	http://www.genome.jp/kegg-bin/show_pathway?ko00980/K00079%09red/K00699%09red/K00799%09red
Fatty acid biosynthesis	ko00061	5	70	0.274556	0.991434	c40412_g1|c22866_g1|c62676_g1|c82919_g1|c51169_g2	http://www.genome.jp/kegg-bin/show_pathway?ko00061/K00665%09red
Hematopoietic cell lineage	ko04640	5	70	0.274556	0.991434	c109219_g1|c69381_g1|c105437_g1|c31179_g2|c42477_g2	http://www.genome.jp/kegg-bin/show_pathway?ko04640/K11140%09red
Pertussis	ko05133	4	53	0.277344	0.991434	c99684_g1|c32953_g1|c28641_g1|c11705_g1	http://www.genome.jp/kegg-bin/show_pathway?ko05133/K05765%09red/K04730%09red
Valine, leucine and isoleucine biosynthesis	ko00290	1	6	0.285241	0.991434	c92935_g1	http://www.genome.jp/kegg-bin/show_pathway?ko00290/K01687%09red
Amino sugar and nucleotide sugar metabolism	ko00520	7	107	0.286213	0.991434	c51886_g1|c114398_g1|c29682_g1|c27638_g1|c40370_g1|c81003_g1|c118206_g1	http://www.genome.jp/kegg-bin/show_pathway?ko00520/K01183%09red/K00326%09red/K00698%09red/K00844%09red
Terpenoid backbone biosynthesis	ko00900	4	54	0.287912	0.991434	c14844_g1|c2171_g1|c43684_g4|c32523_g1	http://www.genome.jp/kegg-bin/show_pathway?ko00900/K12505%09red/K01641%09red/K11778%09red
Endocytosis	ko04144	14	237	0.289303	0.991434	c38739_g1|c52516_g2|c26454_g1|c47833_g1|c56990_g1|c38192_g2|c35053_g1|c96583_g1|c5081_g1|c33603_g2|c35901_g1|c33328_g1|c31633_g1|c122966_g1	http://www.genome.jp/kegg-bin/show_pathway?ko04144/K18443%09red/K12194%09red/K12186%09red/K05633%09red/K06069%09red/K12484%09red/K06093%09red/K03283%09red/K10591%09red/K00889%09red/K12494%09red
Chemical carcinogenesis	ko05204	12	200	0.291821	0.991434	c37863_g1|c97305_g1|c37791_g1|c54942_g1|c53447_g1|c7036_g1|c90566_g1|c82494_g1|c95884_g1|c69437_g1|c54891_g1|c34941_g2	http://www.genome.jp/kegg-bin/show_pathway?ko05204/K00079%09red/K00699%09red/K00799%09red
Peroxisome	ko04146	10	163	0.2931	0.991434	c27894_g1|c106128_g1|c117220_g1|c32732_g1|c17471_g1|c45960_g1|c40745_g1|c25957_g1|c44407_g1|c50746_g2	http://www.genome.jp/kegg-bin/show_pathway?ko04146/K13356%09red/K13352%09red/K13239%09red/K13336%09red
HIF-1 signaling pathway	ko04066	9	147	0.309089	0.991434	c62725_g1|c53687_g1|c112112_g1|c26730_g1|c41821_g1|c33780_g1|c26829_g1|c81003_g1|c118206_g1	http://www.genome.jp/kegg-bin/show_pathway?ko04066/K00134%09red/K00844%09red/K03872%09red/K03871%09red/K04456%09red/K02991%09red
Retrograde endocannabinoid signaling	ko04723	5	74	0.311259	0.991434	c106836_g1|c12763_g1|c80099_g1|c50935_g2|c98399_g1	http://www.genome.jp/kegg-bin/show_pathway?ko04723/K12302%09red
Salmonella infection	ko05132	8	129	0.312791	0.991434	c117841_g1|c59106_g1|c111140_g1|c17292_g1|c81550_g1|c27741_g1|c106595_g1|c33365_g1	http://www.genome.jp/kegg-bin/show_pathway?ko05132/K05747%09red/K05759%09red/K05692%09red/K10414%09red
Legionellosis	ko05134	7	111	0.316159	0.991434	c91054_g1|c10310_g1|c52516_g2|c38192_g2|c25637_g1|c33603_g2|c99836_g1	http://www.genome.jp/kegg-bin/show_pathway?ko05134/K07874%09red/K03283%09red
Leishmaniasis	ko05140	3	40	0.327133	0.991434	c99684_g1|c28641_g1|c11705_g1	http://www.genome.jp/kegg-bin/show_pathway?ko05140/K04730%09red
RNA polymerase	ko03020	6	94	0.327242	0.991434	c7861_g1|c11677_g1|c50910_g1|c55832_g1|c113179_g1|c72705_g1	http://www.genome.jp/kegg-bin/show_pathway?ko03020/K03021%09red/K03017%09red/K03002%09red/K03010%09red/K03009%09red
Mineral absorption	ko04978	2	23	0.328294	0.991434	c105771_g1|c17760_g1	http://www.genome.jp/kegg-bin/show_pathway?ko04978/K14688%09red/K00522%09red
Various types of N-glycan biosynthesis	ko00513	5	76	0.329859	0.991434	c43575_g2|c44976_g1|c48635_g1|c44682_g1|c53987_g1	http://www.genome.jp/kegg-bin/show_pathway?ko00513/K00717%09red/K00753%09red/K07967%09red/K12667%09red
Two-component system	ko02020	4	58	0.330635	0.991434	c103921_g1|c39178_g2|c19639_g1|c38491_g1	http://www.genome.jp/kegg-bin/show_pathway?ko02020/K00412%09red/K00411%09red/K01077%09red
Bile secretion	ko04976	9	151	0.335267	0.991434	c11162_g1|c107577_g1|c47240_g2|c53377_g2|c26763_g1|c21557_g1|c40734_g1|c45740_g1|c119905_g1	http://www.genome.jp/kegg-bin/show_pathway?ko04976/K05673%09red/K09864%09red
Basal cell carcinoma	ko05217	4	59	0.341383	0.991434	c1397_g1|c92051_g1|c16899_g1|c82599_g1	http://www.genome.jp/kegg-bin/show_pathway?ko05217/K02157%09red/K06227%09red/K02375%09red
Signaling pathways regulating pluripotency of stem cells	ko04550	8	134	0.347981	0.991434	c16899_g1|c47999_g2|c1397_g1|c41821_g1|c82599_g1|c47982_g1|c94998_g1|c38592_g1	http://www.genome.jp/kegg-bin/show_pathway?ko04550/K02375%09red/K16796%09red/K04456%09red/K11421%09red/K02157%09red/K04364%09red
Betalain biosynthesis	ko00965	1	8	0.350641	0.991434	c22500_g1	http://www.genome.jp/kegg-bin/show_pathway?ko00965/K01593%09red
Indole alkaloid biosynthesis	ko00901	1	8	0.350641	0.991434	c22500_g1	http://www.genome.jp/kegg-bin/show_pathway?ko00901/K01593%09red
Lysine biosynthesis	ko00300	1	8	0.350641	0.991434	c48270_g2	http://www.genome.jp/kegg-bin/show_pathway?ko00300/K00825%09red
Drug metabolism - other enzymes	ko00983	12	211	0.352863	0.991434	c37863_g1|c10965_g1|c97305_g1|c54942_g1|c53447_g1|c7036_g1|c95884_g1|c308_g1|c90566_g1|c82494_g1|c55251_g1|c54891_g1	http://www.genome.jp/kegg-bin/show_pathway?ko00983/K13421%09red/K00699%09red/K01489%09red
Pathogenic Escherichia coli infection	ko05130	7	116	0.354293	0.991434	c17292_g1|c81550_g1|c67370_g1|c6040_g1|c108139_g1|c44125_g1|c33365_g1	http://www.genome.jp/kegg-bin/show_pathway?ko05130/K05747%09red/K05692%09red/K07374%09red/K07375%09red
Streptomycin biosynthesis	ko00521	2	25	0.362845	0.991434	c81003_g1|c118206_g1	http://www.genome.jp/kegg-bin/show_pathway?ko00521/K00844%09red
Carotenoid biosynthesis	ko00906	2	25	0.362845	0.991434	c23568_g1|c69173_g1	http://www.genome.jp/kegg-bin/show_pathway?ko00906/K17841%09red
Type II diabetes mellitus	ko04930	3	44	0.378926	0.991434	c81003_g1|c118206_g1|c57329_g1	http://www.genome.jp/kegg-bin/show_pathway?ko04930/K00873%09red/K00844%09red
Aminobenzoate degradation	ko00627	2	26	0.37987	0.991434	c103921_g1|c39178_g2	http://www.genome.jp/kegg-bin/show_pathway?ko00627/K01077%09red
Proximal tubule bicarbonate reclamation	ko04964	2	26	0.37987	0.991434	c19701_g1|c119905_g1	http://www.genome.jp/kegg-bin/show_pathway?ko04964/K00025%09red/K09864%09red
Sphingolipid signaling pathway	ko04071	8	139	0.383638	0.991434	c37849_g1|c41005_g1|c51299_g2|c42090_g1|c41821_g1|c50858_g1|c111715_g1|c46182_g1	http://www.genome.jp/kegg-bin/show_pathway?ko04071/K12350%09red/K12351%09red/K04456%09red/K00654%09red/K05665%09red
Toll-like receptor signaling pathway	ko04620	4	63	0.384386	0.991434	c99684_g1|c41821_g1|c28641_g1|c11705_g1	http://www.genome.jp/kegg-bin/show_pathway?ko04620/K04730%09red/K04456%09red
Epstein-Barr virus infection	ko05169	18	335	0.389737	0.991434	c7861_g1|c108108_g1|c11677_g1|c50910_g1|c52516_g2|c11705_g1|c55832_g1|c28641_g1|c38192_g2|c24817_g1|c117463_g1|c5081_g1|c34657_g1|c33603_g2|c99684_g1|c41821_g1|c69407_g1|c72705_g1	http://www.genome.jp/kegg-bin/show_pathway?ko05169/K10591%09red/K03062%09red/K03021%09red/K04730%09red/K04456%09red/K03875%09red/K03124%09red/K03017%09red/K03010%09red/K06627%09red/K03009%09red/K06630%09red/K03283%09red
Pentose and glucuronate interconversions	ko00040	12	218	0.392767	0.991434	c37863_g1|c97305_g1|c97265_g1|c54942_g1|c53447_g1|c7036_g1|c47258_g2|c90566_g1|c82494_g1|c95884_g1|c23681_g1|c54891_g1	http://www.genome.jp/kegg-bin/show_pathway?ko00040/K00011%09red/K00699%09red/K03331%09red
Cytosolic DNA-sensing pathway	ko04623	2	27	0.396699	0.991434	c7861_g1|c11677_g1	http://www.genome.jp/kegg-bin/show_pathway?ko04623/K03021%09red/K03009%09red
Lipoic acid metabolism	ko00785	1	10	0.410061	0.991434	c107153_g1	http://www.genome.jp/kegg-bin/show_pathway?ko00785/K03644%09red
Phenylalanine, tyrosine and tryptophan biosynthesis	ko00400	1	10	0.410061	0.991434	c45669_g4	http://www.genome.jp/kegg-bin/show_pathway?ko00400/K00500%09red
MAPK signaling pathway - fly	ko04013	3	47	0.417219	0.991434	c87033_g1|c41126_g1|c47982_g1	http://www.genome.jp/kegg-bin/show_pathway?ko04013/K12377%09red/K05088%09red/K04364%09red
Steroid hormone biosynthesis	ko00140	10	183	0.417873	0.991434	c37863_g1|c47187_g2|c97305_g1|c54942_g1|c53447_g1|c7036_g1|c90566_g1|c82494_g1|c95884_g1|c54891_g1	http://www.genome.jp/kegg-bin/show_pathway?ko00140/K12345%09red/K00699%09red
Glutamatergic synapse	ko04724	6	105	0.419735	0.991434	c12763_g1|c80099_g1|c98399_g1|c50935_g2|c83698_g1|c106836_g1	http://www.genome.jp/kegg-bin/show_pathway?ko04724/K12302%09red/K05212%09red
Ribosome biogenesis in eukaryotes	ko03008	11	203	0.419861	0.991434	c41194_g1|c25915_g1|c50198_g4|c68717_g1|c86211_g1|c53239_g2|c119820_g1|c52652_g1|c59408_g1|c66019_g1|c33828_g1	http://www.genome.jp/kegg-bin/show_pathway?ko03008/K14570%09red/K07562%09red/K13288%09red/K14575%09red/K14554%09red/K14566%09red/K11108%09red/K14284%09red/K14537%09red
Purine metabolism	ko00230	16	302	0.420673	0.991434	c7861_g1|c40362_g1|c11677_g1|c50910_g1|c28349_g1|c55832_g1|c35229_g1|c25461_g1|c41572_g1|c57329_g1|c113179_g1|c46878_g2|c30265_g1|c72705_g1|c104099_g1|c117863_g1	http://www.genome.jp/kegg-bin/show_pathway?ko00230/K00939%09red/K03017%09red/K01769%09red/K03021%09red/K00759%09red/K03002%09red/K03010%09red/K10808%09red/K02327%09red/K00873%09red/K00940%09red/K00364%09red/K03009%09red
Amphetamine addiction	ko05031	4	68	0.437578	0.991434	c83698_g1|c38468_g1|c22500_g1|c80453_g1	http://www.genome.jp/kegg-bin/show_pathway?ko05031/K11411%09red/K08155%09red/K01593%09red/K05212%09red
Phenylpropanoid biosynthesis	ko00940	1	11	0.437701	0.991434	c117238_g1	http://www.genome.jp/kegg-bin/show_pathway?ko00940/K05349%09red
RNA transport	ko03013	23	447	0.444706	0.991434	c34942_g1|c56843_g1|c46306_g2|c50889_g3|c36469_g1|c38926_g1|c28500_g1|c66019_g1|c1853_g1|c45412_g1|c66591_g1|c28887_g1|c87555_g1|c45885_g2|c72924_g1|c4069_g1|c83045_g1|c3396_g1|c53239_g2|c81690_g1|c53816_g1|c98796_g1|c16262_g1	http://www.genome.jp/kegg-bin/show_pathway?ko03013/K12172%09red/K07562%09red/K03257%09red/K03260%09red/K02516%09red/K13171%09red/K12160%09red/K14323%09red/K12882%09red/K14284%09red/K14004%09red/K14299%09red/K03248%09red/K14308%09red/K14318%09red/K14327%09red/K14325%09red
Phosphatidylinositol signaling system	ko04070	6	109	0.453169	0.991434	c110936_g1|c104235_g1|c20077_g1|c120804_g1|c96583_g1|c4958_g1	http://www.genome.jp/kegg-bin/show_pathway?ko04070/K15759%09red/K00889%09red/K05860%09red/K13711%09red
Inositol phosphate metabolism	ko00562	6	109	0.453169	0.991434	c110936_g1|c104235_g1|c20077_g1|c120804_g1|c96583_g1|c4958_g1	http://www.genome.jp/kegg-bin/show_pathway?ko00562/K15759%09red/K00889%09red/K05860%09red/K13711%09red
Citrate cycle (TCA cycle)	ko00020	6	109	0.453169	0.991434	c84408_g1|c40601_g1|c28915_g1|c107223_g1|c19701_g1|c84150_g1	http://www.genome.jp/kegg-bin/show_pathway?ko00020/K00658%09red/K01679%09red/K00234%09red/K00236%09red/K00025%09red/K00026%09red
Toxoplasmosis	ko05145	7	129	0.454369	0.991434	c52516_g2|c11705_g1|c41821_g1|c28641_g1|c38192_g2|c33603_g2|c99684_g1	http://www.genome.jp/kegg-bin/show_pathway?ko05145/K04730%09red/K04456%09red/K03283%09red
Base excision repair	ko03410	3	50	0.454704	0.991434	c55493_g1|c42955_g1|c46878_g2	http://www.genome.jp/kegg-bin/show_pathway?ko03410/K02327%09red/K03575%09red/K02330%09red
Apoptosis	ko04210	4	71	0.468867	0.991434	c99684_g1|c41821_g1|c28641_g1|c11705_g1	http://www.genome.jp/kegg-bin/show_pathway?ko04210/K04730%09red/K04456%09red
Aminoacyl-tRNA biosynthesis	ko00970	5	91	0.469569	0.991434	c104115_g1|c26289_g1|c105449_g1|c52657_g3|c108796_g1	http://www.genome.jp/kegg-bin/show_pathway?ko00970/K01889%09red/K01868%09red/K01869%09red/K01893%09red/K00604%09red
Protein processing in endoplasmic reticulum	ko04141	18	353	0.473191	0.991434	c110796_g1|c47879_g1|c41902_g4|c45613_g2|c52516_g2|c93018_g1|c7703_g1|c53987_g1|c104729_g1|c38192_g2|c7230_g1|c53816_g1|c39866_g1|c30684_g1|c33603_g2|c16958_g1|c3569_g1|c18016_g1	http://www.genome.jp/kegg-bin/show_pathway?ko04141/K14026%09red/K09490%09red/K06689%09red/K10086%09red/K09556%09red/K08056%09red/K14007%09red/K08057%09red/K12667%09red/K13719%09red/K04079%09red/K08288%09red/K14004%09red/K03283%09red
Protein digestion and absorption	ko04974	6	112	0.477952	0.991434	c43663_g2|c34698_g1|c32520_g1|c28892_g1|c52504_g3|c41773_g1	http://www.genome.jp/kegg-bin/show_pathway?ko04974/K06237%09red/K14206%09red/K01312%09red
Fatty acid elongation	ko00062	3	52	0.479125	0.991434	c37939_g1|c81505_g1|c7423_g1	http://www.genome.jp/kegg-bin/show_pathway?ko00062/K10249%09red
mRNA surveillance pathway	ko03015	11	215	0.491702	0.991434	c66591_g1|c28500_g1|c1853_g1|c45885_g2|c4069_g1|c6858_g1|c46306_g2|c53239_g2|c98796_g1|c83045_g1|c120586_g1	http://www.genome.jp/kegg-bin/show_pathway?ko03015/K13171%09red/K14406%09red/K12882%09red/K14284%09red/K14323%09red/K14327%09red/K14325%09red
Retinol metabolism	ko00830	9	175	0.495287	0.991434	c37863_g1|c97305_g1|c54942_g1|c53447_g1|c7036_g1|c90566_g1|c82494_g1|c95884_g1|c54891_g1	http://www.genome.jp/kegg-bin/show_pathway?ko00830/K00699%09red
Glycosphingolipid biosynthesis - ganglio series	ko00604	5	94	0.496667	0.991434	c18781_g1|c52124_g1|c67396_g1|c51926_g3|c35627_g2	http://www.genome.jp/kegg-bin/show_pathway?ko00604/K12309%09red/K03372%09red
Antigen processing and presentation	ko04612	8	156	0.504314	0.991434	c52516_g2|c39866_g1|c20673_g1|c38192_g2|c7230_g1|c33603_g2|c16958_g1|c17961_g1	http://www.genome.jp/kegg-bin/show_pathway?ko04612/K08056%09red/K08057%09red/K01365%09red/K08059%09red/K04079%09red/K03283%09red
MAPK signaling pathway	ko04010	11	219	0.515245	0.991434	c52516_g2|c37489_g1|c104052_g1|c48832_g2|c41821_g1|c38192_g2|c105644_g1|c47148_g1|c33603_g2|c47982_g1|c93377_g1	http://www.genome.jp/kegg-bin/show_pathway?ko04010/K04858%09red/K04380%09red/K04456%09red/K04453%09red/K04364%09red/K03283%09red
Ubiquitin mediated proteolysis	ko04120	12	240	0.518253	0.991434	c5260_g1|c49585_g1|c30684_g1|c112112_g1|c26730_g1|c34563_g1|c5081_g1|c33780_g1|c34657_g1|c26829_g1|c47833_g1|c91344_g1	http://www.genome.jp/kegg-bin/show_pathway?ko04120/K10580%09red/K10591%09red/K06689%09red/K05633%09red/K03872%09red/K03871%09red/K10599%09red/K03875%09red/K10260%09red/K03354%09red
Plant-pathogen interaction	ko04626	2	35	0.522424	0.991434	c7230_g1|c21854_g1	http://www.genome.jp/kegg-bin/show_pathway?ko04626/K00864%09red/K04079%09red
Axon guidance	ko04360	5	97	0.523225	0.991434	c99575_g1|c69110_g1|c32953_g1|c53421_g3|c79380_g1	http://www.genome.jp/kegg-bin/show_pathway?ko04360/K05765%09red/K06820%09red/K07521%09red/K06842%09red
Fc gamma R-mediated phagocytosis	ko04666	5	97	0.523225	0.991434	c17292_g1|c32953_g1|c96583_g1|c41821_g1|c33365_g1	http://www.genome.jp/kegg-bin/show_pathway?ko04666/K05747%09red/K05765%09red/K04456%09red/K00889%09red
NF-kappa B signaling pathway	ko04064	3	56	0.526334	0.991434	c99684_g1|c28641_g1|c11705_g1	http://www.genome.jp/kegg-bin/show_pathway?ko04064/K04730%09red
Cyanoamino acid metabolism	ko00460	2	36	0.536867	0.991434	c117238_g1|c32912_g1	http://www.genome.jp/kegg-bin/show_pathway?ko00460/K05349%09red/K18592%09red
Gap junction	ko04540	6	120	0.542162	0.991434	c47982_g1|c71678_g1|c67370_g1|c6040_g1|c108139_g1|c44125_g1	http://www.genome.jp/kegg-bin/show_pathway?ko04540/K04364%09red/K07374%09red/K07375%09red/K07376%09red
Circadian rhythm - fly	ko04711	2	37	0.551006	0.991434	c119648_g1|c17232_g1	http://www.genome.jp/kegg-bin/show_pathway?ko04711/K09057%09red/K12114%09red
Ascorbate and aldarate metabolism	ko00053	9	184	0.553204	0.991434	c37863_g1|c97305_g1|c54942_g1|c53447_g1|c7036_g1|c90566_g1|c82494_g1|c95884_g1|c54891_g1	http://www.genome.jp/kegg-bin/show_pathway?ko00053/K00699%09red
Homologous recombination	ko03440	3	59	0.560136	0.991434	c53175_g3|c24915_g1|c46878_g2	http://www.genome.jp/kegg-bin/show_pathway?ko03440/K10867%09red/K08775%09red/K02327%09red
Insulin signaling pathway	ko04910	11	229	0.572521	0.991434	c62676_g1|c51169_g2|c22866_g1|c82919_g1|c47982_g1|c53687_g1|c122966_g1|c40412_g1|c41821_g1|c81003_g1|c118206_g1	http://www.genome.jp/kegg-bin/show_pathway?ko04910/K00844%09red/K02991%09red/K00665%09red/K04456%09red/K06069%09red/K04364%09red
Viral carcinogenesis	ko05203	12	251	0.578352	0.991434	c108108_g1|c42955_g1|c47513_g1|c13685_g1|c67696_g1|c47982_g1|c24817_g1|c117463_g1|c57329_g1|c34657_g1|c30451_g1|c69407_g1	http://www.genome.jp/kegg-bin/show_pathway?ko05203/K03143%09red/K10151%09red/K03062%09red/K03122%09red/K03875%09red/K03124%09red/K06062%09red/K06630%09red/K00873%09red/K06627%09red/K04364%09red/K02330%09red
Folate biosynthesis	ko00790	2	39	0.57836	0.991434	c103921_g1|c39178_g2	http://www.genome.jp/kegg-bin/show_pathway?ko00790/K01077%09red
Isoquinoline alkaloid biosynthesis	ko00950	1	17	0.578386	0.991434	c22500_g1	http://www.genome.jp/kegg-bin/show_pathway?ko00950/K01593%09red
Protein export	ko03060	3	61	0.58184	0.991434	c110796_g1|c52657_g5|c36278_g1	http://www.genome.jp/kegg-bin/show_pathway?ko03060/K09490%09red/K12948%09red/K03108%09red
Meiosis - yeast	ko04113	6	126	0.587943	0.991434	c49585_g1|c41445_g2|c49886_g12|c41376_g1|c1873_g1|c68860_g1	http://www.genome.jp/kegg-bin/show_pathway?ko04113/K02603%09red/K10878%09red/K06628%09red/K03354%09red
Biosynthesis of unsaturated fatty acids	ko01040	2	40	0.591572	0.991434	c33190_g1|c59018_g1	http://www.genome.jp/kegg-bin/show_pathway?ko01040/K10256%09red/K00507%09red
AMPK signaling pathway	ko04152	9	191	0.596322	0.991434	c82919_g1|c62676_g1|c51169_g2|c22866_g1|c38468_g1|c41821_g1|c33190_g1|c40412_g1|c24817_g1	http://www.genome.jp/kegg-bin/show_pathway?ko04152/K04456%09red/K00665%09red/K11411%09red/K00507%09red/K06627%09red
Complement and coagulation cascades	ko04610	1	18	0.598143	0.991434	c102255_g1	http://www.genome.jp/kegg-bin/show_pathway?ko04610/K03900%09red
Malaria	ko05144	1	18	0.598143	0.991434	c42900_g1	http://www.genome.jp/kegg-bin/show_pathway?ko05144/K04659%09red
Mucin type O-Glycan biosynthesis	ko00512	1	18	0.598143	0.991434	c29548_g1	http://www.genome.jp/kegg-bin/show_pathway?ko00512/K00710%09red
Hippo signaling pathway - fly	ko04391	7	149	0.599783	0.991434	c108108_g1|c26454_g1|c41297_g1|c81550_g1|c37257_g1|c7533_g1|c122966_g1	http://www.genome.jp/kegg-bin/show_pathway?ko04391/K08791%09red/K06685%09red/K05692%09red/K16685%09red/K06630%09red/K06093%09red/K06069%09red
FoxO signaling pathway	ko04068	6	128	0.602665	0.991434	c38468_g1|c47513_g1|c41821_g1|c47982_g1|c49994_g2|c34657_g1	http://www.genome.jp/kegg-bin/show_pathway?ko04068/K10151%09red/K11411%09red/K03875%09red/K11434%09red/K04456%09red/K04364%09red
p53 signaling pathway	ko04115	3	64	0.613093	0.991434	c40362_g1|c47513_g1|c25461_g1	http://www.genome.jp/kegg-bin/show_pathway?ko04115/K10151%09red/K10808%09red
Prolactin signaling pathway	ko04917	3	64	0.613093	0.991434	c47513_g1|c41821_g1|c47982_g1	http://www.genome.jp/kegg-bin/show_pathway?ko04917/K04456%09red/K10151%09red/K04364%09red
Carbon fixation in photosynthetic organisms	ko00710	3	65	0.623155	0.991434	c62725_g1|c107223_g1|c19701_g1	http://www.genome.jp/kegg-bin/show_pathway?ko00710/K00025%09red/K00026%09red/K00134%09red
Tryptophan metabolism	ko00380	3	65	0.623155	0.991434	c22500_g1|c48270_g2|c47279_g2	http://www.genome.jp/kegg-bin/show_pathway?ko00380/K00825%09red/K00453%09red/K01593%09red
Thyroid hormone signaling pathway	ko04919	10	217	0.623433	0.991434	c49963_g1|c110936_g1|c20077_g1|c66427_g1|c108574_g1|c67696_g1|c38801_g1|c81550_g1|c41821_g1|c67917_g1	http://www.genome.jp/kegg-bin/show_pathway?ko04919/K11255%09red/K04650%09red/K05692%09red/K05860%09red/K15170%09red/K04456%09red/K11644%09red/K06062%09red
Fatty acid metabolism	ko01212	7	153	0.626419	0.991434	c82919_g1|c62676_g1|c51169_g2|c22866_g1|c59018_g1|c33190_g1|c40412_g1	http://www.genome.jp/kegg-bin/show_pathway?ko01212/K10256%09red/K00665%09red/K00507%09red
PPAR signaling pathway	ko03320	4	88	0.630418	0.991434	c33190_g1|c49694_g1|c118113_g1|c21854_g1	http://www.genome.jp/kegg-bin/show_pathway?ko03320/K08770%09red/K00507%09red/K08755%09red/K00864%09red
Arginine and proline metabolism	ko00330	4	89	0.638885	0.991434	c39623_g1|c1279_g1|c42483_g1|c68949_g1	http://www.genome.jp/kegg-bin/show_pathway?ko00330/K00819%09red/K14677%09red/K00933%09red
Osteoclast differentiation	ko04380	2	44	0.641305	0.991434	c41821_g1|c47982_g1	http://www.genome.jp/kegg-bin/show_pathway?ko04380/K04456%09red/K04364%09red
Neurotrophin signaling pathway	ko04722	6	135	0.651844	0.991434	c108108_g1|c11705_g1|c41821_g1|c28641_g1|c47982_g1|c99684_g1	http://www.genome.jp/kegg-bin/show_pathway?ko04722/K04730%09red/K04456%09red/K06630%09red/K04364%09red
Maturity onset diabetes of the young	ko04950	1	21	0.652036	0.991434	c48244_g1	http://www.genome.jp/kegg-bin/show_pathway?ko04950/K08040%09red
Fructose and mannose metabolism	ko00051	3	68	0.652251	0.991434	c97265_g1|c81003_g1|c118206_g1	http://www.genome.jp/kegg-bin/show_pathway?ko00051/K00011%09red/K00844%09red
Glyoxylate and dicarboxylate metabolism	ko00630	3	68	0.652251	0.991434	c107223_g1|c19701_g1|c31789_g1	http://www.genome.jp/kegg-bin/show_pathway?ko00630/K00025%09red/K00026%09red/K02437%09red
Porphyrin and chlorophyll metabolism	ko00860	9	202	0.659716	0.991434	c37863_g1|c97305_g1|c54942_g1|c53447_g1|c7036_g1|c90566_g1|c82494_g1|c95884_g1|c54891_g1	http://www.genome.jp/kegg-bin/show_pathway?ko00860/K00699%09red
Rheumatoid arthritis	ko05323	2	46	0.664323	0.991434	c17961_g1|c66507_g1	http://www.genome.jp/kegg-bin/show_pathway?ko05323/K01365%09red/K02151%09red
2-Oxocarboxylic acid metabolism	ko01210	3	70	0.670735	0.991434	c92935_g1|c42483_g1|c48270_g2	http://www.genome.jp/kegg-bin/show_pathway?ko01210/K00825%09red/K01687%09red/K14677%09red
Fanconi anemia pathway	ko03460	4	93	0.671466	0.991434	c53175_g3|c50998_g4|c103643_g1|c94579_g1	http://www.genome.jp/kegg-bin/show_pathway?ko03460/K03509%09red/K08775%09red/K03511%09red
cAMP signaling pathway	ko04024	12	270	0.673749	0.991434	c110936_g1|c11162_g1|c20077_g1|c107577_g1|c47240_g2|c41821_g1|c53377_g2|c26763_g1|c21557_g1|c83698_g1|c40734_g1|c45740_g1	http://www.genome.jp/kegg-bin/show_pathway?ko04024/K04456%09red/K05673%09red/K05860%09red/K05212%09red
Synthesis and degradation of ketone bodies	ko00072	1	23	0.683889	0.991434	c2171_g1	http://www.genome.jp/kegg-bin/show_pathway?ko00072/K01641%09red
Cytokine-cytokine receptor interaction	ko04060	1	23	0.683889	0.991434	c52103_g3	http://www.genome.jp/kegg-bin/show_pathway?ko04060/K16621%09red
Adrenergic signaling in cardiomyocytes	ko04261	6	140	0.684588	0.991434	c37489_g1|c93377_g1|c41821_g1|c105644_g1|c47148_g1|c37253_g1	http://www.genome.jp/kegg-bin/show_pathway?ko04261/K04858%09red/K04456%09red/K17751%09red
B cell receptor signaling pathway	ko04662	2	48	0.686134	0.991434	c41821_g1|c47982_g1	http://www.genome.jp/kegg-bin/show_pathway?ko04662/K04456%09red/K04364%09red
Fc epsilon RI signaling pathway	ko04664	2	48	0.686134	0.991434	c41821_g1|c47982_g1	http://www.genome.jp/kegg-bin/show_pathway?ko04664/K04456%09red/K04364%09red
Viral myocarditis	ko05416	4	95	0.686976	0.991434	c29593_g1|c81550_g1|c36469_g1|c37253_g1	http://www.genome.jp/kegg-bin/show_pathway?ko05416/K06265%09red/K05692%09red/K03260%09red/K17751%09red
Cell cycle - yeast	ko04111	7	163	0.688431	0.991434	c49585_g1|c43900_g2|c41445_g2|c49886_g12|c45412_g1|c41376_g1|c37257_g1	http://www.genome.jp/kegg-bin/show_pathway?ko04111/K06676%09red/K02516%09red/K06685%09red/K06628%09red/K03354%09red/K02603%09red
Jak-STAT signaling pathway	ko04630	3	72	0.688487	0.991434	c47513_g1|c41821_g1|c47982_g1	http://www.genome.jp/kegg-bin/show_pathway?ko04630/K04456%09red/K10151%09red/K04364%09red
Dorso-ventral axis formation	ko04320	4	96	0.694534	0.991434	c43297_g1|c28787_g1|c45104_g2|c47982_g1	http://www.genome.jp/kegg-bin/show_pathway?ko04320/K02184%09red/K02359%09red/K03102%09red/K04364%09red
Nitrogen metabolism	ko00910	1	24	0.698706	0.991434	c9973_g1	http://www.genome.jp/kegg-bin/show_pathway?ko00910/K01672%09red
Olfactory transduction	ko04740	1	24	0.698706	0.991434	c71678_g1	http://www.genome.jp/kegg-bin/show_pathway?ko04740/K07376%09red
Hepatitis B	ko05161	4	97	0.701961	0.991434	c104278_g1|c24817_g1|c41821_g1|c47982_g1	http://www.genome.jp/kegg-bin/show_pathway?ko05161/K04456%09red/K06627%09red/K04364%09red/K16344%09red
Acute myeloid leukemia	ko05221	2	50	0.706768	0.991434	c41821_g1|c47982_g1	http://www.genome.jp/kegg-bin/show_pathway?ko05221/K04456%09red/K04364%09red
Histidine metabolism	ko00340	1	25	0.712828	0.991434	c22500_g1	http://www.genome.jp/kegg-bin/show_pathway?ko00340/K01593%09red
Estrogen signaling pathway	ko04915	6	146	0.72113	0.991434	c52516_g2|c41821_g1|c47982_g1|c7230_g1|c33603_g2|c38192_g2	http://www.genome.jp/kegg-bin/show_pathway?ko04915/K04456%09red/K04079%09red/K04364%09red/K03283%09red
Nucleotide excision repair	ko03420	3	76	0.721813	0.991434	c30451_g1|c46482_g1|c46878_g2	http://www.genome.jp/kegg-bin/show_pathway?ko03420/K03143%09red/K10846%09red/K02327%09red
Lysine degradation	ko00310	6	148	0.732633	0.991434	c48223_g1|c28915_g1|c47999_g2|c96542_g1|c48270_g2|c94998_g1	http://www.genome.jp/kegg-bin/show_pathway?ko00310/K00825%09red/K11421%09red/K11419%09red/K18201%09red/K00658%09red
Carbon metabolism	ko01200	12	284	0.735398	0.991434	c62725_g1|c37682_g1|c40601_g1|c28915_g1|c84408_g1|c19701_g1|c107223_g1|c57329_g1|c40972_g1|c81003_g1|c118206_g1|c84150_g1	http://www.genome.jp/kegg-bin/show_pathway?ko01200/K00134%09red/K00658%09red/K00844%09red/K01679%09red/K00036%09red/K00234%09red/K00236%09red/K00831%09red/K00025%09red/K00873%09red/K00026%09red
Other glycan degradation	ko00511	2	53	0.735581	0.991434	c24941_g1|c35627_g2	http://www.genome.jp/kegg-bin/show_pathway?ko00511/K12309%09red/K01201%09red
Ribosome	ko03010	14	330	0.74177	0.991434	c116637_g1|c116976_g1|c83014_g1|c45996_g1|c19745_g1|c31252_g2|c35645_g1|c91479_g1|c53687_g1|c70736_g1|c31733_g1|c104994_g1|c13190_g1|c32842_g2	http://www.genome.jp/kegg-bin/show_pathway?ko03010/K02888%09red/K02898%09red/K02928%09red/K02879%09red/K02883%09red/K02993%09red/K02992%09red/K02991%09red/K02979%09red/K02978%09red/K02934%09red/K02962%09red/K02963%09red/K02927%09red
Glioma	ko05214	2	54	0.744634	0.991434	c41821_g1|c47982_g1	http://www.genome.jp/kegg-bin/show_pathway?ko05214/K04456%09red/K04364%09red
HTLV-I infection	ko05166	12	289	0.755456	0.991434	c16899_g1|c49585_g1|c42955_g1|c41821_g1|c47513_g1|c13480_g1|c82599_g1|c67696_g1|c26282_g1|c46878_g2|c16958_g1|c31697_g1	http://www.genome.jp/kegg-bin/show_pathway?ko05166/K08057%09red/K10151%09red/K02375%09red/K09203%09red/K05863%09red/K04456%09red/K06062%09red/K03354%09red/K02327%09red/K02330%09red
Shigellosis	ko05131	4	105	0.756674	0.991434	c17292_g1|c117841_g1|c81550_g1|c33365_g1	http://www.genome.jp/kegg-bin/show_pathway?ko05131/K05747%09red/K05759%09red/K05692%09red
Regulation of actin cytoskeleton	ko04810	8	199	0.758258	0.991434	c117841_g1|c27402_g1|c96583_g1|c17292_g1|c81550_g1|c9276_g1|c32953_g1|c33365_g1	http://www.genome.jp/kegg-bin/show_pathway?ko04810/K05747%09red/K05746%09red/K05745%09red/K05692%09red/K05759%09red/K05765%09red/K00889%09red
Wnt signaling pathway	ko04310	6	153	0.759904	0.991434	c16899_g1|c47513_g1|c1397_g1|c82599_g1|c51794_g1|c12706_g1	http://www.genome.jp/kegg-bin/show_pathway?ko04310/K02157%09red/K04511%09red/K03068%09red/K10151%09red/K02375%09red
Melanoma	ko05218	1	29	0.763005	0.991434	c41821_g1	http://www.genome.jp/kegg-bin/show_pathway?ko05218/K04456%09red
Cysteine and methionine metabolism	ko00270	3	82	0.766493	0.991434	c107223_g1|c41428_g3|c19701_g1	http://www.genome.jp/kegg-bin/show_pathway?ko00270/K00025%09red/K00026%09red/K00772%09red
mTOR signaling pathway	ko04150	3	82	0.766493	0.991434	c53687_g1|c45299_g2|c41821_g1	http://www.genome.jp/kegg-bin/show_pathway?ko04150/K04456%09red/K16186%09red/K02991%09red
Glycine, serine and threonine metabolism	ko00260	4	107	0.769067	0.991434	c54806_g1|c29726_g1|c37682_g1|c31789_g1	http://www.genome.jp/kegg-bin/show_pathway?ko00260/K02437%09red/K00108%09red/K00831%09red
PI3K-Akt signaling pathway	ko04151	9	225	0.771746	0.991434	c108108_g1|c47513_g1|c102255_g1|c41821_g1|c47982_g1|c7230_g1|c53687_g1|c42900_g1|c43663_g2	http://www.genome.jp/kegg-bin/show_pathway?ko04151/K10151%09red/K03900%09red/K04659%09red/K02991%09red/K04456%09red/K06630%09red/K04079%09red/K06237%09red/K04364%09red
Glycerolipid metabolism	ko00561	3	83	0.773342	0.991434	c97265_g1|c30766_g1|c21854_g1	http://www.genome.jp/kegg-bin/show_pathway?ko00561/K00011%09red/K00864%09red/K12298%09red
Collecting duct acid secretion	ko04966	1	30	0.774115	0.991434	c66507_g1	http://www.genome.jp/kegg-bin/show_pathway?ko04966/K02151%09red
Progesterone-mediated oocyte maturation	ko04914	4	108	0.775076	0.991434	c7230_g1|c49585_g1|c41821_g1|c24817_g1	http://www.genome.jp/kegg-bin/show_pathway?ko04914/K04456%09red/K06627%09red/K03354%09red/K04079%09red
TGF-beta signaling pathway	ko04350	3	84	0.780025	0.991434	c44878_g1|c52103_g3|c91640_g2	http://www.genome.jp/kegg-bin/show_pathway?ko04350/K17696%09red/K16621%09red/K04682%09red
Cell cycle	ko04110	9	227	0.780095	0.991434	c108108_g1|c49585_g1|c47513_g1|c24817_g1|c41445_g2|c49886_g12|c44878_g1|c41376_g1|c34657_g1	http://www.genome.jp/kegg-bin/show_pathway?ko04110/K10151%09red/K04682%09red/K03875%09red/K06628%09red/K03354%09red/K02603%09red/K06627%09red/K06630%09red
Pentose phosphate pathway	ko00030	2	59	0.785996	0.991434	c53631_g1|c40972_g1	http://www.genome.jp/kegg-bin/show_pathway?ko00030/K00115%09red/K00036%09red
Neuroactive ligand-receptor interaction	ko04080	5	135	0.789927	0.991434	c83698_g1|c13153_g1|c94186_g1|c28892_g1|c66756_g1	http://www.genome.jp/kegg-bin/show_pathway?ko04080/K04139%09red/K01312%09red/K04148%09red/K04225%09red/K05212%09red
RNA degradation	ko03018	7	185	0.799884	0.991434	c42907_g1|c39774_g1|c70568_g1|c50808_g1|c91437_g1|c51679_g5|c45262_g1	http://www.genome.jp/kegg-bin/show_pathway?ko03018/K07573%09red/K12615%09red/K12607%09red/K12605%09red/K12624%09red/K03514%09red/K12572%09red
Arachidonic acid metabolism	ko00590	2	62	0.807882	0.991434	c32912_g1|c34941_g2	http://www.genome.jp/kegg-bin/show_pathway?ko00590/K00079%09red/K18592%09red
Influenza A	ko05164	7	190	0.820419	0.991434	c52516_g2|c53239_g2|c41821_g1|c38192_g2|c81550_g1|c33603_g2|c28892_g1	http://www.genome.jp/kegg-bin/show_pathway?ko05164/K04456%09red/K05692%09red/K14284%09red/K01312%09red/K03283%09red
Fat digestion and absorption	ko04975	1	35	0.82233	0.991434	c30766_g1	http://www.genome.jp/kegg-bin/show_pathway?ko04975/K12298%09red
Pancreatic secretion	ko04972	4	118	0.828547	0.991434	c107305_g1|c67913_g1|c28892_g1|c30766_g1	http://www.genome.jp/kegg-bin/show_pathway?ko04972/K12298%09red/K05853%09red/K10951%09red/K01312%09red
Taurine and hypotaurine metabolism	ko00430	1	36	0.83066	0.991434	c32912_g1	http://www.genome.jp/kegg-bin/show_pathway?ko00430/K18592%09red
NOD-like receptor signaling pathway	ko04621	1	36	0.83066	0.991434	c7230_g1	http://www.genome.jp/kegg-bin/show_pathway?ko04621/K04079%09red
Amyotrophic lateral sclerosis (ALS)	ko05014	1	36	0.83066	0.991434	c83698_g1	http://www.genome.jp/kegg-bin/show_pathway?ko05014/K05212%09red
Glycolysis / Gluconeogenesis	ko00010	4	119	0.833263	0.991434	c62725_g1|c81003_g1|c118206_g1|c57329_g1	http://www.genome.jp/kegg-bin/show_pathway?ko00010/K00873%09red/K00134%09red/K00844%09red
TNF signaling pathway	ko04668	2	67	0.839948	0.991434	c47462_g1|c41821_g1	http://www.genome.jp/kegg-bin/show_pathway?ko04668/K15637%09red/K04456%09red
Rap1 signaling pathway	ko04015	7	196	0.842846	0.991434	c110936_g1|c117841_g1|c20077_g1|c26454_g1|c41821_g1|c81550_g1|c122966_g1	http://www.genome.jp/kegg-bin/show_pathway?ko04015/K05692%09red/K05860%09red/K05759%09red/K04456%09red/K06093%09red/K06069%09red
Adipocytokine signaling pathway	ko04920	1	38	0.846169	0.991434	c41821_g1	http://www.genome.jp/kegg-bin/show_pathway?ko04920/K04456%09red
Chronic myeloid leukemia	ko05220	2	69	0.851357	0.991434	c41821_g1|c47982_g1	http://www.genome.jp/kegg-bin/show_pathway?ko05220/K04456%09red/K04364%09red
Hepatitis C	ko05160	2	70	0.856779	0.991434	c41821_g1|c47982_g1	http://www.genome.jp/kegg-bin/show_pathway?ko05160/K04456%09red/K04364%09red
Lysosome	ko04142	8	225	0.85823	0.991434	c56737_g1|c106818_g1|c24941_g1|c42090_g1|c91893_g1|c36095_g1|c17961_g1|c35627_g2	http://www.genome.jp/kegg-bin/show_pathway?ko04142/K12396%09red/K12393%09red/K01365%09red/K01373%09red/K12350%09red/K12309%09red/K01201%09red/K12316%09red
Tuberculosis	ko05152	4	125	0.85933	0.991434	c99684_g1|c41821_g1|c28641_g1|c11705_g1	http://www.genome.jp/kegg-bin/show_pathway?ko05152/K04730%09red/K04456%09red
Glycosylphosphatidylinositol(GPI)-anchor biosynthesis	ko00563	1	40	0.860258	0.991434	c80076_g1	http://www.genome.jp/kegg-bin/show_pathway?ko00563/K07541%09red
Mismatch repair	ko03430	1	41	0.866811	0.991434	c46878_g2	http://www.genome.jp/kegg-bin/show_pathway?ko03430/K02327%09red
Glycosaminoglycan degradation	ko00531	1	41	0.866811	0.991434	c35627_g2	http://www.genome.jp/kegg-bin/show_pathway?ko00531/K12309%09red
T cell receptor signaling pathway	ko04660	2	72	0.867084	0.991434	c41821_g1|c47982_g1	http://www.genome.jp/kegg-bin/show_pathway?ko04660/K04456%09red/K04364%09red
Platelet activation	ko04611	5	153	0.867277	0.991434	c71678_g1|c81550_g1|c102255_g1|c41821_g1|c122966_g1	http://www.genome.jp/kegg-bin/show_pathway?ko04611/K04456%09red/K05692%09red/K07376%09red/K06069%09red/K03900%09red
Calcium signaling pathway	ko04020	5	156	0.877503	0.991434	c67913_g1|c83698_g1|c31697_g1|c20077_g1|c110936_g1	http://www.genome.jp/kegg-bin/show_pathway?ko04020/K05853%09red/K05863%09red/K05860%09red/K05212%09red
Serotonergic synapse	ko04726	2	75	0.881269	0.991434	c22500_g1|c80453_g1	http://www.genome.jp/kegg-bin/show_pathway?ko04726/K08155%09red/K01593%09red
Alcoholism	ko05034	4	131	0.881837	0.991434	c83698_g1|c22500_g1|c80453_g1|c47982_g1	http://www.genome.jp/kegg-bin/show_pathway?ko05034/K08155%09red/K01593%09red/K04364%09red/K05212%09red
Oxytocin signaling pathway	ko04921	5	159	0.887051	0.991434	c37489_g1|c105644_g1|c81550_g1|c47148_g1|c93377_g1	http://www.genome.jp/kegg-bin/show_pathway?ko04921/K04858%09red/K05692%09red
Focal adhesion	ko04510	7	211	0.88916	0.991434	c47513_g1|c102255_g1|c41821_g1|c47982_g1|c81550_g1|c42900_g1|c43663_g2	http://www.genome.jp/kegg-bin/show_pathway?ko04510/K04659%09red/K10151%09red/K03900%09red/K05692%09red/K04456%09red/K06237%09red/K04364%09red
Natural killer cell mediated cytotoxicity	ko04650	1	45	0.890094	0.991434	c47982_g1	http://www.genome.jp/kegg-bin/show_pathway?ko04650/K04364%09red
Amoebiasis	ko05146	3	107	0.893705	0.991434	c44066_g1|c43663_g2|c44200_g1	http://www.genome.jp/kegg-bin/show_pathway?ko05146/K10955%09red/K06237%09red/K13963%09red
Bacterial invasion of epithelial cells	ko05100	3	107	0.893705	0.991434	c17292_g1|c81550_g1|c33365_g1	http://www.genome.jp/kegg-bin/show_pathway?ko05100/K05747%09red/K05692%09red
cGMP-PKG signaling pathway	ko04022	5	162	0.895952	0.991434	c71678_g1|c67913_g1|c31697_g1|c13153_g1|c41821_g1	http://www.genome.jp/kegg-bin/show_pathway?ko04022/K04456%09red/K04139%09red/K05853%09red/K05863%09red/K07376%09red
Biosynthesis of amino acids	ko01230	7	215	0.899374	0.991434	c62725_g1|c37682_g1|c45669_g4|c42483_g1|c48270_g2|c57329_g1|c92935_g1	http://www.genome.jp/kegg-bin/show_pathway?ko01230/K00134%09red/K01687%09red/K00825%09red/K00831%09red/K00873%09red/K14677%09red/K00500%09red
Butanoate metabolism	ko00650	1	48	0.904845	0.991434	c2171_g1	http://www.genome.jp/kegg-bin/show_pathway?ko00650/K01641%09red
VEGF signaling pathway	ko04370	1	48	0.904845	0.991434	c41821_g1	http://www.genome.jp/kegg-bin/show_pathway?ko04370/K04456%09red
Tight junction	ko04530	5	166	0.906872	0.991434	c26454_g1|c37253_g1|c81550_g1|c41821_g1|c122966_g1	http://www.genome.jp/kegg-bin/show_pathway?ko04530/K06093%09red/K04456%09red/K05692%09red/K17751%09red/K06069%09red
Carbon fixation pathways in prokaryotes	ko00720	1	49	0.909309	0.991434	c40601_g1	http://www.genome.jp/kegg-bin/show_pathway?ko00720/K01679%09red
Chemokine signaling pathway	ko04062	4	140	0.90971	0.991434	c17292_g1|c47982_g1|c41821_g1|c33365_g1	http://www.genome.jp/kegg-bin/show_pathway?ko04062/K05747%09red/K04456%09red/K04364%09red
Dopaminergic synapse	ko04728	3	114	0.915886	0.991434	c22500_g1|c80453_g1|c41821_g1	http://www.genome.jp/kegg-bin/show_pathway?ko04728/K04456%09red/K08155%09red/K01593%09red
Herpes simplex infection	ko05168	6	198	0.919784	0.991434	c51129_g1|c6866_g1|c53239_g2|c44848_g1|c34657_g1|c66816_g1	http://www.genome.jp/kegg-bin/show_pathway?ko05168/K12891%09red/K03129%09red/K14284%09red/K03133%09red/K03875%09red
Circadian entrainment	ko04713	2	86	0.922116	0.991434	c71678_g1|c83698_g1	http://www.genome.jp/kegg-bin/show_pathway?ko04713/K07376%09red/K05212%09red
Vibrio cholerae infection	ko05110	4	145	0.922527	0.991434	c81550_g1|c66507_g1|c107305_g1|c44200_g1	http://www.genome.jp/kegg-bin/show_pathway?ko05110/K10955%09red/K05692%09red/K10951%09red/K02151%09red
Systemic lupus erythematosus	ko05322	1	53	0.925166	0.991434	c91624_g1	http://www.genome.jp/kegg-bin/show_pathway?ko05322/K11087%09red
ErbB signaling pathway	ko04012	2	88	0.927949	0.991434	c41821_g1|c47982_g1	http://www.genome.jp/kegg-bin/show_pathway?ko04012/K04456%09red/K04364%09red
Melanogenesis	ko04916	2	90	0.933368	0.991434	c16899_g1|c82599_g1	http://www.genome.jp/kegg-bin/show_pathway?ko04916/K02375%09red
Ras signaling pathway	ko04014	4	151	0.935735	0.991434	c110936_g1|c41821_g1|c20077_g1|c47982_g1	http://www.genome.jp/kegg-bin/show_pathway?ko04014/K04456%09red/K04364%09red/K05860%09red
Long-term depression	ko04730	1	57	0.938252	0.991434	c71678_g1	http://www.genome.jp/kegg-bin/show_pathway?ko04730/K07376%09red
Cholinergic synapse	ko04725	2	92	0.9384	0.991434	c106515_g1|c41821_g1	http://www.genome.jp/kegg-bin/show_pathway?ko04725/K04456%09red/K01049%09red
Valine, leucine and isoleucine degradation	ko00280	2	93	0.940778	0.991434	c55052_g1|c2171_g1	http://www.genome.jp/kegg-bin/show_pathway?ko00280/K08683%09red/K01641%09red
Methane metabolism	ko00680	1	58	0.94115	0.991434	c37682_g1	http://www.genome.jp/kegg-bin/show_pathway?ko00680/K00831%09red
Adherens junction	ko04520	3	127	0.946232	0.991434	c17292_g1|c81550_g1|c33365_g1	http://www.genome.jp/kegg-bin/show_pathway?ko04520/K05747%09red/K05692%09red
Salivary secretion	ko04970	2	97	0.949446	0.991434	c71678_g1|c107305_g1	http://www.genome.jp/kegg-bin/show_pathway?ko04970/K10951%09red/K07376%09red
Phototransduction - fly	ko04745	1	66	0.959936	0.991434	c81550_g1	http://www.genome.jp/kegg-bin/show_pathway?ko04745/K05692%09red
Alanine, aspartate and glutamate metabolism	ko00250	1	67	0.961816	0.991434	c39405_g1	http://www.genome.jp/kegg-bin/show_pathway?ko00250/K01953%09red
Long-term potentiation	ko04720	1	68	0.963608	0.991434	c83698_g1	http://www.genome.jp/kegg-bin/show_pathway?ko04720/K05212%09red
Notch signaling pathway	ko04330	1	68	0.963608	0.991434	c67696_g1	http://www.genome.jp/kegg-bin/show_pathway?ko04330/K06062%09red
Hedgehog signaling pathway	ko04340	1	68	0.963608	0.991434	c92051_g1	http://www.genome.jp/kegg-bin/show_pathway?ko04340/K06227%09red
Fatty acid degradation	ko00071	1	69	0.965316	0.991434	c50746_g2	http://www.genome.jp/kegg-bin/show_pathway?ko00071/K13239%09red
Thyroid hormone synthesis	ko04918	2	107	0.966129	0.991434	c110796_g1|c33737_g1	http://www.genome.jp/kegg-bin/show_pathway?ko04918/K15173%09red/K09490%09red
Epithelial cell signaling in Helicobacter pylori infection	ko05120	1	74	0.972728	0.991434	c66507_g1	http://www.genome.jp/kegg-bin/show_pathway?ko05120/K02151%09red
DNA replication	ko03030	1	74	0.972728	0.991434	c46878_g2	http://www.genome.jp/kegg-bin/show_pathway?ko03030/K02327%09red
GnRH signaling pathway	ko04912	1	79	0.978556	0.993553	c47982_g1	http://www.genome.jp/kegg-bin/show_pathway?ko04912/K04364%09red
Proteasome	ko03050	1	84	0.98314	0.994397	c69407_g1	http://www.genome.jp/kegg-bin/show_pathway?ko03050/K03062%09red
Leukocyte transendothelial migration	ko04670	1	90	0.987367	0.994875	c81550_g1	http://www.genome.jp/kegg-bin/show_pathway?ko04670/K05692%09red
Oocyte meiosis	ko04114	2	146	0.993255	0.995401	c108108_g1|c49585_g1	http://www.genome.jp/kegg-bin/show_pathway?ko04114/K03354%09red/K06630%09red
Glycerophospholipid metabolism	ko00564	1	111	0.995401	0.995401	c106515_g1	http://www.genome.jp/kegg-bin/show_pathway?ko00564/K01049%09red

## Sheet: down
##Databases: KEGG PATHWAY
##Statistical test method: hypergeometric test / Fisher's exact test
##FDR correction method: Benjamini and Hochberg
#Term	ID	Input number	Background number	P-Value	Corrected P-Value	Input	Hyperlink
Antigen processing and presentation	ko04612	25	156	6.68442e-05	0.0183153	c24715_g1|c43914_g2|c26151_g1|c20789_g1|c39338_g1|c24654_g1|c53849_g1|c52516_g1|c44684_g2|c104634_g1|c49771_g2|c49771_g3|c49771_g4|c7379_g1|c23739_g1|c82078_g1|c50559_g2|c50559_g3|c50559_g1|c25426_g1|c42097_g1|c95273_g1|c8483_g1|c29494_g1|c116633_g1	http://www.genome.jp/kegg-bin/show_pathway?ko04612/K01369%09red/K08059%09red/K01363%09red/K03283%09red
cAMP signaling pathway	ko04024	32	270	0.00103348	0.094391	c8039_g1|c26452_g1|c32634_g1|c49439_g1|c32881_g1|c39304_g2|c57013_g1|c34345_g1|c12927_g1|c33767_g1|c21727_g2|c56171_g1|c33725_g1|c27623_g1|c24633_g1|c13422_g1|c23631_g1|c50565_g2|c35017_g1|c50751_g1|c52497_g1|c42930_g1|c74663_g1|c40436_g1|c14575_g1|c50127_g3|c39533_g1|c92489_g1|c118300_g1|c51559_g2|c80698_g1|c122291_g1	http://www.genome.jp/kegg-bin/show_pathway?ko04024/K08043%09red/K01539%09red/K05730%09red/K09048%09red/K04409%09red/K04345%09red/K00232%09red/K05860%09red/K05673%09red/K04498%09red/K12323%09red/K05850%09red/K04266%09red/K13293%09red
Lysosome	ko04142	26	225	0.00393031	0.164139	c43914_g2|c26151_g1|c39338_g1|c24654_g1|c47470_g2|c53849_g1|c81198_g1|c44684_g2|c57928_g1|c118981_g1|c104634_g1|c13591_g1|c49771_g2|c49771_g3|c49771_g4|c104211_g1|c23739_g1|c40832_g1|c116633_g1|c42097_g1|c26625_g1|c95273_g1|c81766_g1|c35535_g1|c124701_g1|c52070_g1	http://www.genome.jp/kegg-bin/show_pathway?ko04142/K01369%09red/K01189%09red/K06497%09red/K01363%09red/K12309%09red/K01444%09red/K12316%09red/K13443%09red
Vasopressin-regulated water reabsorption	ko04962	12	73	0.00413645	0.164139	c896_g1|c60328_g1|c51559_g2|c59508_g1|c21727_g2|c69409_g1|c91751_g1|c54867_g1|c9380_g1|c27623_g1|c34155_g1|c43346_g1	http://www.genome.jp/kegg-bin/show_pathway?ko04962/K08043%09red/K04345%09red/K09048%09red/K10428%09red/K10414%09red/K10416%09red/K10424%09red/K10426%09red/K13504%09red
Steroid hormone biosynthesis	ko00140	22	183	0.00501078	0.164139	c113134_g1|c48455_g1|c67418_g1|c35249_g1|c27126_g1|c98657_g1|c72005_g1|c52913_g1|c119725_g1|c53762_g1|c27823_g1|c84998_g1|c24363_g1|c46572_g1|c15187_g1|c122211_g1|c7056_g1|c13077_g1|c47557_g1|c99490_g1|c48708_g1|c42631_g1	http://www.genome.jp/kegg-bin/show_pathway?ko00140/K00699%09red/K10251%09red
Metabolism of xenobiotics by cytochrome P450	ko00980	23	196	0.00543403	0.164139	c38147_g1|c113134_g1|c67418_g1|c35249_g1|c27126_g1|c98657_g1|c72005_g1|c52913_g1|c119725_g1|c53762_g1|c27823_g1|c48708_g1|c84998_g1|c24363_g1|c46572_g1|c15187_g1|c122211_g1|c7056_g1|c13077_g1|c47557_g1|c99490_g1|c33913_g1|c42631_g1	http://www.genome.jp/kegg-bin/show_pathway?ko00980/K00078%09red/K00699%09red/K00799%09red
Bile secretion	ko04976	19	151	0.00566797	0.164139	c35017_g1|c8039_g1|c24633_g1|c50751_g1|c26452_g1|c118300_g1|c52497_g1|c12927_g1|c51559_g2|c32634_g1|c74663_g1|c56171_g1|c21727_g2|c42930_g1|c40436_g1|c14575_g1|c39304_g2|c49439_g1|c50565_g2	http://www.genome.jp/kegg-bin/show_pathway?ko04976/K08043%09red/K01539%09red/K05673%09red/K04345%09red
Retinol metabolism	ko00830	21	175	0.00612211	0.164139	c67418_g1|c7056_g1|c27823_g1|c113134_g1|c84998_g1|c42631_g1|c24363_g1|c13077_g1|c35249_g1|c27126_g1|c98657_g1|c72005_g1|c52913_g1|c47557_g1|c48708_g1|c15187_g1|c99490_g1|c119725_g1|c53762_g1|c122211_g1|c46572_g1	http://www.genome.jp/kegg-bin/show_pathway?ko00830/K00699%09red
Drug metabolism - other enzymes	ko00983	24	211	0.00646725	0.164139	c95017_g1|c113134_g1|c67418_g1|c35249_g1|c27126_g1|c98657_g1|c72005_g1|c52913_g1|c9170_g1|c53762_g1|c27823_g1|c84998_g1|c24363_g1|c46572_g1|c15187_g1|c122211_g1|c7056_g1|c55962_g1|c119725_g1|c13077_g1|c47557_g1|c99490_g1|c48708_g1|c42631_g1	http://www.genome.jp/kegg-bin/show_pathway?ko00983/K03927%09red/K00699%09red/K00876%09red/K01951%09red
Chemical carcinogenesis	ko05204	23	200	0.00673871	0.164139	c38147_g1|c113134_g1|c67418_g1|c35249_g1|c27126_g1|c98657_g1|c72005_g1|c52913_g1|c119725_g1|c53762_g1|c27823_g1|c84998_g1|c24363_g1|c46572_g1|c15187_g1|c122211_g1|c7056_g1|c13077_g1|c47557_g1|c99490_g1|c54911_g1|c48708_g1|c42631_g1	http://www.genome.jp/kegg-bin/show_pathway?ko05204/K09097%09red/K00699%09red/K00799%09red
Legionellosis	ko05134	15	111	0.00745388	0.164139	c7379_g1|c91998_g1|c29494_g1|c82078_g1|c20789_g1|c104695_g1|c67641_g1|c8483_g1|c50559_g2|c50559_g3|c50559_g1|c41141_g1|c52516_g1|c21717_g1|c25426_g1	http://www.genome.jp/kegg-bin/show_pathway?ko05134/K04077%09red/K07874%09red/K07937%09red/K03283%09red
Drug metabolism - cytochrome P450	ko00982	22	192	0.00821827	0.164139	c38147_g1|c113134_g1|c67418_g1|c35249_g1|c27126_g1|c98657_g1|c72005_g1|c52913_g1|c119725_g1|c53762_g1|c27823_g1|c84998_g1|c24363_g1|c46572_g1|c15187_g1|c122211_g1|c7056_g1|c13077_g1|c47557_g1|c99490_g1|c48708_g1|c42631_g1	http://www.genome.jp/kegg-bin/show_pathway?ko00982/K00699%09red/K00799%09red
Starch and sucrose metabolism	ko00500	29	277	0.00838665	0.164139	c45480_g2|c113134_g1|c67418_g1|c35249_g1|c27126_g1|c98657_g1|c72005_g1|c52913_g1|c39057_g1|c119725_g1|c53762_g1|c27823_g1|c84998_g1|c24363_g1|c32695_g1|c46572_g1|c15187_g1|c122211_g1|c7056_g1|c13077_g1|c31492_g1|c47557_g1|c99490_g1|c48708_g1|c38836_g1|c42631_g1|c124701_g1|c52070_g1|c25446_g1	http://www.genome.jp/kegg-bin/show_pathway?ko00500/K01194%09red/K01187%09red/K00700%09red/K16055%09red/K00699%09red/K12316%09red
Pentose and glucuronate interconversions	ko00040	24	218	0.00917499	0.167596	c106153_g1|c113134_g1|c67418_g1|c35249_g1|c27126_g1|c98657_g1|c72005_g1|c52913_g1|c10816_g1|c119725_g1|c53762_g1|c27823_g1|c48708_g1|c84998_g1|c24363_g1|c46572_g1|c15187_g1|c122211_g1|c7056_g1|c13077_g1|c47557_g1|c99490_g1|c33913_g1|c42631_g1	http://www.genome.jp/kegg-bin/show_pathway?ko00040/K00011%09red/K00078%09red/K00699%09red/K03331%09red
Ascorbate and aldarate metabolism	ko00053	21	184	0.0100289	0.171745	c67418_g1|c7056_g1|c27823_g1|c113134_g1|c84998_g1|c42631_g1|c24363_g1|c13077_g1|c35249_g1|c27126_g1|c98657_g1|c72005_g1|c52913_g1|c47557_g1|c48708_g1|c15187_g1|c99490_g1|c119725_g1|c53762_g1|c122211_g1|c46572_g1	http://www.genome.jp/kegg-bin/show_pathway?ko00053/K00699%09red
Porphyrin and chlorophyll metabolism	ko00860	22	202	0.0135609	0.218569	c113134_g1|c67418_g1|c35249_g1|c27126_g1|c98657_g1|c72005_g1|c52913_g1|c66853_g1|c119725_g1|c53762_g1|c27823_g1|c84998_g1|c24363_g1|c46572_g1|c15187_g1|c122211_g1|c7056_g1|c13077_g1|c47557_g1|c99490_g1|c48708_g1|c42631_g1	http://www.genome.jp/kegg-bin/show_pathway?ko00860/K01772%09red/K00699%09red
Hematopoietic cell lineage	ko04640	10	70	0.0190945	0.280107	c9907_g1|c5910_g1|c20458_g1|c94459_g1|c43813_g1|c29846_g1|c54941_g1|c6109_g1|c48754_g1|c81931_g1	http://www.genome.jp/kegg-bin/show_pathway?ko04640/K11140%09red
Galactose metabolism	ko00052	13	103	0.0194235	0.280107	c38836_g1|c26625_g1|c13643_g1|c106153_g1|c81766_g1|c32695_g1|c13591_g1|c47470_g2|c51875_g2|c124701_g1|c52070_g1|c49492_g2|c104211_g1	http://www.genome.jp/kegg-bin/show_pathway?ko00052/K01187%09red/K01189%09red/K12309%09red/K01785%09red/K01784%09red/K01229%09red/K00011%09red/K12316%09red
Measles	ko05162	15	131	0.0259525	0.340849	c81923_g1|c116965_g1|c7379_g1|c50559_g1|c82078_g1|c20789_g1|c29494_g1|c10635_g1|c8483_g1|c50559_g2|c50559_g3|c22190_g1|c52516_g1|c57539_g1|c25426_g1	http://www.genome.jp/kegg-bin/show_pathway?ko05162/K11224%09red/K03115%09red/K04730%09red/K10151%09red/K03283%09red
ABC transporters	ko02010	18	168	0.0271323	0.340849	c35017_g1|c8039_g1|c24633_g1|c26452_g1|c118300_g1|c52497_g1|c119824_g1|c12927_g1|c74663_g1|c32634_g1|c56171_g1|c18287_g1|c42930_g1|c40436_g1|c14575_g1|c39304_g2|c49439_g1|c50565_g2	http://www.genome.jp/kegg-bin/show_pathway?ko02010/K05673%09red/K05665%09red
Calcium signaling pathway	ko04020	17	156	0.0273674	0.340849	c66590_g1|c57013_g1|c24832_g1|c92489_g1|c36721_g3|c92193_g1|c36970_g1|c51559_g2|c21727_g2|c80698_g1|c14740_g1|c14085_g1|c84826_g1|c76212_g1|c13422_g1|c23631_g1|c122291_g1	http://www.genome.jp/kegg-bin/show_pathway?ko04020/K08043%09red/K04345%09red/K05865%09red/K01116%09red/K05863%09red/K05860%09red/K04169%09red/K09565%09red/K05850%09red/K04266%09red/K07190%09red
Ubiquinone and other terpenoid-quinone biosynthesis	ko00130	4	17	0.0323365	0.385226	c37796_g1|c38279_g1|c18666_g1|c3346_g1	http://www.genome.jp/kegg-bin/show_pathway?ko00130/K10106%09red
Fatty acid biosynthesis	ko00061	9	70	0.0428348	0.48903	c37997_g1|c81187_g1|c43555_g1|c52260_g1|c38280_g2|c18206_g1|c68880_g1|c68524_g1|c81852_g1	http://www.genome.jp/kegg-bin/show_pathway?ko00061/K00665%09red
Renin-angiotensin system	ko04614	12	107	0.0486338	0.512408	c9907_g1|c36491_g2|c5910_g1|c20458_g1|c94459_g1|c43813_g1|c50694_g3|c29846_g1|c54941_g1|c6109_g1|c48754_g1|c81931_g1	http://www.genome.jp/kegg-bin/show_pathway?ko04614/K11140%09red/K11141%09red/K01283%09red
Jak-STAT signaling pathway	ko04630	9	72	0.0489909	0.512408	c81923_g1|c49799_g2|c49799_g1|c34345_g1|c46280_g1|c48681_g1|c22190_g1|c57539_g1|c40149_g1	http://www.genome.jp/kegg-bin/show_pathway?ko04630/K16064%09red/K03099%09red/K16063%09red/K04498%09red/K11224%09red/K04707%09red/K10151%09red
Glutathione metabolism	ko00480	17	171	0.0533621	0.522187	c94459_g1|c38147_g1|c9907_g1|c55133_g1|c5910_g1|c20458_g1|c10519_g1|c66762_g1|c43813_g1|c40514_g1|c29846_g1|c54941_g1|c104998_g1|c6109_g1|c48754_g1|c39724_g1|c81931_g1	http://www.genome.jp/kegg-bin/show_pathway?ko00480/K11140%09red/K01581%09red/K00799%09red/K18592%09red
Glycosaminoglycan biosynthesis - keratan sulfate	ko00533	4	21	0.0568078	0.536736	c117515_g1|c233_g1|c31433_g2|c120486_g1	http://www.genome.jp/kegg-bin/show_pathway?ko00533/K00717%09red
Vitamin digestion and absorption	ko04977	12	112	0.0627476	0.573095	c7602_g1|c69193_g1|c98048_g1|c91622_g1|c48452_g1|c113684_g1|c81731_g1|c18287_g1|c119824_g1|c56754_g1|c32752_g1|c6690_g1	http://www.genome.jp/kegg-bin/show_pathway?ko04977/K14610%09red/K14616%09red/K14615%09red/K05665%09red
Spliceosome	ko03040	28	326	0.0715483	0.616345	c55817_g1|c20789_g1|c43106_g1|c7379_g1|c24865_g1|c53027_g8|c42323_g1|c91737_g1|c116782_g1|c52516_g1|c28493_g1|c44542_g2|c45311_g1|c48479_g1|c55584_g1|c82078_g1|c75679_g1|c50559_g2|c10049_g1|c15681_g1|c50559_g1|c38643_g1|c25426_g1|c30254_g1|c8483_g1|c47672_g1|c29494_g1|c50559_g3	http://www.genome.jp/kegg-bin/show_pathway?ko03040/K12843%09red/K12662%09red/K12625%09red/K12822%09red/K11087%09red/K10599%09red/K12622%09red/K12621%09red/K12882%09red/K12883%09red/K11092%09red/K12733%09red/K12626%09red/K13025%09red/K12845%09red/K12869%09red/K03283%09red
Toxoplasmosis	ko05145	13	129	0.0771475	0.635868	c7379_g1|c29952_g1|c36721_g3|c29494_g1|c82078_g1|c20789_g1|c10635_g1|c8483_g1|c50559_g2|c50559_g3|c50559_g1|c52516_g1|c25426_g1	http://www.genome.jp/kegg-bin/show_pathway?ko05145/K04730%09red/K09565%09red/K16060%09red/K03283%09red
Glyoxylate and dicarboxylate metabolism	ko00630	8	68	0.0789034	0.635868	c17439_g1|c17102_g1|c117474_g1|c117877_g1|c43634_g1|c50603_g2|c37832_g1|c26496_g1	http://www.genome.jp/kegg-bin/show_pathway?ko00630/K00049%09red/K01681%09red/K00600%09red/K02437%09red/K01915%09red/K01432%09red/K00626%09red
Glycosphingolipid biosynthesis - ganglio series	ko00604	10	94	0.0870112	0.663806	c5834_g1|c26351_g1|c49763_g1|c26625_g1|c13591_g1|c35875_g1|c47470_g2|c27371_g1|c51926_g1|c104211_g1	http://www.genome.jp/kegg-bin/show_pathway?ko00604/K12309%09red/K03372%09red
Estrogen signaling pathway	ko04915	14	146	0.091342	0.663806	c7379_g1|c52516_g1|c82078_g1|c29494_g1|c48681_g1|c51559_g2|c20789_g1|c8483_g1|c50559_g2|c50559_g3|c50559_g1|c27623_g1|c21727_g2|c25426_g1	http://www.genome.jp/kegg-bin/show_pathway?ko04915/K08043%09red/K03099%09red/K04345%09red/K09048%09red/K03283%09red
Cyanoamino acid metabolism	ko00460	5	36	0.0920607	0.663806	c66762_g1|c55133_g1|c40514_g1|c43634_g1|c104998_g1	http://www.genome.jp/kegg-bin/show_pathway?ko00460/K00600%09red/K18592%09red
Complement and coagulation cascades	ko04610	3	18	0.123804	0.869799	c105668_g1|c37703_g1|c84414_g1	http://www.genome.jp/kegg-bin/show_pathway?ko04610/K01330%09red/K03995%09red/K03900%09red
TNF signaling pathway	ko04668	7	67	0.145959	0.999413	c91319_g1|c29952_g1|c26846_g2|c37476_g1|c80675_g1|c94652_g1|c27623_g1	http://www.genome.jp/kegg-bin/show_pathway?ko04668/K17065%09red/K12793%09red/K09048%09red/K16060%09red
Two-component system	ko02020	6	58	0.17535	0.999413	c51980_g1|c80618_g1|c117474_g1|c117877_g1|c42303_g1|c50325_g1	http://www.genome.jp/kegg-bin/show_pathway?ko02020/K01077%09red/K00626%09red/K00412%09red/K01915%09red
Other types of O-glycan biosynthesis	ko00514	4	35	0.196468	0.999413	c27938_g1|c15190_g1|c56953_g1|c70458_g1	http://www.genome.jp/kegg-bin/show_pathway?ko00514/K09667%09red
Oxidative phosphorylation	ko00190	32	431	0.200938	0.999413	c51980_g1|c68592_g1|c42244_g1|c84379_g1|c40190_g1|c47114_g1|c51964_g1|c99540_g1|c49464_g2|c12425_g1|c103889_g1|c80618_g1|c49563_g1|c49702_g2|c94711_g1|c54582_g1|c50332_g1|c33161_g1|c42005_g1|c27206_g1|c56422_g1|c24670_g1|c117150_g1|c80785_g1|c91340_g1|c22259_g1|c36191_g1|c50325_g1|c53627_g1|c25664_g1|c27802_g1|c93558_g1	http://www.genome.jp/kegg-bin/show_pathway?ko00190/K03879%09red/K03935%09red/K03883%09red/K00412%09red/K03880%09red/K03968%09red/K03940%09red/K02256%09red/K03878%09red/K11352%09red/K03962%09red/K00234%09red/K03939%09red/K02261%09red/K02149%09red/K02270%09red/K02262%09red/K02126%09red/K02133%09red/K02137%09red/K02136%09red
Taurine and hypotaurine metabolism	ko00430	4	36	0.208883	0.999413	c66762_g1|c55133_g1|c40514_g1|c104998_g1	http://www.genome.jp/kegg-bin/show_pathway?ko00430/K18592%09red
Various types of N-glycan biosynthesis	ko00513	7	76	0.218041	0.999413	c233_g1|c284_g2|c31433_g2|c26653_g1|c117515_g1|c120486_g1|c40041_g1	http://www.genome.jp/kegg-bin/show_pathway?ko00513/K00717%09red/K00753%09red/K00738%09red
Carotenoid biosynthesis	ko00906	3	25	0.227365	0.999413	c10608_g1|c120608_g1|c107134_g1	http://www.genome.jp/kegg-bin/show_pathway?ko00906/K17841%09red/K15745%09red
Neuroactive ligand-receptor interaction	ko04080	11	135	0.244482	0.999413	c45597_g2|c56403_g1|c52808_g6|c52808_g5|c95127_g1|c118066_g1|c76212_g1|c80698_g1|c84826_g1|c66590_g1|c92093_g1	http://www.genome.jp/kegg-bin/show_pathway?ko04080/K05195%09red/K04225%09red/K04169%09red/K04577%09red/K04306%09red/K04266%09red/K01312%09red
Fatty acid elongation	ko00062	5	52	0.245382	0.999413	c40245_g1|c31627_g1|c48455_g1|c14629_g1|c17709_g1	http://www.genome.jp/kegg-bin/show_pathway?ko00062/K10249%09red/K10251%09red
Glycine, serine and threonine metabolism	ko00260	9	107	0.246265	0.999413	c7908_g1|c36165_g1|c47242_g1|c17102_g1|c116653_g1|c43634_g1|c37832_g1|c104700_g1|c79112_g1	http://www.genome.jp/kegg-bin/show_pathway?ko00260/K00049%09red/K00058%09red/K01697%09red/K00600%09red/K02437%09red/K00108%09red
Systemic lupus erythematosus	ko05322	5	53	0.256645	0.999413	c84414_g1|c37703_g1|c30311_g1|c91737_g1|c122953_g1	http://www.genome.jp/kegg-bin/show_pathway?ko05322/K03995%09red/K11087%09red/K11089%09red/K01330%09red/K11253%09red
Other glycan degradation	ko00511	5	53	0.256645	0.999413	c13591_g1|c47470_g2|c26625_g1|c35535_g1|c104211_g1	http://www.genome.jp/kegg-bin/show_pathway?ko00511/K12309%09red/K01444%09red
Viral myocarditis	ko05416	8	95	0.262759	0.999413	c36764_g1|c56503_g1|c51682_g1|c116611_g1|c78832_g1|c53132_g5|c49965_g2|c97819_g1	http://www.genome.jp/kegg-bin/show_pathway?ko05416/K05692%09red/K17751%09red/K03260%09red
Fatty acid metabolism	ko01212	12	153	0.26919	0.999413	c43555_g1|c39533_g1|c81187_g1|c48455_g1|c52260_g1|c38280_g2|c18206_g1|c68880_g1|c68524_g1|c117877_g1|c37997_g1|c81852_g1	http://www.genome.jp/kegg-bin/show_pathway?ko01212/K00665%09red/K00232%09red/K10251%09red/K00626%09red
Dorso-ventral axis formation	ko04320	8	96	0.271254	0.999413	c45756_g1|c22914_g1|c118314_g1|c66070_g1|c43604_g1|c48681_g1|c21516_g1|c55942_g1	http://www.genome.jp/kegg-bin/show_pathway?ko04320/K03099%09red/K02599%09red/K02644%09red/K02184%09red/K02156%09red/K03102%09red
Glycosaminoglycan degradation	ko00531	4	41	0.273751	0.999413	c13591_g1|c47470_g2|c26625_g1|c104211_g1	http://www.genome.jp/kegg-bin/show_pathway?ko00531/K12309%09red
Protein digestion and absorption	ko04974	9	112	0.285743	0.999413	c50751_g1|c26323_g1|c46815_g1|c51028_g1|c36057_g1|c97487_g1|c66765_g1|c92093_g1|c43663_g3	http://www.genome.jp/kegg-bin/show_pathway?ko04974/K01539%09red/K14206%09red/K13868%09red/K06236%09red/K06237%09red/K01312%09red
NF-kappa B signaling pathway	ko04064	5	56	0.291105	0.999413	c10635_g1|c116965_g1|c24832_g1|c29952_g1|c80675_g1	http://www.genome.jp/kegg-bin/show_pathway?ko04064/K04730%09red/K12793%09red/K01116%09red/K03115%09red/K16060%09red
Thiamine metabolism	ko00730	1	5	0.305828	0.999413	c41144_g1	http://www.genome.jp/kegg-bin/show_pathway?ko00730/K04487%09red
T cell receptor signaling pathway	ko04660	6	72	0.312601	0.999413	c49799_g2|c24832_g1|c49799_g1|c48681_g1|c50127_g3|c32881_g1	http://www.genome.jp/kegg-bin/show_pathway?ko04660/K01116%09red/K05730%09red/K04707%09red/K03099%09red/K04409%09red
Natural killer cell mediated cytotoxicity	ko04650	4	45	0.327748	0.999413	c48681_g1|c50127_g3|c32881_g1|c24832_g1	http://www.genome.jp/kegg-bin/show_pathway?ko04650/K01116%09red/K05730%09red/K03099%09red/K04409%09red
ErbB signaling pathway	ko04012	7	88	0.328767	0.999413	c81923_g1|c49799_g2|c24832_g1|c49799_g1|c48681_g1|c57539_g1|c32881_g1	http://www.genome.jp/kegg-bin/show_pathway?ko04012/K01116%09red/K11224%09red/K04707%09red/K03099%09red/K04409%09red
Endocytosis	ko04144	17	237	0.331612	0.999413	c37356_g1|c7379_g1|c28284_g1|c49799_g1|c52516_g1|c52268_g2|c82078_g1|c20789_g1|c29494_g1|c42067_g1|c8483_g1|c50559_g2|c50559_g3|c50559_g1|c49799_g2|c25426_g1|c91998_g1	http://www.genome.jp/kegg-bin/show_pathway?ko04144/K05126%09red/K12185%09red/K04707%09red/K12489%09red/K07937%09red/K03283%09red/K11981%09red
Cardiac muscle contraction	ko04260	14	192	0.332158	0.999413	c51980_g1|c56422_g1|c50751_g1|c80785_g1|c49563_g1|c80618_g1|c42005_g1|c51964_g1|c116611_g1|c49464_g2|c92193_g1|c27206_g1|c50325_g1|c93558_g1	http://www.genome.jp/kegg-bin/show_pathway?ko04260/K01539%09red/K02256%09red/K00412%09red/K05865%09red/K17751%09red/K02261%09red/K02270%09red/K02262%09red
Nicotine addiction	ko05033	3	32	0.341579	0.999413	c28360_g1|c36463_g1|c98920_g1	http://www.genome.jp/kegg-bin/show_pathway?ko05033/K12302%09red
Circadian rhythm - plant	ko04712	1	6	0.346807	0.999413	c116965_g1	http://www.genome.jp/kegg-bin/show_pathway?ko04712/K03115%09red
Thyroid hormone synthesis	ko04918	8	107	0.368549	0.999413	c59168_g1|c50751_g1|c30653_g1|c118171_g1|c51559_g2|c21727_g2|c52246_g3|c27623_g1	http://www.genome.jp/kegg-bin/show_pathway?ko04918/K08043%09red/K01539%09red/K09490%09red/K09048%09red/K04345%09red/K15173%09red/K06233%09red
Amoebiasis	ko05146	8	107	0.368549	0.999413	c44066_g2|c44200_g2|c22794_g1|c21727_g2|c97487_g1|c13464_g1|c43663_g3|c5198_g1	http://www.genome.jp/kegg-bin/show_pathway?ko05146/K04345%09red/K10955%09red/K06236%09red/K06237%09red/K13963%09red
Tyrosine metabolism	ko00350	3	34	0.374401	0.999413	c31472_g1|c92530_g2|c50408_g1	http://www.genome.jp/kegg-bin/show_pathway?ko00350/K07253%09red/K00503%09red/K01593%09red
Carbon fixation pathways in prokaryotes	ko00720	4	49	0.382276	0.999413	c17439_g1|c117877_g1|c17069_g1|c26496_g1	http://www.genome.jp/kegg-bin/show_pathway?ko00720/K00626%09red/K01958%09red/K01681%09red
Staphylococcus aureus infection	ko05150	1	7	0.385367	0.999413	c37703_g1	http://www.genome.jp/kegg-bin/show_pathway?ko05150/K01330%09red
p53 signaling pathway	ko04115	5	64	0.385695	0.999413	c39048_g1|c49259_g2|c101417_g1|c40344_g2|c22190_g1	http://www.genome.jp/kegg-bin/show_pathway?ko04115/K02087%09red/K06640%09red/K06641%09red/K02216%09red/K10151%09red
RNA polymerase	ko03020	7	94	0.387185	0.999413	c28393_g1|c42015_g1|c118218_g1|c44369_g1|c78838_g1|c115745_g1|c51237_g1	http://www.genome.jp/kegg-bin/show_pathway?ko03020/K03017%09red/K02999%09red/K03010%09red/K03004%09red
Acute myeloid leukemia	ko05221	4	50	0.395862	0.999413	c81923_g1|c48681_g1|c57539_g1|c26753_g1	http://www.genome.jp/kegg-bin/show_pathway?ko05221/K11224%09red/K03099%09red/K04491%09red
MAPK signaling pathway	ko04010	15	219	0.408782	0.999413	c7379_g1|c52516_g1|c29494_g1|c82078_g1|c20789_g1|c50956_g1|c21727_g2|c8483_g1|c50559_g2|c50559_g3|c50559_g1|c48681_g1|c38808_g1|c32881_g1|c25426_g1	http://www.genome.jp/kegg-bin/show_pathway?ko04010/K04345%09red/K03099%09red/K04409%09red/K05317%09red/K04422%09red/K03283%09red
Viral carcinogenesis	ko05203	17	251	0.415258	0.999413	c81923_g1|c85204_g1|c101417_g1|c52008_g3|c39048_g1|c34345_g1|c22190_g1|c48562_g2|c21727_g2|c104704_g1|c72304_g1|c52855_g7|c15804_g1|c82243_g1|c27623_g1|c57539_g1|c13319_g1	http://www.genome.jp/kegg-bin/show_pathway?ko05203/K15979%09red/K16197%09red/K09048%09red/K10151%09red/K03062%09red/K04345%09red/K11405%09red/K04498%09red/K11224%09red/K02087%09red/K03120%09red/K02216%09red/K00873%09red/K06062%09red/K06630%09red/K05768%09red
Betalain biosynthesis	ko00965	1	8	0.421652	0.999413	c31472_g1	http://www.genome.jp/kegg-bin/show_pathway?ko00965/K01593%09red
Indole alkaloid biosynthesis	ko00901	1	8	0.421652	0.999413	c31472_g1	http://www.genome.jp/kegg-bin/show_pathway?ko00901/K01593%09red
Vitamin B6 metabolism	ko00750	1	8	0.421652	0.999413	c36693_g1	http://www.genome.jp/kegg-bin/show_pathway?ko00750/K13248%09red
Circadian rhythm	ko04710	3	37	0.422935	0.999413	c69226_g1|c39324_g2|c6456_g1	http://www.genome.jp/kegg-bin/show_pathway?ko04710/K02633%09red
Circadian rhythm - fly	ko04711	3	37	0.422935	0.999413	c69226_g1|c39324_g2|c6456_g1	http://www.genome.jp/kegg-bin/show_pathway?ko04711/K02633%09red
Vibrio cholerae infection	ko05110	10	145	0.432709	0.999413	c117150_g1|c44200_g2|c5198_g1|c24832_g1|c51559_g2|c53132_g5|c91998_g1|c21727_g2|c13464_g1|c22794_g1	http://www.genome.jp/kegg-bin/show_pathway?ko05110/K08043%09red/K04345%09red/K10955%09red/K05692%09red/K01116%09red/K07937%09red/K02149%09red
Sphingolipid metabolism	ko00600	5	68	0.433051	0.999413	c13591_g1|c81766_g1|c47470_g2|c26625_g1|c104211_g1	http://www.genome.jp/kegg-bin/show_pathway?ko00600/K01189%09red/K12309%09red
Synthesis and degradation of ketone bodies	ko00072	2	23	0.438872	0.999413	c117877_g1|c65996_g1	http://www.genome.jp/kegg-bin/show_pathway?ko00072/K01640%09red/K00626%09red
Mineral absorption	ko04978	2	23	0.438872	0.999413	c30949_g1|c50751_g1	http://www.genome.jp/kegg-bin/show_pathway?ko04978/K01539%09red/K14686%09red
Proteasome	ko03050	6	84	0.440281	0.999413	c85204_g1|c35164_g1|c78770_g1|c118802_g1|c2076_g1|c28623_g1	http://www.genome.jp/kegg-bin/show_pathway?ko03050/K03066%09red/K03062%09red/K03063%09red/K02732%09red/K02730%09red/K03030%09red
ECM-receptor interaction	ko04512	5	69	0.444783	0.999413	c105668_g1|c97487_g1|c48126_g2|c43663_g3|c8010_g1	http://www.genome.jp/kegg-bin/show_pathway?ko04512/K06258%09red/K06236%09red/K06237%09red/K03900%09red
Chronic myeloid leukemia	ko05220	5	69	0.444783	0.999413	c81923_g1|c48681_g1|c57539_g1|c49799_g2|c49799_g1	http://www.genome.jp/kegg-bin/show_pathway?ko05220/K11224%09red/K04707%09red/K03099%09red
Terpenoid backbone biosynthesis	ko00900	4	54	0.449572	0.999413	c50625_g1|c117877_g1|c29973_g1|c7954_g1	http://www.genome.jp/kegg-bin/show_pathway?ko00900/K12505%09red/K00804%09red/K00626%09red/K00787%09red
Folate biosynthesis	ko00790	3	39	0.454568	0.999413	c42303_g1|c53023_g1|c97198_g1	http://www.genome.jp/kegg-bin/show_pathway?ko00790/K01307%09red/K01077%09red
Olfactory transduction	ko04740	2	24	0.459105	0.999413	c51559_g2|c21727_g2	http://www.genome.jp/kegg-bin/show_pathway?ko04740/K08043%09red/K04345%09red
Circadian entrainment	ko04713	6	86	0.461368	0.999413	c39324_g2|c6456_g1|c51559_g2|c21727_g2|c69226_g1|c42972_g2	http://www.genome.jp/kegg-bin/show_pathway?ko04713/K08043%09red/K02633%09red/K04345%09red/K16513%09red
Cutin, suberine and wax biosynthesis	ko00073	4	57	0.488831	0.999413	c95279_g1|c13374_g1|c7600_g1|c963_g1	http://www.genome.jp/kegg-bin/show_pathway?ko00073/K13356%09red
Thyroid hormone signaling pathway	ko04919	14	217	0.498609	0.999413	c66428_g1|c50751_g1|c24832_g1|c92489_g1|c34345_g1|c53132_g5|c43604_g1|c52855_g7|c47940_g1|c122291_g1|c21727_g2|c13422_g1|c23631_g1|c38944_g1	http://www.genome.jp/kegg-bin/show_pathway?ko04919/K11255%09red/K01539%09red/K17902%09red/K05692%09red/K01116%09red/K02599%09red/K04498%09red/K11644%09red/K05860%09red/K04345%09red/K06062%09red
Insulin secretion	ko04911	5	74	0.502357	0.999413	c27623_g1|c21727_g2|c60328_g1|c51559_g2|c50751_g1	http://www.genome.jp/kegg-bin/show_pathway?ko04911/K08043%09red/K01539%09red/K09048%09red/K13504%09red/K04345%09red
Retrograde endocannabinoid signaling	ko04723	5	74	0.502357	0.999413	c28360_g1|c21727_g2|c36463_g1|c51559_g2|c98920_g1	http://www.genome.jp/kegg-bin/show_pathway?ko04723/K08043%09red/K12302%09red/K04345%09red
Leukocyte transendothelial migration	ko04670	6	90	0.502872	0.999413	c12405_g1|c24832_g1|c66868_g1|c53132_g5|c41033_g1|c50127_g3	http://www.genome.jp/kegg-bin/show_pathway?ko04670/K01116%09red/K06274%09red/K05692%09red/K12758%09red/K05730%09red
Melanogenesis	ko04916	6	90	0.502872	0.999413	c34345_g1|c51559_g2|c69220_g1|c21727_g2|c26753_g1|c27623_g1	http://www.genome.jp/kegg-bin/show_pathway?ko04916/K08043%09red/K04345%09red/K09048%09red/K02375%09red/K04498%09red/K04491%09red
Purine metabolism	ko00230	19	302	0.528621	0.999413	c116772_g1|c41544_g1|c55962_g1|c28393_g1|c44369_g1|c48050_g1|c13319_g1|c78838_g1|c33767_g1|c51559_g2|c38104_g2|c106773_g1|c32760_g1|c118218_g1|c33725_g1|c115745_g1|c7707_g1|c42015_g1|c51237_g1	http://www.genome.jp/kegg-bin/show_pathway?ko00230/K08043%09red/K01951%09red/K03017%09red/K03004%09red/K13293%09red/K02321%09red/K12323%09red/K00759%09red/K03010%09red/K00939%09red/K02327%09red/K00873%09red/K02999%09red/K12304%09red/K01939%09red
Inositol phosphate metabolism	ko00562	7	109	0.531314	0.999413	c45655_g1|c122291_g1|c24832_g1|c13983_g1|c92489_g1|c13422_g1|c23631_g1	http://www.genome.jp/kegg-bin/show_pathway?ko00562/K15759%09red/K01116%09red/K03103%09red/K05860%09red
Propanoate metabolism	ko00640	3	45	0.544509	0.999413	c117877_g1|c52165_g2|c52165_g1	http://www.genome.jp/kegg-bin/show_pathway?ko00640/K01908%09red/K00626%09red
Taste transduction	ko04742	1	12	0.546608	0.999413	c21727_g2	http://www.genome.jp/kegg-bin/show_pathway?ko04742/K04345%09red
Arachidonic acid metabolism	ko00590	4	62	0.551474	0.999413	c66762_g1|c55133_g1|c40514_g1|c104998_g1	http://www.genome.jp/kegg-bin/show_pathway?ko00590/K18592%09red
MAPK signaling pathway - fly	ko04013	3	47	0.572514	0.999413	c41726_g1|c66070_g1|c48681_g1	http://www.genome.jp/kegg-bin/show_pathway?ko04013/K04623%09red/K02644%09red/K03099%09red
African trypanosomiasis	ko05143	1	13	0.573379	0.999413	c108879_g1	http://www.genome.jp/kegg-bin/show_pathway?ko05143/K13822%09red
Pyruvate metabolism	ko00620	4	64	0.575368	0.999413	c17102_g1|c13319_g1|c117877_g1|c17069_g1	http://www.genome.jp/kegg-bin/show_pathway?ko00620/K00873%09red/K00049%09red/K00626%09red/K01958%09red
Prolactin signaling pathway	ko04917	4	64	0.575368	0.999413	c81923_g1|c57539_g1|c48681_g1|c22190_g1	http://www.genome.jp/kegg-bin/show_pathway?ko04917/K11224%09red/K03099%09red/K10151%09red
Insulin signaling pathway	ko04910	14	229	0.576071	0.999413	c49799_g2|c81187_g1|c49799_g1|c43555_g1|c52260_g1|c38280_g2|c21727_g2|c18206_g1|c68880_g1|c48681_g1|c68524_g1|c14085_g1|c37997_g1|c81852_g1	http://www.genome.jp/kegg-bin/show_pathway?ko04910/K07190%09red/K04345%09red/K00665%09red/K04707%09red/K03099%09red
Fc epsilon RI signaling pathway	ko04664	3	48	0.586107	0.999413	c48681_g1|c50127_g3|c24832_g1	http://www.genome.jp/kegg-bin/show_pathway?ko04664/K01116%09red/K05730%09red/K03099%09red
Ovarian steroidogenesis	ko04913	2	31	0.587789	0.999413	c51559_g2|c21727_g2	http://www.genome.jp/kegg-bin/show_pathway?ko04913/K08043%09red/K04345%09red
Glycerolipid metabolism	ko00561	5	83	0.599237	0.999413	c106153_g1|c26084_g1|c27702_g1|c43141_g2|c81766_g1	http://www.genome.jp/kegg-bin/show_pathway?ko00561/K01189%09red/K00011%09red/K00864%09red/K14457%09red
Ras signaling pathway	ko04014	9	151	0.607091	0.999413	c122291_g1|c24832_g1|c92489_g1|c32881_g1|c21727_g2|c48681_g1|c52943_g5|c13422_g1|c23631_g1	http://www.genome.jp/kegg-bin/show_pathway?ko04014/K04345%09red/K03099%09red/K04409%09red/K10632%09red/K01116%09red/K05860%09red
Alanine, aspartate and glutamate metabolism	ko00250	4	67	0.609811	0.999413	c125990_g1|c117474_g1|c23149_g1|c7707_g1	http://www.genome.jp/kegg-bin/show_pathway?ko00250/K01915%09red/K00820%09red/K13566%09red/K01939%09red
Base excision repair	ko03410	3	50	0.612449	0.999413	c31259_g1|c106773_g1|c37890_g1	http://www.genome.jp/kegg-bin/show_pathway?ko03410/K03660%09red/K04799%09red/K02327%09red
Phagosome	ko04145	11	186	0.618579	0.999413	c896_g1|c117150_g1|c23041_g1|c53132_g5|c69409_g1|c91751_g1|c54867_g1|c59508_g1|c37703_g1|c24791_g1|c91378_g1	http://www.genome.jp/kegg-bin/show_pathway?ko04145/K05692%09red/K07374%09red/K07375%09red/K01330%09red/K10414%09red/K10416%09red/K02149%09red
Phenylalanine metabolism	ko00360	2	33	0.620124	0.999413	c31472_g1|c92530_g2	http://www.genome.jp/kegg-bin/show_pathway?ko00360/K07253%09red/K01593%09red
Ribosome biogenesis in eukaryotes	ko03008	12	203	0.620674	0.999413	c40616_g1|c31245_g1|c63626_g1|c116734_g1|c116782_g1|c116965_g1|c45344_g2|c29968_g1|c68991_g1|c87656_g1|c1500_g1|c48897_g3	http://www.genome.jp/kegg-bin/show_pathway?ko03008/K14549%09red/K14568%09red/K14557%09red/K11883%09red/K14553%09red/K03115%09red/K12845%09red/K11131%09red/K11130%09red/K03685%09red/K14285%09red
Notch signaling pathway	ko04330	4	68	0.620902	0.999413	c43604_g1|c34345_g1|c104554_g1|c52855_g7	http://www.genome.jp/kegg-bin/show_pathway?ko04330/K04498%09red/K06170%09red/K06062%09red/K02599%09red
Wnt signaling pathway	ko04310	9	153	0.621995	0.999413	c116965_g1|c53354_g3|c34345_g1|c69220_g1|c21727_g2|c26753_g1|c16727_g1|c22190_g1|c49614_g1	http://www.genome.jp/kegg-bin/show_pathway?ko04310/K04345%09red/K10151%09red/K02375%09red/K04512%09red/K03068%09red/K04508%09red/K04498%09red/K03115%09red/K04491%09red
Cell cycle - Caulobacter	ko04112	1	15	0.622273	0.999413	c120520_g1	http://www.genome.jp/kegg-bin/show_pathway?ko04112/K01358%09red
Gap junction	ko04540	7	120	0.627901	0.999413	c23041_g1|c39048_g1|c51559_g2|c21727_g2|c48681_g1|c91378_g1|c24791_g1	http://www.genome.jp/kegg-bin/show_pathway?ko04540/K08043%09red/K04345%09red/K03099%09red/K07374%09red/K07375%09red/K02087%09red
Vascular smooth muscle contraction	ko04270	6	103	0.627997	0.999413	c45597_g2|c33767_g1|c39541_g1|c51559_g2|c21727_g2|c80698_g1	http://www.genome.jp/kegg-bin/show_pathway?ko04270/K08043%09red/K04345%09red/K12751%09red/K12323%09red/K04577%09red/K04266%09red
Cocaine addiction	ko05030	3	52	0.637639	0.999413	c31472_g1|c27623_g1|c21727_g2	http://www.genome.jp/kegg-bin/show_pathway?ko05030/K04345%09red/K09048%09red/K01593%09red
N-Glycan biosynthesis	ko00510	5	87	0.638704	0.999413	c117515_g1|c26653_g1|c31433_g2|c120486_g1|c233_g1	http://www.genome.jp/kegg-bin/show_pathway?ko00510/K00717%09red/K00738%09red
Sulfur relay system	ko04122	1	16	0.644578	0.999413	c41144_g1	http://www.genome.jp/kegg-bin/show_pathway?ko04122/K04487%09red
Steroid biosynthesis	ko00100	1	16	0.644578	0.999413	c27597_g1	http://www.genome.jp/kegg-bin/show_pathway?ko00100/K00227%09red
alpha-Linolenic acid metabolism	ko00592	1	16	0.644578	0.999413	c39533_g1	http://www.genome.jp/kegg-bin/show_pathway?ko00592/K00232%09red
Glutamatergic synapse	ko04724	6	105	0.645555	0.999413	c28360_g1|c51559_g2|c36463_g1|c21727_g2|c117474_g1|c98920_g1	http://www.genome.jp/kegg-bin/show_pathway?ko04724/K08043%09red/K12302%09red/K04345%09red/K01915%09red
Carbohydrate digestion and absorption	ko04973	2	35	0.650464	0.999413	c50751_g1|c13643_g1	http://www.genome.jp/kegg-bin/show_pathway?ko04973/K01539%09red/K01229%09red
Plant-pathogen interaction	ko04626	2	35	0.650464	0.999413	c26084_g1|c27702_g1	http://www.genome.jp/kegg-bin/show_pathway?ko04626/K00864%09red
Apoptosis	ko04210	4	71	0.652958	0.999413	c10635_g1|c21727_g2|c29952_g1|c41597_g1	http://www.genome.jp/kegg-bin/show_pathway?ko04210/K04345%09red/K01173%09red/K16060%09red/K04730%09red
Synaptic vesicle cycle	ko04721	6	107	0.662603	0.999413	c117150_g1|c28360_g1|c60328_g1|c36463_g1|c38985_g2|c98920_g1	http://www.genome.jp/kegg-bin/show_pathway?ko04721/K02149%09red/K15290%09red/K13504%09red/K12302%09red
NOD-like receptor signaling pathway	ko04621	2	36	0.664896	0.999413	c29952_g1|c80675_g1	http://www.genome.jp/kegg-bin/show_pathway?ko04621/K12793%09red/K16060%09red
Glycosphingolipid biosynthesis - globo series	ko00603	1	17	0.665566	0.999413	c81766_g1	http://www.genome.jp/kegg-bin/show_pathway?ko00603/K01189%09red
Isoquinoline alkaloid biosynthesis	ko00950	1	17	0.665566	0.999413	c31472_g1	http://www.genome.jp/kegg-bin/show_pathway?ko00950/K01593%09red
Focal adhesion	ko04510	12	211	0.670308	0.999413	c12405_g1|c29952_g1|c32881_g1|c66868_g1|c53132_g5|c105668_g1|c48681_g1|c22190_g1|c97487_g1|c41033_g1|c50127_g3|c43663_g3	http://www.genome.jp/kegg-bin/show_pathway?ko04510/K05730%09red/K03099%09red/K10151%09red/K16060%09red/K03900%09red/K05692%09red/K12758%09red/K06274%09red/K04409%09red/K06236%09red/K06237%09red
Morphine addiction	ko05032	3	55	0.673227	0.999413	c21727_g2|c51559_g2|c33725_g1	http://www.genome.jp/kegg-bin/show_pathway?ko05032/K08043%09red/K04345%09red/K13293%09red
Endocrine and other factor-regulated calcium reabsorption	ko04961	2	37	0.678842	0.999413	c50751_g1|c21727_g2	http://www.genome.jp/kegg-bin/show_pathway?ko04961/K01539%09red/K04345%09red
Phosphatidylinositol signaling system	ko04070	6	109	0.679127	0.999413	c122291_g1|c24832_g1|c13983_g1|c92489_g1|c13422_g1|c23631_g1	http://www.genome.jp/kegg-bin/show_pathway?ko04070/K15759%09red/K01116%09red/K05860%09red
DNA replication	ko03030	4	74	0.683147	0.999413	c48050_g1|c31259_g1|c106773_g1|c117961_g1	http://www.genome.jp/kegg-bin/show_pathway?ko03030/K02321%09red/K04799%09red/K02541%09red/K02327%09red
cGMP-PKG signaling pathway	ko04022	9	162	0.685176	0.999413	c50751_g1|c36721_g3|c36970_g1|c51559_g2|c33767_g1|c14740_g1|c27623_g1|c41033_g1|c57013_g1	http://www.genome.jp/kegg-bin/show_pathway?ko04022/K08043%09red/K01539%09red/K09048%09red/K12323%09red/K05863%09red/K06274%09red/K09565%09red/K05850%09red
Sulfur metabolism	ko00920	1	18	0.685316	0.999413	c13983_g1	http://www.genome.jp/kegg-bin/show_pathway?ko00920/K15759%09red
Type I diabetes mellitus	ko04940	1	18	0.685316	0.999413	c104695_g1	http://www.genome.jp/kegg-bin/show_pathway?ko04940/K04077%09red
Malaria	ko05144	1	18	0.685316	0.999413	c108879_g1	http://www.genome.jp/kegg-bin/show_pathway?ko05144/K13822%09red
Peroxisome	ko04146	9	163	0.691779	0.999413	c80788_g1|c39533_g1|c42983_g3|c95279_g1|c963_g1|c13374_g1|c46767_g1|c7600_g1|c65996_g1	http://www.genome.jp/kegg-bin/show_pathway?ko04146/K13356%09red/K13338%09red/K13348%09red/K00477%09red/K00232%09red/K01640%09red
Lysine degradation	ko00310	8	148	0.707918	0.999413	c84351_g1|c47999_g1|c13393_g1|c100706_g1|c117877_g1|c37167_g2|c851_g1|c37167_g1	http://www.genome.jp/kegg-bin/show_pathway?ko00310/K11421%09red/K11419%09red/K00626%09red/K11433%09red
Biosynthesis of unsaturated fatty acids	ko01040	2	40	0.717847	0.999413	c48455_g1|c39533_g1	http://www.genome.jp/kegg-bin/show_pathway?ko01040/K00232%09red/K10251%09red
Riboflavin metabolism	ko00740	1	20	0.721387	0.999413	c51325_g3	http://www.genome.jp/kegg-bin/show_pathway?ko00740/K14410%09red
HTLV-I infection	ko05166	16	289	0.721772	0.999413	c81923_g1|c101417_g1|c52008_g3|c34345_g1|c22190_g1|c51559_g2|c69220_g1|c21727_g2|c49259_g2|c106773_g1|c7954_g1|c14740_g1|c52855_g7|c57539_g1|c40344_g2|c36970_g1	http://www.genome.jp/kegg-bin/show_pathway?ko05166/K08043%09red/K04345%09red/K10151%09red/K02375%09red/K06641%09red/K06640%09red/K05863%09red/K02327%09red/K04498%09red/K11224%09red/K03120%09red/K02216%09red/K00787%09red/K06062%09red
Fc gamma R-mediated phagocytosis	ko04666	5	97	0.726217	0.999413	c104704_g1|c41033_g1|c50127_g3|c32881_g1|c24832_g1	http://www.genome.jp/kegg-bin/show_pathway?ko04666/K06274%09red/K01116%09red/K05730%09red/K04409%09red/K05768%09red
Salivary secretion	ko04970	5	97	0.726217	0.999413	c57013_g1|c21727_g2|c60328_g1|c51559_g2|c50751_g1	http://www.genome.jp/kegg-bin/show_pathway?ko04970/K08043%09red/K01539%09red/K05850%09red/K13504%09red/K04345%09red
Hepatitis B	ko05161	5	97	0.726217	0.999413	c81923_g1|c27623_g1|c34345_g1|c72304_g1|c57539_g1	http://www.genome.jp/kegg-bin/show_pathway?ko05161/K04498%09red/K16197%09red/K09048%09red/K11224%09red
GABAergic synapse	ko04727	3	60	0.72668	0.999413	c117474_g1|c51559_g2|c21727_g2	http://www.genome.jp/kegg-bin/show_pathway?ko04727/K08043%09red/K04345%09red/K01915%09red
Mismatch repair	ko03430	2	41	0.729932	0.999413	c106773_g1|c42456_g1	http://www.genome.jp/kegg-bin/show_pathway?ko03430/K08735%09red/K02327%09red
Glycosaminoglycan biosynthesis - heparan sulfate / heparin	ko00534	1	21	0.737841	0.999413	c39726_g1	http://www.genome.jp/kegg-bin/show_pathway?ko00534/K08104%09red
Benzoate degradation	ko00362	1	22	0.753325	0.999413	c117877_g1	http://www.genome.jp/kegg-bin/show_pathway?ko00362/K00626%09red
Insect hormone biosynthesis	ko00981	1	22	0.753325	0.999413	c118544_g1	http://www.genome.jp/kegg-bin/show_pathway?ko00981/K14939%09red
AMPK signaling pathway	ko04152	10	191	0.754128	0.999413	c37997_g1|c81187_g1|c43555_g1|c52260_g1|c38280_g2|c18206_g1|c68880_g1|c68524_g1|c27623_g1|c81852_g1	http://www.genome.jp/kegg-bin/show_pathway?ko04152/K00665%09red/K09048%09red
Cysteine and methionine metabolism	ko00270	4	82	0.754397	0.999413	c79112_g1|c23208_g1|c42996_g1|c37182_g1	http://www.genome.jp/kegg-bin/show_pathway?ko00270/K00547%09red/K01697%09red/K01251%09red/K17398%09red
Dilated cardiomyopathy	ko05414	4	82	0.754397	0.999413	c21727_g2|c92193_g1|c51559_g2|c53132_g5	http://www.genome.jp/kegg-bin/show_pathway?ko05414/K08043%09red/K04345%09red/K05692%09red/K05865%09red
Regulation of autophagy	ko04140	2	44	0.76357	0.999413	c8950_g1|c51351_g1	http://www.genome.jp/kegg-bin/show_pathway?ko04140/K17888%09red/K08343%09red
Gastric acid secretion	ko04971	3	64	0.764306	0.999413	c21727_g2|c51559_g2|c50751_g1	http://www.genome.jp/kegg-bin/show_pathway?ko04971/K08043%09red/K01539%09red/K04345%09red
Non-homologous end-joining	ko03450	1	23	0.767894	0.999413	c31259_g1	http://www.genome.jp/kegg-bin/show_pathway?ko03450/K04799%09red
Cytokine-cytokine receptor interaction	ko04060	1	23	0.767894	0.999413	c52870_g1	http://www.genome.jp/kegg-bin/show_pathway?ko04060/K04675%09red
MAPK signaling pathway - yeast	ko04011	1	23	0.767894	0.999413	c32881_g1	http://www.genome.jp/kegg-bin/show_pathway?ko04011/K04409%09red
Chemokine signaling pathway	ko04062	7	140	0.770927	0.999413	c81923_g1|c51559_g2|c21727_g2|c48681_g1|c57539_g1|c50127_g3|c32881_g1	http://www.genome.jp/kegg-bin/show_pathway?ko04062/K08043%09red/K04345%09red/K05730%09red/K03099%09red/K04409%09red/K11224%09red
Adrenergic signaling in cardiomyocytes	ko04261	7	140	0.770927	0.999413	c57013_g1|c51559_g2|c21727_g2|c116611_g1|c92193_g1|c27623_g1|c50751_g1	http://www.genome.jp/kegg-bin/show_pathway?ko04261/K08043%09red/K01539%09red/K09048%09red/K04345%09red/K05865%09red/K17751%09red/K05850%09red
Tryptophan metabolism	ko00380	3	65	0.773026	0.999413	c31472_g1|c50603_g2|c117877_g1	http://www.genome.jp/kegg-bin/show_pathway?ko00380/K01432%09red/K01593%09red/K00626%09red
Nitrogen metabolism	ko00910	1	24	0.781603	0.999413	c117474_g1	http://www.genome.jp/kegg-bin/show_pathway?ko00910/K01915%09red
Herpes simplex infection	ko05168	10	198	0.789861	0.999413	c39324_g2|c116965_g1|c7693_g1|c52008_g3|c39048_g1|c34345_g1|c6456_g1|c69226_g1|c367_g1|c104143_g1	http://www.genome.jp/kegg-bin/show_pathway?ko05168/K15129%09red/K14840%09red/K04498%09red/K02633%09red/K02087%09red/K03120%09red/K02207%09red/K03115%09red
Histidine metabolism	ko00340	1	25	0.794503	0.999413	c31472_g1	http://www.genome.jp/kegg-bin/show_pathway?ko00340/K01593%09red
Amino sugar and nucleotide sugar metabolism	ko00520	5	107	0.797347	0.999413	c49492_g2|c125273_g1|c125990_g1|c52971_g3|c43617_g1	http://www.genome.jp/kegg-bin/show_pathway?ko00520/K01183%09red/K01784%09red/K00820%09red
Amphetamine addiction	ko05031	3	68	0.797607	0.999413	c31472_g1|c27623_g1|c21727_g2	http://www.genome.jp/kegg-bin/show_pathway?ko05031/K04345%09red/K09048%09red/K01593%09red
Meiosis - yeast	ko04113	6	126	0.797754	0.999413	c101417_g1|c21727_g2|c32255_g1|c29724_g1|c49717_g2|c117961_g1	http://www.genome.jp/kegg-bin/show_pathway?ko04113/K04345%09red/K10878%09red/K06662%09red/K02541%09red/K02216%09red/K06628%09red
PPAR signaling pathway	ko03320	4	88	0.799224	0.999413	c37254_g1|c26084_g1|c27702_g1|c39533_g1	http://www.genome.jp/kegg-bin/show_pathway?ko03320/K08770%09red/K00232%09red/K00864%09red
Butanoate metabolism	ko00650	2	48	0.802716	0.999413	c117877_g1|c65996_g1	http://www.genome.jp/kegg-bin/show_pathway?ko00650/K01640%09red/K00626%09red
B cell receptor signaling pathway	ko04662	2	48	0.802716	0.999413	c48681_g1|c50127_g3	http://www.genome.jp/kegg-bin/show_pathway?ko04662/K05730%09red/K03099%09red
Renal cell carcinoma	ko05211	4	89	0.806012	0.999413	c34345_g1|c54911_g1|c48681_g1|c32881_g1	http://www.genome.jp/kegg-bin/show_pathway?ko05211/K04498%09red/K09097%09red/K03099%09red/K04409%09red
Arginine and proline metabolism	ko00330	4	89	0.806012	0.999413	c47629_g1|c117474_g1|c39724_g1|c10519_g1	http://www.genome.jp/kegg-bin/show_pathway?ko00330/K00472%09red/K01581%09red/K01915%09red
Aminobenzoate degradation	ko00627	1	26	0.806642	0.999413	c42303_g1	http://www.genome.jp/kegg-bin/show_pathway?ko00627/K01077%09red
Proximal tubule bicarbonate reclamation	ko04964	1	26	0.806642	0.999413	c50751_g1	http://www.genome.jp/kegg-bin/show_pathway?ko04964/K01539%09red
RNA degradation	ko03018	9	185	0.814495	0.999413	c42323_g1|c55584_g1|c61908_g1|c109741_g1|c104695_g1|c21661_g1|c15681_g1|c24865_g1|c7530_g1	http://www.genome.jp/kegg-bin/show_pathway?ko03018/K04043%09red/K12597%09red/K12585%09red/K12621%09red/K12622%09red/K12625%09red/K12626%09red/K04077%09red
Salmonella infection	ko05132	6	129	0.814687	0.999413	c896_g1|c53132_g5|c69409_g1|c91751_g1|c54867_g1|c59508_g1	http://www.genome.jp/kegg-bin/show_pathway?ko05132/K05692%09red/K10414%09red/K10416%09red
Hippo signaling pathway - fly	ko04391	7	149	0.820333	0.999413	c48998_g1|c36971_g1|c66139_g1|c5206_g1|c53132_g5|c72304_g1|c82243_g1	http://www.genome.jp/kegg-bin/show_pathway?ko04391/K16677%09red/K16197%09red/K08791%09red/K10149%09red/K05692%09red/K16684%09red/K06630%09red
Pyrimidine metabolism	ko00240	11	223	0.820467	0.999413	c116772_g1|c28393_g1|c42015_g1|c48050_g1|c118218_g1|c44369_g1|c106773_g1|c78838_g1|c115745_g1|c9170_g1|c51237_g1	http://www.genome.jp/kegg-bin/show_pathway?ko00240/K03004%09red/K02321%09red/K03017%09red/K03010%09red/K02327%09red/K02999%09red/K00876%09red/K12304%09red
Alcoholism	ko05034	6	131	0.825342	0.999413	c31472_g1|c30311_g1|c48562_g2|c80698_g1|c48681_g1|c27623_g1	http://www.genome.jp/kegg-bin/show_pathway?ko05034/K09048%09red/K11253%09red/K11405%09red/K01593%09red/K03099%09red/K04266%09red
Fanconi anemia pathway	ko03460	4	93	0.831314	0.999413	c83680_g1|c86427_g1|c40344_g2|c92424_g1	http://www.genome.jp/kegg-bin/show_pathway?ko03460/K06640%09red/K10896%09red/K03511%09red
Inflammatory mediator regulation of TRP channels	ko04750	3	73	0.833601	0.999413	c51559_g2|c24832_g1|c21727_g2	http://www.genome.jp/kegg-bin/show_pathway?ko04750/K08043%09red/K04345%09red/K01116%09red
Cell cycle	ko04110	11	227	0.836377	0.999413	c40344_g2|c101417_g1|c41974_g1|c39048_g1|c34345_g1|c72304_g1|c32255_g1|c22190_g1|c82243_g1|c49259_g2|c117961_g1	http://www.genome.jp/kegg-bin/show_pathway?ko04110/K16197%09red/K10151%09red/K06641%09red/K06640%09red/K04498%09red/K02087%09red/K02541%09red/K02216%09red/K06632%09red/K06630%09red/K06628%09red
Epithelial cell signaling in Helicobacter pylori infection	ko05120	3	74	0.8401	0.999413	c117150_g1|c32881_g1|c24832_g1	http://www.genome.jp/kegg-bin/show_pathway?ko05120/K02149%09red/K01116%09red/K04409%09red
Pertussis	ko05133	2	53	0.843476	0.999413	c10635_g1|c37703_g1	http://www.genome.jp/kegg-bin/show_pathway?ko05133/K04730%09red/K01330%09red
Collecting duct acid secretion	ko04966	1	30	0.848439	0.999413	c117150_g1	http://www.genome.jp/kegg-bin/show_pathway?ko04966/K02149%09red
Glioma	ko05214	2	54	0.850649	0.999413	c48681_g1|c24832_g1	http://www.genome.jp/kegg-bin/show_pathway?ko05214/K01116%09red/K03099%09red
Rap1 signaling pathway	ko04015	9	196	0.860007	0.999413	c122291_g1|c24832_g1|c92489_g1|c51559_g2|c53132_g5|c80698_g1|c41033_g1|c13422_g1|c23631_g1	http://www.genome.jp/kegg-bin/show_pathway?ko04015/K08043%09red/K05692%09red/K01116%09red/K05860%09red/K06274%09red/K04266%09red
One carbon pool by folate	ko00670	1	32	0.865818	0.999413	c43634_g1	http://www.genome.jp/kegg-bin/show_pathway?ko00670/K00600%09red
GnRH signaling pathway	ko04912	3	79	0.869391	0.999413	c48681_g1|c51559_g2|c21727_g2	http://www.genome.jp/kegg-bin/show_pathway?ko04912/K08043%09red/K04345%09red/K03099%09red
Methane metabolism	ko00680	2	58	0.876438	0.999413	c47242_g1|c43634_g1	http://www.genome.jp/kegg-bin/show_pathway?ko00680/K00600%09red/K00058%09red
Aldosterone-regulated sodium reabsorption	ko04960	1	34	0.881205	0.999413	c50751_g1	http://www.genome.jp/kegg-bin/show_pathway?ko04960/K01539%09red
Basal cell carcinoma	ko05217	2	59	0.882209	0.999413	c26753_g1|c69220_g1	http://www.genome.jp/kegg-bin/show_pathway?ko05217/K04491%09red/K02375%09red
Tuberculosis	ko05152	5	125	0.887907	0.999413	c10635_g1|c34345_g1|c61908_g1|c104695_g1|c21661_g1	http://www.genome.jp/kegg-bin/show_pathway?ko05152/K04498%09red/K04077%09red/K04043%09red/K04730%09red
Fat digestion and absorption	ko04975	1	35	0.888224	0.999413	c43141_g2	http://www.genome.jp/kegg-bin/show_pathway?ko04975/K14457%09red
RNA transport	ko03013	22	447	0.8919	0.999413	c48579_g2|c24866_g1|c36764_g1|c56503_g1|c51682_g1|c46046_g1|c78035_g1|c54457_g1|c97819_g1|c40616_g1|c44542_g2|c78832_g1|c45311_g1|c18132_g1|c49965_g2|c125950_g1|c53257_g1|c24403_g1|c75679_g1|c47765_g1|c110056_g1|c48479_g1	http://www.genome.jp/kegg-bin/show_pathway?ko03013/K03260%09red/K14309%09red/K13171%09red/K12160%09red/K13025%09red/K12882%09red/K12883%09red/K03245%09red/K14299%09red/K03257%09red/K14318%09red/K14323%09red/K14292%09red/K14325%09red/K14285%09red
Protein export	ko03060	2	61	0.893011	0.999413	c118171_g1|c33087_g1	http://www.genome.jp/kegg-bin/show_pathway?ko03060/K12275%09red/K09490%09red
Arrhythmogenic right ventricular cardiomyopathy (ARVC)	ko05412	2	61	0.893011	0.999413	c26753_g1|c53132_g5	http://www.genome.jp/kegg-bin/show_pathway?ko05412/K04491%09red/K05692%09red
Adherens junction	ko04520	5	127	0.895418	0.999413	c34345_g1|c52975_g5|c26753_g1|c116965_g1|c53132_g5	http://www.genome.jp/kegg-bin/show_pathway?ko04520/K04498%09red/K04491%09red/K16848%09red/K05692%09red/K03115%09red
Bacterial invasion of epithelial cells	ko05100	4	107	0.899127	0.999413	c49799_g1|c49799_g2|c5224_g1|c53132_g5	http://www.genome.jp/kegg-bin/show_pathway?ko05100/K16939%09red/K05692%09red/K04707%09red
Hippo signaling pathway	ko04390	8	191	0.906322	0.999413	c48998_g1|c66139_g1|c69220_g1|c53132_g5|c72304_g1|c26753_g1|c22190_g1|c82243_g1	http://www.genome.jp/kegg-bin/show_pathway?ko04390/K16197%09red/K02375%09red/K08791%09red/K05692%09red/K16684%09red/K04491%09red/K06630%09red/K10151%09red
Citrate cycle (TCA cycle)	ko00020	4	109	0.906541	0.999413	c17439_g1|c17069_g1|c42244_g1|c26496_g1	http://www.genome.jp/kegg-bin/show_pathway?ko00020/K00234%09red/K01958%09red/K01681%09red
Platelet activation	ko04611	6	153	0.912927	0.999413	c51559_g2|c21727_g2|c105668_g1|c97487_g1|c41033_g1|c53132_g5	http://www.genome.jp/kegg-bin/show_pathway?ko04611/K08043%09red/K04345%09red/K03900%09red/K05692%09red/K06274%09red/K06236%09red
Phototransduction - fly	ko04745	2	66	0.916111	0.999413	c18091_g1|c53132_g5	http://www.genome.jp/kegg-bin/show_pathway?ko04745/K08834%09red/K05692%09red
mRNA surveillance pathway	ko03015	9	215	0.91718	0.999413	c40616_g1|c48579_g2|c36903_g1|c44542_g2|c48479_g1|c47765_g1|c75679_g1|c18132_g1|c45311_g1	http://www.genome.jp/kegg-bin/show_pathway?ko03015/K13171%09red/K13917%09red/K14323%09red/K12882%09red/K12883%09red/K14285%09red/K13025%09red/K14325%09red
Biosynthesis of amino acids	ko01230	9	215	0.91718	0.999413	c17439_g1|c38337_g1|c79112_g1|c13319_g1|c47242_g1|c117474_g1|c17069_g1|c43634_g1|c26496_g1	http://www.genome.jp/kegg-bin/show_pathway?ko01230/K00134%09red/K00058%09red/K01958%09red/K01697%09red/K01681%09red/K00600%09red/K01915%09red/K00873%09red
Leishmaniasis	ko05140	1	40	0.91757	0.999413	c10635_g1	http://www.genome.jp/kegg-bin/show_pathway?ko05140/K04730%09red
Glycosylphosphatidylinositol(GPI)-anchor biosynthesis	ko00563	1	40	0.91757	0.999413	c51107_g1	http://www.genome.jp/kegg-bin/show_pathway?ko00563/K08098%09red
Signaling pathways regulating pluripotency of stem cells	ko04550	5	134	0.918373	0.999413	c13393_g1|c47999_g1|c36914_g1|c69220_g1|c52870_g1	http://www.genome.jp/kegg-bin/show_pathway?ko04550/K04675%09red/K11421%09red/K09378%09red/K02375%09red
Hypertrophic cardiomyopathy (HCM)	ko05410	3	91	0.921158	0.999413	c92193_g1|c36491_g2|c53132_g5	http://www.genome.jp/kegg-bin/show_pathway?ko05410/K01283%09red/K05692%09red/K05865%09red
Neurotrophin signaling pathway	ko04722	5	135	0.921261	0.999413	c82243_g1|c10635_g1|c48681_g1|c24832_g1|c70197_g1	http://www.genome.jp/kegg-bin/show_pathway?ko04722/K01116%09red/K03099%09red/K12460%09red/K06630%09red/K04730%09red
Long-term potentiation	ko04720	2	68	0.923967	0.999413	c34345_g1|c21727_g2	http://www.genome.jp/kegg-bin/show_pathway?ko04720/K04498%09red/K04345%09red
Hedgehog signaling pathway	ko04340	2	68	0.923967	0.999413	c52246_g3|c21727_g2	http://www.genome.jp/kegg-bin/show_pathway?ko04340/K06233%09red/K04345%09red
Cholinergic synapse	ko04725	3	92	0.924488	0.999413	c27623_g1|c51559_g2|c21727_g2	http://www.genome.jp/kegg-bin/show_pathway?ko04725/K08043%09red/K04345%09red/K09048%09red
Regulation of actin cytoskeleton	ko04810	8	199	0.926394	0.999413	c12405_g1|c52975_g5|c66868_g1|c53132_g5|c48681_g1|c104704_g1|c50127_g3|c32881_g1	http://www.genome.jp/kegg-bin/show_pathway?ko04810/K16848%09red/K05730%09red/K03099%09red/K04409%09red/K05692%09red/K12758%09red/K05768%09red
Fatty acid degradation	ko00071	2	69	0.92763	0.999413	c117877_g1|c39533_g1	http://www.genome.jp/kegg-bin/show_pathway?ko00071/K00232%09red/K00626%09red
Pathogenic Escherichia coli infection	ko05130	4	116	0.928819	0.999413	c23041_g1|c24791_g1|c91378_g1|c53132_g5	http://www.genome.jp/kegg-bin/show_pathway?ko05130/K05692%09red/K07374%09red/K07375%09red
2-Oxocarboxylic acid metabolism	ko01210	2	70	0.931125	0.999413	c17439_g1|c26496_g1	http://www.genome.jp/kegg-bin/show_pathway?ko01210/K01681%09red
Pancreatic secretion	ko04972	4	118	0.934238	0.999413	c57013_g1|c92093_g1|c51559_g2|c50751_g1	http://www.genome.jp/kegg-bin/show_pathway?ko04972/K08043%09red/K01539%09red/K01312%09red/K05850%09red
SNARE interactions in vesicular transport	ko04130	1	44	0.935395	0.999413	c60328_g1	http://www.genome.jp/kegg-bin/show_pathway?ko04130/K13504%09red
Osteoclast differentiation	ko04380	1	44	0.935395	0.999413	c106875_g1	http://www.genome.jp/kegg-bin/show_pathway?ko04380/K14381%09red
Type II diabetes mellitus	ko04930	1	44	0.935395	0.999413	c13319_g1	http://www.genome.jp/kegg-bin/show_pathway?ko04930/K00873%09red
Glycolysis / Gluconeogenesis	ko00010	4	119	0.936805	0.999413	c45655_g1|c13319_g1|c38337_g1|c51875_g2	http://www.genome.jp/kegg-bin/show_pathway?ko00010/K00873%09red/K01785%09red/K00134%09red/K03103%09red
Axon guidance	ko04360	3	97	0.939284	0.999413	c46614_g1|c7496_g1|c32881_g1	http://www.genome.jp/kegg-bin/show_pathway?ko04360/K06820%09red/K04409%09red
Rheumatoid arthritis	ko05323	1	46	0.942806	0.999413	c117150_g1	http://www.genome.jp/kegg-bin/show_pathway?ko05323/K02149%09red
Tight junction	ko04530	6	166	0.944232	0.999413	c116611_g1|c116965_g1|c12405_g1|c66868_g1|c53132_g5|c36635_g1	http://www.genome.jp/kegg-bin/show_pathway?ko04530/K10352%09red/K05692%09red/K12758%09red/K03115%09red/K17751%09red
Serotonergic synapse	ko04726	2	75	0.94633	0.999413	c31472_g1|c21727_g2	http://www.genome.jp/kegg-bin/show_pathway?ko04726/K04345%09red/K01593%09red
Oocyte meiosis	ko04114	5	146	0.947521	0.999413	c82243_g1|c39048_g1|c72304_g1|c51559_g2|c21727_g2	http://www.genome.jp/kegg-bin/show_pathway?ko04114/K08043%09red/K16197%09red/K02087%09red/K06630%09red/K04345%09red
VEGF signaling pathway	ko04370	1	48	0.949368	0.999413	c24832_g1	http://www.genome.jp/kegg-bin/show_pathway?ko04370/K01116%09red
Protein processing in endoplasmic reticulum	ko04141	15	353	0.95237	0.999413	c7379_g1|c33087_g1|c17663_g1|c118171_g1|c29494_g1|c82078_g1|c20789_g1|c8483_g1|c50559_g2|c24691_g1|c50559_g1|c52516_g1|c50559_g3|c25426_g1|c50186_g1	http://www.genome.jp/kegg-bin/show_pathway?ko04141/K09486%09red/K09490%09red/K13249%09red/K12275%09red/K14006%09red/K03283%09red
Ubiquitin mediated proteolysis	ko04120	9	240	0.961153	0.999413	c38031_g1|c49799_g2|c29952_g1|c49799_g1|c38643_g1|c46280_g1|c38651_g1|c367_g1|c40149_g1	http://www.genome.jp/kegg-bin/show_pathway?ko04120/K16064%09red/K16063%09red/K16060%09red/K10599%09red/K10688%09red/K04707%09red/K02207%09red
Progesterone-mediated oocyte maturation	ko04914	3	108	0.962878	0.999413	c39048_g1|c51559_g2|c21727_g2	http://www.genome.jp/kegg-bin/show_pathway?ko04914/K08043%09red/K04345%09red/K02087%09red
TGF-beta signaling pathway	ko04350	2	84	0.96599	0.999413	c34345_g1|c52870_g1	http://www.genome.jp/kegg-bin/show_pathway?ko04350/K04498%09red/K04675%09red
PI3K-Akt signaling pathway	ko04151	8	225	0.968119	0.999413	c105668_g1|c97487_g1|c72304_g1|c48681_g1|c22190_g1|c82243_g1|c27623_g1|c43663_g3	http://www.genome.jp/kegg-bin/show_pathway?ko04151/K16197%09red/K03099%09red/K10151%09red/K03900%09red/K09048%09red/K06236%09red/K06237%09red/K06630%09red
Oxytocin signaling pathway	ko04921	5	159	0.968173	0.999413	c33767_g1|c39541_g1|c21727_g2|c51559_g2|c53132_g5	http://www.genome.jp/kegg-bin/show_pathway?ko04921/K08043%09red/K04345%09red/K12323%09red/K05692%09red/K12751%09red
Dopaminergic synapse	ko04728	3	114	0.971794	0.999413	c31472_g1|c27623_g1|c21727_g2	http://www.genome.jp/kegg-bin/show_pathway?ko04728/K04345%09red/K09048%09red/K01593%09red
Cell cycle - yeast	ko04111	5	163	0.972823	0.999413	c49259_g2|c101417_g1|c32255_g1|c49717_g2|c117961_g1	http://www.genome.jp/kegg-bin/show_pathway?ko04111/K06641%09red/K06662%09red/K02541%09red/K02216%09red/K06628%09red
Homologous recombination	ko03440	1	59	0.9741	0.999413	c106773_g1	http://www.genome.jp/kegg-bin/show_pathway?ko03440/K02327%09red
Basal transcription factors	ko03022	2	90	0.975022	0.999413	c15003_g1|c52008_g3	http://www.genome.jp/kegg-bin/show_pathway?ko03022/K14649%09red/K03120%09red
Valine, leucine and isoleucine degradation	ko00280	2	93	0.97862	0.999413	c117877_g1|c65996_g1	http://www.genome.jp/kegg-bin/show_pathway?ko00280/K01640%09red/K00626%09red
Toll-like receptor signaling pathway	ko04620	1	63	0.979704	0.999413	c10635_g1	http://www.genome.jp/kegg-bin/show_pathway?ko04620/K04730%09red
HIF-1 signaling pathway	ko04066	4	147	0.980342	0.999413	c34345_g1|c38337_g1|c24832_g1|c54911_g1	http://www.genome.jp/kegg-bin/show_pathway?ko04066/K04498%09red/K09097%09red/K00134%09red/K01116%09red
Carbon fixation in photosynthetic organisms	ko00710	1	65	0.982033	0.999413	c38337_g1	http://www.genome.jp/kegg-bin/show_pathway?ko00710/K00134%09red
Fructose and mannose metabolism	ko00051	1	68	0.985036	0.999413	c106153_g1	http://www.genome.jp/kegg-bin/show_pathway?ko00051/K00011%09red
FoxO signaling pathway	ko04068	3	128	0.985362	0.999413	c34345_g1|c48681_g1|c22190_g1	http://www.genome.jp/kegg-bin/show_pathway?ko04068/K04498%09red/K03099%09red/K10151%09red
Hepatitis C	ko05160	1	70	0.986754	0.999413	c48681_g1	http://www.genome.jp/kegg-bin/show_pathway?ko05160/K03099%09red
Nucleotide excision repair	ko03420	1	76	0.990813	0.999413	c106773_g1	http://www.genome.jp/kegg-bin/show_pathway?ko03420/K02327%09red
Carbon metabolism	ko01200	9	284	0.9912	0.999413	c17439_g1|c38337_g1|c42244_g1|c13319_g1|c47242_g1|c117877_g1|c17069_g1|c43634_g1|c26496_g1	http://www.genome.jp/kegg-bin/show_pathway?ko01200/K00134%09red/K00058%09red/K01958%09red/K01681%09red/K00600%09red/K00234%09red/K00873%09red/K00626%09red
Aminoacyl-tRNA biosynthesis	ko00970	1	91	0.99632	0.999413	c60466_g1	http://www.genome.jp/kegg-bin/show_pathway?ko00970/K01872%09red
Sphingolipid signaling pathway	ko04071	2	139	0.998174	0.999413	c119824_g1|c18287_g1	http://www.genome.jp/kegg-bin/show_pathway?ko04071/K05665%09red
Shigellosis	ko05131	1	105	0.998434	0.999413	c53132_g5	http://www.genome.jp/kegg-bin/show_pathway?ko05131/K05692%09red
Glycerophospholipid metabolism	ko00564	1	111	0.998914	0.999413	c44073_g1	http://www.genome.jp/kegg-bin/show_pathway?ko00564/K00111%09red
Ribosome	ko03010	8	330	0.999413	0.999413	c67009_g1|c80101_g1|c21229_g1|c5335_g1|c22893_g1|c14965_g1|c75408_g1|c91354_g1	http://www.genome.jp/kegg-bin/show_pathway?ko03010/K02877%09red/K02934%09red/K02865%09red/K02899%09red/K02884%09red/K02907%09red/K02981%09red/K02971%09red
