# Supplementary material for: Combined Transcriptomic and Proteomic Analysis of Myzus persicae, the Green Peach Aphid, Infected with Cucumber Mosaic Virus
Source: Insects. 2021 Apr 21;12(5):372. doi: 10.3390/insects12050372 (PMC8142985; doi:10.3390/insects12050372)
Supplement: Supplementary file 1 [file insects-12-00372-s001.zip › supplement file/Supplementary Table S6--qRT-PCR verified differentially expressed genes..xls]

## Sheet: Sheet1
Gene ID	Fold Change*	qPCR fold change	concordant up	concordant down	**upDEG,downqPCR	***downDEG,upqPCR
c52497	2.62112	1.06754	YES
c118109	3.4091	1.56057	YES
c51220	2.40141	1.6836	YES
c52187	2.27085	1.83246	YES
c52418	2.31603	1.76618	YES
c68524	2.02703	1.81135	YES
c98594	2.80488	1.38652	YES
c45792	2.34302	2.31396	YES
c14629	2.09957	2.17205	YES
c33584	2.39206	1.26496	YES
c37437	2.00388	1.71569	YES
c37465	2.10185	1.26978	YES
c43106	2.2315	1.42345	YES
c43813	2.11003	1.25029	YES
c44854	4.99159	1.54881	YES
c50009	4.22157	1.61709	YES
c50773	2.06372	1.24544	YES
c45480	2.12587	1.28445	YES
c45925	2.04619	1.39739	YES
c46417	5.1934	2.32593	YES
c34089	1.32035	0.664663			YES
c49978	1.1054	1.40067	YES
c38643	209.161	1.55693	YES
c963	14.0408	1.12344	YES
c35347	0.389438	0.254164		YES
c919	0.195329	0.973032		YES
c11315	0.431818	0.163856		YES
c26454	0.411538	0.952612		YES
c28787	0.321104	1.15448				YES
c35040	0.462473	1.09762				YES
c36507	0.48515	1.09071				YES
c39866	0.285094	1.10407				YES
c48183	0.422042	0.984659		YES
c51578	0.327137	0.921062		YES
c52657	0.454684	0.888267		YES
c42863	0.5	0.922542		YES
c33181	0.565729	2.37058				YES
c51904	0.971457	0.90815		YES
		Total	23	9	1	5	38
* gene expression fold change in transcriptome
** genes up-regulated in differently expressed genes analysis were down-regualted in qPCR assay
*** genes down-regulated in DGE analysis were up-regualted in qPCR assay
