# Supplementary material for: Combined Transcriptomic and Proteomic Analysis of Myzus persicae, the Green Peach Aphid, Infected with Cucumber Mosaic Virus
Source: Insects. 2021 Apr 21;12(5):372. doi: 10.3390/insects12050372 (PMC8142985; doi:10.3390/insects12050372)
Supplement: Supplementary file 1 [file insects-12-00372-s001.zip › supplement file/Supplementary Table S7-Identification differentically-accumulated proteins in unitprot database.xlsx]

## Sheet: Sheet1
N	Unused	Total	% Cov	Accession #		Name	Species	Peptides(95%)	116:115	117:115	115:115		118:115	119:115	121:115		Fold change
1632	5.47	5.47	27.2	tr|J9JYM1|J9JYM1_ACYPI	J9JYM1	Uncharacterized protein OS=Acyrthosiphon pisum GN=LOC100575791 PE=3 SV=1	ACYPI	4	1.1912	1.4588	1	1.21667	0.2051	0.4246	0.2148	0.2815	0.23137
1552	6	6.09	42.2	tr|J9K6G7|J9K6G7_ACYPI	J9K6G7	Uncharacterized protein OS=Acyrthosiphon pisum GN=LOC100169150 PE=4 SV=1	ACYPI	3	1.9953	1.5417	1	1.51233	0.8091	0.2466	0.0275	0.361067	0.238748
121	48.72	50.66	88.7	tr|Q64F38|Q64F38_MYZPE	Q64F38	Tropomyosin OS=Myzus persicae PE=2 SV=1	MYZPE	66	2.208	1.9231	1	1.71037	0.2377	0.9036	0.3945	0.511933	0.299312
1146	9.14	9.14	69.5	tr|Q45V96|Q45V96_MYZPE	Q45V96	Tentative cuticle protein OS=Myzus persicae PE=2 SV=1	MYZPE	9	2.2909	0.9908	1	1.42723	0.4406	0.1393	0.8091	0.463	0.324404
1088	10.02	10.07	60.3	tr|J9K8C5|J9K8C5_ACYPI	J9K8C5	Uncharacterized protein OS=Acyrthosiphon pisum GN=LOC100162547 PE=4 SV=2	ACYPI	5	1.2706	1.0375		1.15405	0.3162	0.5297	0.2911	0.379	0.328409
412	24.92	25.15	65.7	tr|J9K6E6|J9K6E6_ACYPI	J9K6E6	Uncharacterized protein OS=Acyrthosiphon pisum GN=LOC100159220 PE=4 SV=1	ACYPI	14	1.5849	1.4191	1	1.33467	0.5395	0.3873	0.5546	0.4938	0.36998
692	16.39	16.41	71.3	tr|X1XJB2|X1XJB2_ACYPI	X1XJB2	Histone H2B (Fragment) OS=Acyrthosiphon pisum PE=3 SV=1	ACYPI	93	2.2284	1.5136	1	1.58067	0.2051	0.6138	1.0375	0.6188	0.39148
155	42.76	43.1	63.6	tr|J9JVH8|J9JVH8_ACYPI	J9JVH8	Uncharacterized protein OS=Acyrthosiphon pisum PE=4 SV=2	ACYPI	23	1.8535	2.0324	1	1.62863	0.1556	0.631	1.2023	0.662967	0.407069
405	25.35	25.35	79.5	tr|X1X8I6|X1X8I6_ACYPI	X1X8I6	Uncharacterized protein OS=Acyrthosiphon pisum PE=4 SV=1	ACYPI	23	3.02	2.2491	1	2.0897	0.3342	0.7047	1.5136	0.850833	0.407156
314	29.52	29.52	86.7	tr|J9JQP8|J9JQP8_ACYPI	J9JQP8	Uncharacterized protein OS=Acyrthosiphon pisum GN=Cpx PE=4 SV=1	ACYPI	20	3.0479	1.7865	1	1.9448	0.2582	0.7656	1.4191	0.8143	0.418706
41	73.99	88.54	81.8	tr|J9K309|J9K309_ACYPI	J9K309	Uncharacterized protein OS=Acyrthosiphon pisum PE=3 SV=1	ACYPI	100	2.3768	1.4322	1	1.603	0.4325	1.0568	0.5445	0.677933	0.422915
24	88.2	89.17	91.5	tr|J9JYX3|J9JYX3_ACYPI	J9JYX3	ATP synthase subunit alpha OS=Acyrthosiphon pisum PE=3 SV=1	ACYPI	155	2.3768	1.5849	1	1.6539	0.4487	1	0.6546	0.7011	0.423907
830	13.87	13.9	80.3	tr|Q8B4P7|Q8B4P7_9VIRU	Q8B4P7	Putative structural protein OS=Myzus persicae densovirus PE=4 SV=1	9VIRU	21	2.2491	1.3804	1	1.54317	0.6982	0.7727	0.492	0.6543	0.423998
1195	8.63	8.69	37.9	tr|J9JLR5|J9JLR5_ACYPI	J9JLR5	Uncharacterized protein OS=Acyrthosiphon pisum PE=3 SV=1	ACYPI	6	1.2023	0.9376	1	1.04663	0.4966	0.7379	0.1	0.444833	0.425014
92	53.15	53.65	79.7	tr|J9KB74|J9KB74_ACYPI	J9KB74	Glutamate dehydrogenase OS=Acyrthosiphon pisum GN=LOC100161401 PE=3 SV=1	ACYPI	52	1.4191	0.7727	1	1.06393	0.4487	0.5649	0.3467	0.453433	0.426186
1880	4.13	4.13	32.1	tr|J9JJA5|J9JJA5_ACYPI	J9JJA5	Uncharacterized protein OS=Acyrthosiphon pisum PE=4 SV=1	ACYPI	4	0.863	0.9727	1	0.945233	0.5346	0.5248	0.1514	0.4036	0.426985
915	12.13	12.66	54.1	tr|J9JUX6|J9JUX6_ACYPI	J9JUX6	Uncharacterized protein OS=Acyrthosiphon pisum GN=LOC100166875 PE=3 SV=1	ACYPI	7	0.6081	0.929	1	0.8457	0.673	0.1754	0.2466	0.365	0.431595
511	20.81	21.22	38.6	tr|J9JXZ4|J9JXZ4_ACYPI	J9JXZ4	Uncharacterized protein OS=Acyrthosiphon pisum PE=4 SV=2	ACYPI	16	2.1281	1.5849	1	1.571	0.4831	0.955	0.6138	0.683967	0.43537
628	18	18.04	50.7	tr|J9K7T8|J9K7T8_ACYPI	J9K7T8	Uncharacterized protein OS=Acyrthosiphon pisum PE=4 SV=2	ACYPI	16	2.9648	1.4454	1	1.8034	0.8395	0.929	0.6607	0.809733	0.449004
762	14.99	19.28	79.1	tr|J9JR85|J9JR85_ACYPI	J9JR85	Uncharacterized protein OS=Acyrthosiphon pisum PE=3 SV=2	ACYPI	11	1.3677	1.0471	1	1.13827	0.5598	0.6792	0.3105	0.5165	0.45376
1065	10.22	10.26	30.2	tr|J9JM65|J9JM65_ACYPI	J9JM65	Uncharacterized protein OS=Acyrthosiphon pisum PE=4 SV=1	ACYPI	16	1.4191	1.3305	1	1.24987	0.5297	0.3404	0.8318	0.5673	0.453888
153	43.89	44.07	87.5	tr|J9JJB5|J9JJB5_ACYPI	J9JJB5	Uncharacterized protein OS=Acyrthosiphon pisum GN=LOC100573835 PE=4 SV=1	ACYPI	67	3.5645	2.1086	1	2.22437	0.787	1.3677	0.9036	1.01943	0.458303
768	14.94	15.3	45.5	tr|J9JZ26|J9JZ26_ACYPI	J9JZ26	Uncharacterized protein OS=Acyrthosiphon pisum PE=4 SV=1	ACYPI	9	2.6062	1.6904	1	1.76553	0.8472	0.5248	1.0568	0.8096	0.458558
553	19.9	20.09	65	tr|J9JIZ2|J9JIZ2_ACYPI	J9JIZ2	Uncharacterized protein OS=Acyrthosiphon pisum PE=4 SV=1	ACYPI	13	1.888	1.7378	1	1.54193	0.631	1.1588	0.3467	0.712167	0.461866
406	25.31	25.9	70.7	tr|J9K5M7|J9K5M7_ACYPI	J9K5M7	Uncharacterized protein OS=Acyrthosiphon pisum PE=4 SV=1	ACYPI	20	2.9107	1.5704	1	1.82703	0.4966	1.1912	0.8551	0.847633	0.46394
421	24.65	25.3	65.9	tr|J9K071|J9K071_ACYPI	J9K071	Uncharacterized protein OS=Acyrthosiphon pisum GN=LOC100164351 PE=4 SV=2	ACYPI	18	1.5849	0.912	1	1.16563	0.5248	0.863	0.2466	0.5448	0.467385
368	27.07	28.76	56.4	tr|J9JUW1|J9JUW1_ACYPI	J9JUW1	Uncharacterized protein OS=Acyrthosiphon pisum GN=LOC100163171 PE=4 SV=1	ACYPI	18	2.3121	1.7539	1	1.68867	0.3873	0.5916	1.3932	0.7907	0.468239
901	12.35	12.4	52.4	tr|J9K3V4|J9K3V4_ACYPI	J9K3V4	Uncharacterized protein OS=Acyrthosiphon pisum GN=LOC100168507 PE=4 SV=1	ACYPI	11	1.3677	1.1482	1	1.17197	0.8395	0.4018	0.4055	0.548933	0.468386
99	51.97	52.11	82.7	tr|J9JQ24|J9JQ24_ACYPI	J9JQ24	Uncharacterized protein OS=Acyrthosiphon pisum PE=3 SV=2	ACYPI	56	1.4997	1.4454	1	1.31503	0.5395	0.8166	0.4966	0.617567	0.469621
744	15.38	15.41	67.4	tr|J9JJD5|J9JJD5_ACYPI	J9JJD5	Uncharacterized protein OS=Acyrthosiphon pisum GN=LOC100159456 PE=4 SV=1	ACYPI	10	1.406	1.1912	1	1.19907	0.4656	0.4699	0.7586	0.5647	0.47095
1942	4.02	4.2	18.9	tr|J9JKZ0|J9JKZ0_ACYPI	J9JKZ0	Uncharacterized protein OS=Acyrthosiphon pisum GN=LOC100568705 PE=4 SV=2	ACYPI	2	0.8551	2.0324	1	1.29583	0.7379	0.1923	0.9036	0.611267	0.471717
1739	4.72	4.91	40.5	tr|J9JX19|J9JX19_ACYPI	J9JX19	Uncharacterized protein OS=Acyrthosiphon pisum GN=LOC100572854 PE=4 SV=1	ACYPI	3	0.863	1.028	1	0.963667	0.5598	0.5546	0.2512	0.4552	0.472363
180	39.82	39.92	81.1	tr|J9JUT9|J9JUT9_ACYPI	J9JUT9	Uncharacterized protein OS=Acyrthosiphon pisum GN=LOC100160317 PE=3 SV=2	ACYPI	30	1.9409	1.406	1	1.44897	0.4786	0.7943	0.787	0.686633	0.473878
2290	2.7	2.75	30.5	tr|J9KA07|J9KA07_ACYPI	J9KA07	Uncharacterized protein OS=Acyrthosiphon pisum GN=LOC100160035 PE=4 SV=2	ACYPI	4	2.0512	1.8535	1	1.6349	0.6252	0.929	0.7798	0.778	0.47587
592	18.92	18.96	92.4	tr|J9K7V5|J9K7V5_ACYPI	J9K7V5	Uncharacterized protein OS=Acyrthosiphon pisum GN=LOC100160559 PE=4 SV=1	ACYPI	16	2.6062	1.3804	1	1.6622	0.3162	0.7943	1.2706	0.7937	0.4775
2017	3.97	4.13	28.4	tr|J9JSL4|J9JSL4_ACYPI	J9JSL4	Uncharacterized protein OS=Acyrthosiphon pisum PE=4 SV=2	ACYPI	3	0.879	0.5861	1	0.8217	0.3192	0.4571	0.4018	0.3927	0.477912
197	38.2	38.27	62.6	tr|J9K254|J9K254_ACYPI	J9K254	Uncharacterized protein OS=Acyrthosiphon pisum GN=LOC100569298 PE=4 SV=2	ACYPI	38	1.2706	0.8551		1.06285	0.5012	0.3565	0.6855	0.5144	0.483982
207	36.89	41.39	88	tr|J9JLA2|J9JLA2_ACYPI	J9JLA2	Uncharacterized protein OS=Acyrthosiphon pisum GN=LOC100575685 PE=3 SV=2	ACYPI	67	2.9107	1.803	1	1.90457	0.207	1.0093	1.5704	0.9289	0.487722
446	23.65	23.77	44.9	tr|X1WIT8|X1WIT8_ACYPI	X1WIT8	Uncharacterized protein OS=Acyrthosiphon pisum PE=4 SV=1	ACYPI	20	1.2823	1.9055		1.5939	0.8395	0.787	0.7379	0.788133	0.494468
2510	2.05	3.08	27.1	tr|J9JUJ7|J9JUJ7_ACYPI	J9JUJ7	Uncharacterized protein OS=Acyrthosiphon pisum PE=4 SV=2	ACYPI	2	0.047	0.118	1	0.388333	0.2051	0.2512	0.1202	0.192167	0.49485
1837	4.27	4.3	35.4	tr|J9JQ64|J9JQ64_ACYPI	J9JQ64	Uncharacterized protein OS=Acyrthosiphon pisum GN=LOC100164682 PE=4 SV=2	ACYPI	4	1.1912	0.2831	1	0.824767	0.6792	0.2858	0.2606	0.408533	0.495332
105	51.25	51.26	87.8	tr|J9K969|J9K969_ACYPI	J9K969	Uncharacterized protein OS=Acyrthosiphon pisum PE=3 SV=1	ACYPI	55	2.1478	1.0864	1	1.4114	0.4446	0.7798	0.879	0.701133	0.496764
1360	7.4	9.49	19.1	tr|J9JRG5|J9JRG5_ACYPI	J9JRG5	Uncharacterized protein OS=Acyrthosiphon pisum GN=LOC100168958 PE=4 SV=2	ACYPI	6	2.3988	2.2699	1	1.88957	0.6546	1.4454	0.7447	0.948233	0.501826
403	25.45	25.45	73.5	tr|J9JTT8|J9JTT8_ACYPI	J9JTT8	Eukaryotic translation initiation factor 3 subunit I OS=Acyrthosiphon pisum GN=LOC100169628 PE=3 SV=1	ACYPI	23	1.4191	1.4454	1	1.28817	0.8318	0.879	0.2291	0.646633	0.50198
1032	10.53	10.68	76.8	tr|J9JV26|J9JV26_ACYPI	J9JV26	Uncharacterized protein OS=Acyrthosiphon pisum GN=LOC100164360 PE=4 SV=1	ACYPI	10	1.8535	0.8472	1	1.23357	0.863	0.5012	0.4966	0.620267	0.502824
270	31.97	53.62	67.6	tr|J9JTB9|J9JTB9_ACYPI	J9JTB9	Uncharacterized protein OS=Acyrthosiphon pisum GN=LOC100169546 PE=3 SV=1	ACYPI	48	1.888	1.4859	1	1.45797	0.7516	0.7447	0.7047	0.733667	0.503212
33	77.46	80.31	80.6	tr|J9JWD2|J9JWD2_ACYPI	J9JWD2	Uncharacterized protein OS=Acyrthosiphon pisum GN=LOC100166931 PE=3 SV=1	ACYPI	90	2.9376	1.4723	1	1.8033	0.3873	0.8954	1.4454	0.909367	0.504279
1771	4.51	6.2	28.1	tr|J9JT84|J9JT84_ACYPI	J9JT84	Uncharacterized protein OS=Acyrthosiphon pisum GN=LOC100159370 PE=4 SV=1	ACYPI	6	2.1086	1.6904	1	1.59967	0.5445	1.1376	0.7447	0.808933	0.505689
1120	9.65	9.92	47.8	tr|J9K0G5|J9K0G5_ACYPI	J9K0G5	Uncharacterized protein OS=Acyrthosiphon pisum GN=LOC100165539 PE=4 SV=2	ACYPI	6	1.9409	2.729	1	1.88997	0.4742	1.028	1.3677	0.956633	0.506164
219	35.93	36.83	85.2	tr|J9JLV0|J9JLV0_ACYPI	J9JLV0	Uncharacterized protein OS=Acyrthosiphon pisum GN=LOC100165492 PE=4 SV=1	ACYPI	29	1.9231	1.3062	1	1.40977	0.3945	0.8091	0.9376	0.713733	0.506278
2950	1.71	1.73	55.3	tr|J9JKR2|J9JKR2_ACYPI	J9JKR2	Uncharacterized protein OS=Acyrthosiphon pisum GN=LOC100575412 PE=4 SV=1	ACYPI	3	1.4191	1.028	1	1.14903	0.7379	0.787	0.2312	0.585367	0.509443
375	26.69	27.1	73.4	tr|J9JXY1|J9JXY1_ACYPI	J9JXY1	Uncharacterized protein OS=Acyrthosiphon pisum PE=4 SV=2	ACYPI	30	2.2491	1	1	1.41637	0.5395	0.9462	0.6792	0.721633	0.509496
444	23.68	23.78	72.8	tr|J9JMQ3|J9JMQ3_ACYPI	J9JMQ3	Uncharacterized protein OS=Acyrthosiphon pisum GN=LOC100165621 PE=4 SV=1	ACYPI	20	2.0512	1.9953	1	1.68217	0.6427	1.0765	0.8551	0.8581	0.510116
2164	3.23	3.28	19.6	tr|J9JTC1|J9JTC1_ACYPI	J9JTC1	Uncharacterized protein OS=Acyrthosiphon pisum GN=rtv PE=4 SV=2	ACYPI	3	0.7447	0.8954	1	0.880033	0.8872	0.2655	0.1941	0.448933	0.510132
104	51.34	51.64	73.5	tr|X1WI92|X1WI92_ACYPI	X1WI92	Uncharacterized protein OS=Acyrthosiphon pisum GN=LOC100161543 PE=4 SV=1	ACYPI	43	1.4454	1.3677	1	1.27103	0.4365	0.955	0.5598	0.650433	0.511736
49	70.21	70.31	79.7	tr|J9JZC3|J9JZC3_ACYPI	J9JZC3	Uncharacterized protein OS=Acyrthosiphon pisum PE=3 SV=2	ACYPI	123	2.6062	1.4859	1	1.69737	0.4093	1.2942	0.9036	0.869033	0.511989
93	53.15	53.3	47	tr|J9JNF8|J9JNF8_ACYPI	J9JNF8	Uncharacterized protein OS=Acyrthosiphon pisum PE=4 SV=2	ACYPI	42	1.2589	0.9638	1	1.07423	0.5702	0.7656	0.3162	0.550667	0.512614
1290	8	8.03	34.6	tr|J9JMC7|J9JMC7_ACYPI	J9JMC7	Galectin OS=Acyrthosiphon pisum GN=LOC100165590 PE=4 SV=2	ACYPI	4	0.7112	0.5058	1	0.739	0.3076	0.5702	0.2606	0.379467	0.513487
91	53.3	58.46	80.4	tr|J9JYS8|J9JYS8_ACYPI	J9JYS8	Protein disulfide-isomerase OS=Acyrthosiphon pisum PE=3 SV=1	ACYPI	48	4.2855	2.1677	1	2.4844	0.52	2.1281	1.1803	1.27613	0.513659
502	21.14	21.35	28.8	tr|J9JM40|J9JM40_ACYPI	J9JM40	Uncharacterized protein OS=Acyrthosiphon pisum GN=LOC100574551 PE=4 SV=2	ACYPI	16	1.4723	1.4454	1	1.3059	0.2992	0.7244	0.9908	0.671467	0.514179
656	17.12	17.13	61	tr|Q64G01|Q64G01_MYZPE	Q64G01	Cathepsin B-N OS=Myzus persicae PE=2 SV=1	MYZPE	23	2.0137	1.4454	1	1.48637	0.5861	0.8166	0.9036	0.768767	0.517212
83	54.92	55.13	80.9	tr|J9K6N9|J9K6N9_ACYPI	J9K6N9	6-phosphogluconate dehydrogenase, decarboxylating OS=Acyrthosiphon pisum GN=LOC100160350 PE=3 SV=2	ACYPI	41	0.9376	0.9036	1	0.947067	0.5861	0.7311	0.16	0.4924	0.519921
1923	4.05	4.07	23.6	tr|J9JPL3|J9JPL3_ACYPI	J9JPL3	Uncharacterized protein OS=Acyrthosiphon pisum GN=LOC100162288 PE=4 SV=1	ACYPI	3	0.2582	0.597	1	0.6184	0.3373	0.4875	0.1406	0.3218	0.520375
635	17.73	17.77	51	tr|J9JJU4|J9JJU4_ACYPI	J9JJU4	Uncharacterized protein OS=Acyrthosiphon pisum GN=LOC100163804 PE=3 SV=1	ACYPI	17	1.3677	0.9817	1	1.11647	0.6982	0.8017	0.2466	0.582167	0.521437
429	24.24	24.77	69.3	tr|J9JY55|J9JY55_ACYPI	J9JY55	Uncharacterized protein OS=Acyrthosiphon pisum PE=4 SV=1	ACYPI	20	3.0479	1.2942	1	1.7807	0.7943	1.3062	0.6855	0.928667	0.521518
211	36.61	37.91	53.5	tr|J9JTW4|J9JTW4_ACYPI	J9JTW4	Uncharacterized protein OS=Acyrthosiphon pisum PE=4 SV=2	ACYPI	27	1.5996	1.2474	1	1.28233	0.6546	0.7112	0.6486	0.671467	0.523629
415	24.83	25.17	70.1	tr|J9JZP5|J9JZP5_ACYPI	J9JZP5	Uncharacterized protein OS=Acyrthosiphon pisum GN=LOC100167673 PE=4 SV=1	ACYPI	19	1.7865	1.3552	1	1.38057	0.631	1.1588	0.3802	0.723333	0.523939
1956	4.01	4.2	55.9	tr|X1WJ10|X1WJ10_ACYPI	X1WJ10	Uncharacterized protein OS=Acyrthosiphon pisum GN=LOC100160378 PE=4 SV=1	ACYPI	2	1.7865	1.6596	1	1.48203	0.7244	0.5445	1.0666	0.7785	0.525292
2060	3.77	3.82	25.3	tr|J9JW12|J9JW12_ACYPI	J9JW12	Uncharacterized protein OS=Acyrthosiphon pisum PE=4 SV=2	ACYPI	2	1.4322	0.7656	1	1.06593	0.2228	0.7244	0.7379	0.5617	0.526956
658	17.07	17.28	85.3	tr|J9JKN9|J9JKN9_ACYPI	J9JKN9	Uncharacterized protein OS=Acyrthosiphon pisum PE=4 SV=1	ACYPI	13	2.1677	1.556	1	1.57457	0.7047	1.028	0.7586	0.830433	0.527404
2606	2.02	2.25	36.1	tr|J9JZ73|J9JZ73_ACYPI	J9JZ73	Uncharacterized protein OS=Acyrthosiphon pisum PE=3 SV=2	ACYPI	2	1.1376	9.5499	1	3.89583	2.0701	2.9648	1.1912	2.07537	0.532714
1355	7.45	7.48	65.8	tr|J9JPU2|J9JPU2_ACYPI	J9JPU2	GTP:AMP phosphotransferase, mitochondrial OS=Acyrthosiphon pisum GN=Adk3 PE=3 SV=1	ACYPI	6	1.4588	1.4723	1	1.31037	0.7047	0.4365	0.9638	0.701667	0.535474
1607	5.63	5.79	34	tr|J9JPL0|J9JPL0_ACYPI	J9JPL0	Uncharacterized protein OS=Acyrthosiphon pisum GN=LOC100165015 PE=4 SV=1	ACYPI	3	1.6144	1.5276	1	1.38067	0.5495	0.871	0.8017	0.740733	0.536504
345	28.09	28.49	68.3	tr|J9JMC2|J9JMC2_ACYPI	J9JMC2	Uncharacterized protein OS=Acyrthosiphon pisum GN=LOC100569857 PE=3 SV=2	ACYPI	27	1.7378	1.9055	1	1.54777	0.2938	0.6607	1.5417	0.832067	0.537592
176	40.16	40.96	87.5	tr|J9JXT6|J9JXT6_ACYPI	J9JXT6	Uncharacterized protein OS=Acyrthosiphon pisum GN=LOC100159754 PE=4 SV=1	ACYPI	40	2.5351	1.4454	1	1.66017	0.3281	0.9376	1.4191	0.894933	0.539062
1961	4.01	4.1	27.3	tr|J9JX39|J9JX39_ACYPI	J9JX39	Uncharacterized protein OS=Acyrthosiphon pisum GN=LOC100163918 PE=4 SV=1	ACYPI	3	0.3873	0.597	1	0.661433	0.631	0.3404	0.0991	0.356833	0.539485
2655	2.01	2.26	30.6	tr|J9K194|J9K194_ACYPI	J9K194	Uncharacterized protein OS=Acyrthosiphon pisum PE=4 SV=2	ACYPI	2	0.7798	1.2942	1	1.02467	0.6427	0.6918	0.3251	0.5532	0.539883
3035	1.37	1.48	25	tr|J9LUZ1|J9LUZ1_ACYPI	J9LUZ1	Uncharacterized protein OS=Acyrthosiphon pisum GN=LOC100158662 PE=4 SV=2	ACYPI	2	1.5417	1.2589	1	1.26687	1.3062	0.6982	0.0479	0.6841	0.539994
799	14.31	14.39	55.2	tr|J9JTA7|J9JTA7_ACYPI	J9JTA7	Uncharacterized protein OS=Acyrthosiphon pisum PE=4 SV=2	ACYPI	13	1.9953	1.2359	1	1.4104	0.8318	0.879	0.5808	0.763867	0.541596
918	12.11	12.15	36.5	tr|J9KAW3|J9KAW3_ACYPI	J9KAW3	Uncharacterized protein OS=Acyrthosiphon pisum GN=LOC100575796 PE=4 SV=1	ACYPI	8	3.0479	1.0666	1	1.70483	0.5546	1.1803	1.0375	0.924133	0.542067
2221	3.02	3.02	35.3	tr|X1X4F9|X1X4F9_ACYPI	X1X4F9	Uncharacterized protein OS=Acyrthosiphon pisum PE=4 SV=1	ACYPI	2	1.9953	1.028	1	1.3411	0.6368	0.7516	0.7943	0.727567	0.542515
1716	4.86	4.93	32.5	tr|J9JWX1|J9JWX1_ACYPI	J9JWX1	Uncharacterized protein OS=Acyrthosiphon pisum GN=LOC100570685 PE=4 SV=1	ACYPI	4	1.4322	1.0568	1	1.163	0.4285	1.2823	0.1837	0.6315	0.542992
2201	3.08	3.29	37.5	tr|X1WIV5|X1WIV5_ACYPI	X1WIV5	Uncharacterized protein OS=Acyrthosiphon pisum GN=LOC100159013 PE=4 SV=1	ACYPI	2	0.5702	0.7727	1	0.780967	0.6138	0.6486	0.0122	0.424867	0.544027
1714	4.86	5	36.8	tr|J9JYR4|J9JYR4_ACYPI	J9JYR4	Uncharacterized protein OS=Acyrthosiphon pisum PE=4 SV=2	ACYPI	3	0.9376	0.8318	1	0.923133	0.6194	0.3565	0.5346	0.5035	0.545425
195	38.27	39.51	82.9	tr|J9JNJ2|J9JNJ2_ACYPI	J9JNJ2	Uncharacterized protein OS=Acyrthosiphon pisum GN=LOC100570307 PE=4 SV=1	ACYPI	35	2.9648	1.7865	1	1.9171	0.5395	0.9638	1.6444	1.04923	0.547302
90	53.31	53.58	78.5	tr|J9K1P1|J9K1P1_ACYPI	J9K1P1	Uncharacterized protein OS=Acyrthosiphon pisum GN=LOC100160404 PE=3 SV=2	ACYPI	48	1.9055	1.0568	1	1.32077	0.5152	1.1912	0.4656	0.724	0.548166
1001	10.9	15.86	51.5	tr|J9JUC5|J9JUC5_ACYPI	J9JUC5	Uncharacterized protein OS=Acyrthosiphon pisum GN=LOC100164680 PE=4 SV=1	ACYPI	14	2.2699	1.4997	1	1.58987	0.6026	0.7656	1.2474	0.871867	0.54839
2003	4	4.01	23.5	tr|J9K6G9|J9K6G9_ACYPI	J9K6G9	Uncharacterized protein OS=Acyrthosiphon pisum PE=4 SV=2	ACYPI	2	1.4997	0.8091	1	1.10293	0.7586	0.9638	0.0938	0.6054	0.5489
194	38.28	39.14	42.6	tr|J9K0K3|J9K0K3_ACYPI	J9K0K3	Uncharacterized protein OS=Acyrthosiphon pisum GN=LOC100166469 PE=4 SV=2	ACYPI	21	1.7539	0.929	1	1.22763	0.3565	0.879	0.787	0.674167	0.54916
67	61.12	65.15	80.9	tr|J9K0U9|J9K0U9_ACYPI	J9K0U9	Uncharacterized protein OS=Acyrthosiphon pisum PE=3 SV=2	ACYPI	61	1.5417	1.2823	1	1.27467	0.4875	0.6138	1	0.700433	0.549503
607	18.35	18.59	64.5	tr|J9K8D3|J9K8D3_ACYPI	J9K8D3	Aminomethyltransferase OS=Acyrthosiphon pisum PE=3 SV=2	ACYPI	16	1.4997	0.8872	1	1.12897	0.6026	0.5546	0.7047	0.620633	0.549736
661	17.01	17.52	51.1	tr|J9JYS6|J9JYS6_ACYPI	J9JYS6	Uncharacterized protein OS=Acyrthosiphon pisum GN=LOC100572671 PE=4 SV=2	ACYPI	15	1.6144	1.1588	1	1.25773	0.4571	0.6982	0.9204	0.6919	0.550117
723	15.83	18.33	51.2	tr|X1WIS1|X1WIS1_ACYPI	X1WIS1	Uncharacterized protein OS=Acyrthosiphon pisum GN=cp60 PE=4 SV=1	ACYPI	24	2.421	1.977	1	1.79933	0.207	0.5395	2.2284	0.991633	0.551112
300	30.11	30.56	90.7	tr|J9JQE9|J9JQE9_ACYPI	J9JQE9	Uncharacterized protein OS=Acyrthosiphon pisum PE=4 SV=1	ACYPI	35	2.704	1.6293	1	1.77777	0.4656	0.6918	1.7865	0.9813	0.551985
9	122.93	123.6	90.6	tr|Q8B4P8|Q8B4P8_9VIRU	Q8B4P8	Putative structural protein OS=Myzus persicae densovirus PE=4 SV=1	9VIRU	237	2.355	1.2589	1	1.53797	0.6982	0.9727	0.879	0.849967	0.552656
2128	3.44	3.45	41	tr|J9M969|J9M969_ACYPI	J9M969	Uncharacterized protein OS=Acyrthosiphon pisum PE=4 SV=2	ACYPI	2	1.1695	0.4613	1	0.876933	0.4487	0.3631	0.6427	0.484833	0.552874
159	42.24	46.67	86.1	tr|J9JV07|J9JV07_ACYPI	J9JV07	Uncharacterized protein OS=Acyrthosiphon pisum GN=LOC100164693 PE=3 SV=1	ACYPI	43	2.2491	1.4588	1	1.5693	0.5445	1.0765	0.9908	0.8706	0.55477
301	30.07	32.82	79.7	tr|J9K231|J9K231_ACYPI	J9K231	Uncharacterized protein OS=Acyrthosiphon pisum GN=LOC100165534 PE=3 SV=1	ACYPI	26	1.3932	1.1482	1	1.18047	0.5012	0.8241	0.6427	0.656	0.555712
888	12.63	12.79	43.4	tr|J9JMG8|J9JMG8_ACYPI	J9JMG8	Uncharacterized protein OS=Acyrthosiphon pisum GN=LOC100168461 PE=4 SV=2	ACYPI	8	1.6293	1.5276	1	1.38563	0.7656	0.7656	0.7798	0.770333	0.555943
501	21.18	22.39	57	tr|J9K538|J9K538_ACYPI	J9K538	Uncharacterized protein OS=Acyrthosiphon pisum GN=LOC100159146 PE=4 SV=1	ACYPI	16	1.3183	1.0186	1	1.1123	0.6081	0.4055	0.8472	0.620267	0.557643
198	38.16	43.3	76.4	tr|J9K7W3|J9K7W3_ACYPI	J9K7W3	Uncharacterized protein OS=Acyrthosiphon pisum GN=LOC100572743 PE=3 SV=1	ACYPI	39	1.6596	0.9638	1	1.2078	0.5861	0.8318	0.6138	0.677233	0.560716
2339	2.42	2.45	52.8	tr|J9JL46|J9JL46_ACYPI	J9JL46	Uncharacterized protein OS=Acyrthosiphon pisum PE=4 SV=1	ACYPI	2	0.9036	0.863	1	0.9222	0.5702	0.9204	0.0667	0.5191	0.562893
335	28.7	28.97	62.9	tr|J9JV86|J9JV86_ACYPI	J9JV86	40S ribosomal protein SA OS=Acyrthosiphon pisum PE=3 SV=2	ACYPI	52	1.9953	1.1169	1	1.37073	0.7798	0.7447	0.7943	0.772933	0.563883
2215	3.03	3.18	38.6	tr|J9JPZ6|J9JPZ6_ACYPI	J9JPZ6	Uncharacterized protein OS=Acyrthosiphon pisum PE=4 SV=1	ACYPI	2	0.5808	0.8954	1	0.8254	0.3192	0.4613	0.6194	0.466633	0.565342
1896	4.1	4.12	44.8	tr|J9JTJ9|J9JTJ9_ACYPI	J9JTJ9	Uncharacterized protein OS=Acyrthosiphon pisum PE=4 SV=1	ACYPI	4	1.028	0.879	1	0.969	0.5058	0.5861	0.5546	0.548833	0.566391
3488	0.29	0.95	23.1	tr|J9LAP2|J9LAP2_ACYPI	J9LAP2	Uncharacterized protein OS=Acyrthosiphon pisum PE=4 SV=2	ACYPI	2	0.4055	0.6792	1	0.6949	0.8091	0.2559	0.1159	0.393633	0.56646
486	21.71	21.98	60.2	tr|J9JU51|J9JU51_ACYPI	J9JU51	Uncharacterized protein OS=Acyrthosiphon pisum PE=4 SV=1	ACYPI	23	1.3804	0.9036	1	1.09467	0.4055	0.6546	0.8017	0.6206	0.566931
732	15.62	18.17	71.7	tr|J9JW33|J9JW33_ACYPI	J9JW33	Uncharacterized protein OS=Acyrthosiphon pisum GN=LOC100571540 PE=4 SV=1	ACYPI	9	1.5704	1.0568	1	1.20907	0.5297	0.5808	0.9462	0.685567	0.567021
1400	7.02	11.37	28.3	tr|J9JNA5|J9JNA5_ACYPI	J9JNA5	Uncharacterized protein (Fragment) OS=Acyrthosiphon pisum GN=LOC100573653 PE=3 SV=2	ACYPI	9	1.4191	0.955	1	1.1247	0.6427	0.5916	0.6792	0.637833	0.567114
1901	4.08	4.28	31.3	tr|J9JRC5|J9JRC5_ACYPI	J9JRC5	Uncharacterized protein OS=Acyrthosiphon pisum PE=4 SV=1	ACYPI	4	1.6596	0.787	1	1.14887	0.8091	0.8166	0.3311	0.652267	0.567748
212	36.46	36.86	72.9	tr|J9JP84|J9JP84_ACYPI	J9JP84	Uncharacterized protein OS=Acyrthosiphon pisum PE=3 SV=2	ACYPI	31	2.1478	1.1482	1	1.432	0.7447	1.2589	0.4365	0.813367	0.567993
168	41.35	42.33	81.9	tr|J9M214|J9M214_ACYPI	J9M214	Obg-like ATPase 1 OS=Acyrthosiphon pisum GN=LOC100162972 PE=3 SV=2	ACYPI	26	1.977	1.4588	1	1.4786	0.5546	1.1803	0.787	0.840633	0.568533
1588	5.8	5.84	35.2	tr|J9JPP8|J9JPP8_ACYPI	J9JPP8	Coronin OS=Acyrthosiphon pisum PE=3 SV=2	ACYPI	5	0.929	1.0186	1	0.982533	0.5546	0.5105	0.6138	0.559633	0.569582
912	12.22	12.43	43.5	tr|J9JML1|J9JML1_ACYPI	J9JML1	tRNA-splicing ligase RtcB homolog OS=Acyrthosiphon pisum GN=LOC100169588 PE=3 SV=1	ACYPI	8	1.4322	0.9204	1	1.11753	0.7047	0.631	0.5754	0.637033	0.570035
253	33.08	33.48	56.3	tr|J9JN98|J9JN98_ACYPI	J9JN98	Uncharacterized protein OS=Acyrthosiphon pisum GN=LOC100162379 PE=4 SV=2	ACYPI	23	2.3988	2.3768	1	1.9252	1.3677	1.2823	0.6486	1.09953	0.571127
100	51.76	52.83	78.3	tr|X1X0V9|X1X0V9_ACYPI	X1X0V9	Uncharacterized protein OS=Acyrthosiphon pisum GN=LOC100568854 PE=4 SV=1	ACYPI	30	1.977	1.1272	1	1.36807	0.5445	1.1803	0.6194	0.7814	0.571171
242	34.1	34.69	68.1	tr|J9JMC9|J9JMC9_ACYPI	J9JMC9	Acetyltransferase component of pyruvate dehydrogenase complex OS=Acyrthosiphon pisum GN=LOC100160038 PE=3 SV=2	ACYPI	37	2.208	1.5996	1	1.60253	0.787	0.912	1.0471	0.915367	0.5712
396	25.8	26.04	84.5	tr|J9KAU6|J9KAU6_ACYPI	J9KAU6	Uncharacterized protein OS=Acyrthosiphon pisum PE=4 SV=1	ACYPI	19	1.2706	0.8472		1.0589	0.8017	0.6081	0.4055	0.6051	0.571442
2241	2.92	2.97	43.9	tr|X1WJI7|X1WJI7_ACYPI	X1WJI7	Uncharacterized protein OS=Acyrthosiphon pisum PE=4 SV=1	ACYPI	2	2.9648	0.7798	1	1.58153	1.1066	1.0471	0.5598	0.9045	0.571913
22	94.17	94.9	91.9	tr|J9JPU1|J9JPU1_ACYPI	J9JPU1	Uncharacterized protein OS=Acyrthosiphon pisum PE=3 SV=1	ACYPI	116	1.7865	1.2942	1	1.36023	0.7447	1.2023	0.3908	0.779267	0.572892
240	34.14	35.95	64.3	tr|Q1W9N4|Q1W9N4_ACYPI	Q1W9N4	Putative heat shock protein hslU OS=Acyrthosiphon pisum PE=2 SV=1	ACYPI	27	1.4588	0.9462	1	1.135	0.6194	1.0186	0.3162	0.6514	0.573921
905	12.28	12.62	71.8	tr|X1WXA9|X1WXA9_ACYPI	X1WXA9	Uncharacterized protein OS=Acyrthosiphon pisum GN=LOC100571168 PE=4 SV=1	ACYPI	6	2.1478	1.3305	1	1.49277	0.5598	0.8872	1.1272	0.858067	0.574816
3090	1.18	1.85	28.7	tr|J9KAF1|J9KAF1_ACYPI	J9KAF1	Uncharacterized protein OS=Acyrthosiphon pisum GN=LOC100158763 PE=4 SV=2	ACYPI	2	1.2706	0.871	1	1.0472	0.2535	0.4966	1.0568	0.6023	0.575153
706	16.08	17.04	32.9	tr|J9K6Y1|J9K6Y1_ACYPI	J9K6Y1	Uncharacterized protein OS=Acyrthosiphon pisum GN=LOC100166360 PE=4 SV=2	ACYPI	13	1.7865	1.1066	1	1.2977	0.6427	0.7178	0.879	0.7465	0.575249
1510	6.1	6.77	36.2	tr|J9JN00|J9JN00_ACYPI	J9JN00	Uncharacterized protein OS=Acyrthosiphon pisum PE=4 SV=1	ACYPI	4	1.2134	0.7943	1	1.00257	0.5702	0.5916	0.5702	0.577333	0.575855
1236	8.26	8.26	59.3	tr|J9JXU7|J9JXU7_ACYPI	J9JXU7	Uncharacterized protein OS=Acyrthosiphon pisum PE=4 SV=1	ACYPI	8	1.406	1.3677	1	1.2579	0.4613	0.7447	0.9727	0.726233	0.577338
150	44.35	44.59	85.8	tr|J9JTN0|J9JTN0_ACYPI	J9JTN0	Uncharacterized protein OS=Acyrthosiphon pisum GN=LOC100166936 PE=4 SV=2	ACYPI	28	2.3335	1.9409	1	1.75813	0.3981	0.863	1.7865	1.01587	0.57781
506	21.04	25.41	82.8	tr|Q8VUS1|Q8VUS1_9ENTR	Q8VUS1	Chaperone protein DnaK (Fragment) OS=secondary symbiont of Acyrthosiphon pisum GN=dnaK PE=3 SV=1	9ENTR	32	3.02	2.8576	1	2.29253	0.4365	1.3305	2.208	1.325	0.577963
167	41.61	42.01	85.6	tr|J9JYS0|J9JYS0_ACYPI	J9JYS0	Uncharacterized protein OS=Acyrthosiphon pisum GN=LOC100160716 PE=3 SV=1	ACYPI	35	2.0512	1.3552	1	1.4688	0.6792	0.8241	1.0471	0.850133	0.578794
183	39.43	39.55	54.6	tr|J9JL26|J9JL26_ACYPI	J9JL26	Uncharacterized protein OS=Acyrthosiphon pisum GN=LOC100569654 PE=3 SV=2	ACYPI	23	2.0701	1.2359	1	1.43533	0.6138	1	0.879	0.830933	0.578913
281	31.35	32.87	85	tr|X1XTU7|X1XTU7_ACYPI	X1XTU7	Uncharacterized protein OS=Acyrthosiphon pisum GN=LOC100164229 PE=3 SV=1	ACYPI	25	1.4588	1.1169	1	1.1919	0.5346	0.7586	0.7798	0.691	0.579747
203	37.42	39.52	72.7	tr|J9KB89|J9KB89_ACYPI	J9KB89	Uncharacterized protein OS=Acyrthosiphon pisum PE=3 SV=1	ACYPI	37	1.8197	1.0375	1	1.28573	0.4406	0.5152	1.2823	0.746033	0.58024
508	20.99	21.38	82.2	tr|J9KAH7|J9KAH7_ACYPI	J9KAH7	Uncharacterized protein OS=Acyrthosiphon pisum GN=LOC100164090 PE=3 SV=1	ACYPI	25	1.9409	1.2474	1	1.3961	0.302	0.6026	1.5276	0.810733	0.580713
756	15.09	15.36	47.4	tr|J9JT46|J9JT46_ACYPI	J9JT46	Uncharacterized protein (Fragment) OS=Acyrthosiphon pisum GN=LOC100165119 PE=4 SV=2	ACYPI	8	1.7865	1.1588	1	1.3151	0.7586	0.9638	0.5702	0.7642	0.581096
184	39.4	41.92	74.1	tr|J9JKQ2|J9JKQ2_ACYPI	J9JKQ2	Glucose-6-phosphate 1-dehydrogenase OS=Acyrthosiphon pisum GN=LOC100166060 PE=3 SV=2	ACYPI	29	1.1803	0.9817	1	1.054	0.5598	0.8872	0.3908	0.6126	0.581214
985	11.24	11.39	61.9	tr|J9JML3|J9JML3_ACYPI	J9JML3	Uncharacterized protein OS=Acyrthosiphon pisum GN=Crop PE=4 SV=1	ACYPI	12	2.0701	1	1	1.3567	0.8551	1.1695	0.3467	0.790433	0.582615
64	62.1	62.32	94	tr|J9K9Z1|J9K9Z1_ACYPI	J9K9Z1	Glyceraldehyde-3-phosphate dehydrogenase OS=Acyrthosiphon pisum GN=LOC100571237 PE=3 SV=1	ACYPI	129	3.1046	1.1588	1	1.75447	0.4406	1.3062	1.3305	1.02577	0.58466
282	31.19	31.23	75.8	tr|J9K9L6|J9K9L6_ACYPI	J9K9L6	Eukaryotic translation initiation factor 3 subunit H OS=Acyrthosiphon pisum GN=LOC100167362 PE=3 SV=1	ACYPI	24	0.912	0.673	1	0.861667	0.5754	0.8091	0.1282	0.504233	0.585184
51	68.16	68.17	81.9	tr|X1WJ61|X1WJ61_ACYPI	X1WJ61	Uncharacterized protein OS=Acyrthosiphon pisum GN=LOC100161783 PE=3 SV=1	ACYPI	62	1.5136	0.955	1	1.1562	0.3981	0.5754	1.0568	0.676767	0.585337
2139	3.41	3.54	29.8	tr|J9K7H6|J9K7H6_ACYPI	J9K7H6	Uncharacterized protein OS=Acyrthosiphon pisum GN=LOC100568842 PE=4 SV=2	ACYPI	5	0.3251	0.2965	1	0.540533	0.4613	0.2489	0.2399	0.3167	0.585903
52	68.11	68.39	80.5	tr|J9JV92|J9JV92_ACYPI	J9JV92	Uncharacterized protein OS=Acyrthosiphon pisum GN=LOC100575949 PE=4 SV=2	ACYPI	66	1.4723	1.2359	1	1.23607	0.4875	0.6546	1.0375	0.726533	0.587778
598	18.57	18.61	65.8	tr|J9LPF2|J9LPF2_ACYPI	J9LPF2	Uncharacterized protein (Fragment) OS=Acyrthosiphon pisum GN=LOC100572399 PE=4 SV=2	ACYPI	23	2.2909	1.3305	1	1.54047	0.4875	0.6486	1.5849	0.907	0.588783
1636	5.43	5.53	20.5	tr|J9JKR6|J9JKR6_ACYPI	J9JKR6	Uncharacterized protein OS=Acyrthosiphon pisum PE=4 SV=2	ACYPI	4	0.6026	1.5996	1	1.0674	0.8472	0.912	0.1271	0.628767	0.589064
299	30.25	30.78	62.2	tr|J9K1R8|J9K1R8_ACYPI	J9K1R8	Uncharacterized protein OS=Acyrthosiphon pisum PE=4 SV=1	ACYPI	28	3.6308	2.0701	1	2.23363	0.3837	1.1695	2.3988	1.31733	0.589772
947	11.68	11.93	44.1	tr|J9JWD8|J9JWD8_ACYPI	J9JWD8	Uncharacterized protein OS=Acyrthosiphon pisum PE=4 SV=1	ACYPI	9	0.5861	0.6546	1	0.7469	0.5152	0.4325	0.3767	0.441467	0.591065
807	14.14	14.36	52.5	tr|J9K724|J9K724_ACYPI	J9K724	Uncharacterized protein OS=Acyrthosiphon pisum GN=LOC100168280 PE=4 SV=1	ACYPI	10	1.1588	0.9376	1	1.03213	1.1272	0.5248	0.1803	0.610767	0.591752
151	44.21	56.91	74.3	tr|J9K785|J9K785_ACYPI	J9K785	Uncharacterized protein OS=Acyrthosiphon pisum GN=LOC100166730 PE=3 SV=1	ACYPI	49	1.9588	1.4859	1	1.48157	0.8091	1.2359	0.5861	0.877033	0.591963
2153	3.31	3.36	19.5	tr|J9JNX6|J9JNX6_ACYPI	J9JNX6	Uncharacterized protein OS=Acyrthosiphon pisum GN=LOC100159212 PE=4 SV=2	ACYPI	2	0.8166	0.6546	1	0.823733	0.6026	0.5105	0.3499	0.487667	0.59202
1351	7.51	7.51	72.2	tr|Q45V97|Q45V97_MYZPE	Q45V97	RR2 cuticle protein 3 (Fragment) OS=Myzus persicae PE=2 SV=1	MYZPE	6	1.2706	1.4322		1.3514	0.4529	0.4487	1.4997	0.800433	0.592299
610	18.32	21.95	51.2	tr|J9K4U0|J9K4U0_ACYPI	J9K4U0	Uncharacterized protein OS=Acyrthosiphon pisum PE=4 SV=1	ACYPI	20	1.3804	1.2823	1	1.2209	0.5152	0.8241	0.8318	0.7237	0.592759
402	25.45	25.85	61.8	tr|J9JZM2|J9JZM2_ACYPI	J9JZM2	Uncharacterized protein OS=Acyrthosiphon pisum GN=LOC100169469 PE=4 SV=2	ACYPI	43	2.0137	1.1588	1	1.39083	0.7047	0.955	0.8166	0.825433	0.593481
1713	4.87	4.91	69.9	tr|J9JYF1|J9JYF1_ACYPI	J9JYF1	Uncharacterized protein OS=Acyrthosiphon pisum GN=LOC100168703 PE=4 SV=1	ACYPI	4	2.2699	1.9055	1	1.72513	0.5297	0.7727	1.7701	1.02417	0.593674
74	57.16	59.99	62.3	tr|J9K670|J9K670_ACYPI	J9K670	Uncharacterized protein OS=Acyrthosiphon pisum GN=LOC100165467 PE=3 SV=1	ACYPI	43	1.8365	1.5136	1	1.45003	0.631	1.0093	0.9462	0.862167	0.594584
1383	7.19	8.08	54	tr|C1KG53|C1KG53_ACYPI	C1KG53	Isopentenyl diphosphate isomerase OS=Acyrthosiphon pisum PE=2 SV=1	ACYPI	7	1.4191	0.929	1	1.11603	0.7178	0.7178	0.5598	0.665133	0.59598
1193	8.66	8.7	50.6	tr|J9K1Q8|J9K1Q8_ACYPI	J9K1Q8	Uncharacterized protein OS=Acyrthosiphon pisum GN=LOC100167284 PE=4 SV=1	ACYPI	6	1.5849	1.2706	1	1.28517	0.8551	0.5152	0.929	0.766433	0.596369
329	28.94	29.6	47.5	tr|J9JYC3|J9JYC3_ACYPI	J9JYC3	Uncharacterized protein OS=Acyrthosiphon pisum GN=LOC100160877 PE=4 SV=2	ACYPI	15	1.2246	1.0765	1	1.10037	0.4406	0.6607	0.871	0.657433	0.597468
348	28.03	29.08	64.9	tr|J9JQU3|J9JQU3_ACYPI	J9JQU3	Uncharacterized protein OS=Acyrthosiphon pisum GN=LOC100161339 PE=4 SV=1	ACYPI	17	1.4588	1.2134	1	1.22407	0.7516	0.863	0.5808	0.7318	0.597843
885	12.67	13.07	70	tr|J9JT66|J9JT66_ACYPI	J9JT66	Succinate dehydrogenase [ubiquinone] iron-sulfur subunit, mitochondrial OS=Acyrthosiphon pisum PE=3 SV=1	ACYPI	9	1.6293	1.3305	1	1.31993	0.4742	0.4875	1.406	0.789233	0.597934
275	31.67	32.88	91.2	tr|J9JIW1|J9JIW1_ACYPI	J9JIW1	Uncharacterized protein OS=Acyrthosiphon pisum GN=Dcxr PE=4 SV=1	ACYPI	42	2.1677	1.2359	1	1.46787	0.4093	0.7516	1.4723	0.877733	0.597965
362	27.57	29	64	tr|J9K5Y5|J9K5Y5_ACYPI	J9K5Y5	Uncharacterized protein OS=Acyrthosiphon pisum GN=ITSN2 PE=3 SV=1	ACYPI	32	2.1281	1.1482	1	1.42543	0.863	0.9204	0.7798	0.8544	0.599397
38	76.07	76.25	92	tr|J9K000|J9K000_ACYPI	J9K000	Uncharacterized protein OS=Acyrthosiphon pisum PE=4 SV=2	ACYPI	104	2.355	1.6749	1	1.67663	0.52	1.0375	1.4588	1.00543	0.599674
130	47.08	47.69	55.3	tr|Q8B4P9|Q8B4P9_9VIRU	Q8B4P9	Putative nonstructural protein NS-1 OS=Myzus persicae densovirus PE=4 SV=1	9VIRU	40	1.1376	0.7516	1	0.963067	0.6982	0.7112	0.3281	0.579167	0.601378
1182	8.79	9.08	55.9	tr|J9K3Z6|J9K3Z6_ACYPI	J9K3Z6	Uncharacterized protein OS=Acyrthosiphon pisum PE=3 SV=2	ACYPI	16	1.5996	1.1169	1	1.23883	0.7447	1.2023	0.2884	0.745133	0.60148
509	20.94	21.16	55.6	tr|J9K960|J9K960_ACYPI	J9K960	Uncharacterized protein OS=Acyrthosiphon pisum PE=4 SV=2	ACYPI	17	1.4723	1.2474	1	1.2399	0.5395	0.4406	1.2589	0.746333	0.60193
1178	8.81	8.91	31.4	tr|J9JZ88|J9JZ88_ACYPI	J9JZ88	Uncharacterized protein OS=Acyrthosiphon pisum PE=4 SV=2	ACYPI	6	1.6444	1.3428	1	1.32907	0.8551	0.8017	0.7447	0.8005	0.602302
760	15.05	15.06	62.2	tr|B5LYP1|B5LYP1_ACYPI	B5LYP1	Juvenile hormone binding protein OS=Acyrthosiphon pisum GN=JHBP PE=2 SV=1	ACYPI	13	3.2509	1.1803	1	1.8104	1.0186	1.5136	0.7447	1.0923	0.603347
494	21.44	22.53	51.4	tr|J9JYF2|J9JYF2_ACYPI	J9JYF2	Uncharacterized protein OS=Acyrthosiphon pisum GN=LOC100164449 PE=4 SV=1	ACYPI	26	1.8365	1.1482	1	1.32823	0.3631	0.8954	1.1482	0.802233	0.603985
560	19.76	19.8	69.6	tr|J9K4G6|J9K4G6_ACYPI	J9K4G6	Uncharacterized protein OS=Acyrthosiphon pisum GN=LOC100160963 PE=4 SV=1	ACYPI	11	1.028	1	1	1.00933	0.7943	0.6855	0.3499	0.6099	0.60426
1802	4.41	4.46	30.9	tr|J9JJ57|J9JJ57_ACYPI	J9JJ57	Uncharacterized protein OS=Acyrthosiphon pisum GN=LOC100169352 PE=4 SV=1	ACYPI	2	0.9908	0.7586	1	0.916467	0.7447	0.2655	0.6546	0.554933	0.605514
1665	5.25	5.29	25.5	tr|J9JMB0|J9JMB0_ACYPI	J9JMB0	Uncharacterized protein OS=Acyrthosiphon pisum GN=LOC100165157 PE=4 SV=1	ACYPI	3	1.9588	1.406	1	1.45493	0.3404	0.6918	1.6144	0.8822	0.606351
312	29.59	30.02	64.8	tr|J9JR23|J9JR23_ACYPI	J9JR23	Uncharacterized protein OS=Acyrthosiphon pisum GN=LOC100166897 PE=4 SV=1	ACYPI	21	2.0701	1.1376	1	1.40257	1	0.9376	0.6138	0.850467	0.606365
624	18.08	18.39	46.2	tr|J9JNK2|J9JNK2_ACYPI	J9JNK2	Uncharacterized protein OS=Acyrthosiphon pisum GN=LOC100161384 PE=4 SV=1	ACYPI	15	1.9055	1.4997	1	1.4684	0.7178	0.871	1.0864	0.891733	0.607282
926	12.03	12.92	54.4	tr|J9JQD0|J9JQD0_ACYPI	J9JQD0	Uncharacterized protein OS=Acyrthosiphon pisum PE=4 SV=2	ACYPI	8	0.9727	0.6081		0.7904	0.7379	0.3192	0.3837	0.480267	0.607625
2184	3.19	3.2	40	tr|J9JLM7|J9JLM7_ACYPI	J9JLM7	Uncharacterized protein OS=Acyrthosiphon pisum PE=4 SV=1	ACYPI	2	0.8472	0.7727	1	0.8733	0.8872	0.6607	0.0441	0.530667	0.607657
698	16.24	16.41	73.4	tr|J9JRH1|J9JRH1_ACYPI	J9JRH1	Uncharacterized protein OS=Acyrthosiphon pisum GN=LOC100167174 PE=3 SV=1	ACYPI	14	1.4997	1.2823	1	1.26067	0.6486	0.863	0.787	0.7662	0.607774
944	11.76	12.07	47.4	tr|J9JZ96|J9JZ96_ACYPI	J9JZ96	Uncharacterized protein OS=Acyrthosiphon pisum GN=LOC100571645 PE=4 SV=1	ACYPI	7	0.7798	1.0666	1	0.9488	0.492	0.5598	0.6792	0.577	0.608137
2072	3.7	3.93	90.1	tr|J9K6H7|J9K6H7_ACYPI	J9K6H7	Uncharacterized protein OS=Acyrthosiphon pisum GN=LOC100159947 PE=4 SV=1	ACYPI	2	1.0093	0.7798	1	0.9297	0.6427	0.4018	0.6546	0.566367	0.609193
389	26.09	27.23	65.2	tr|J9JJD0|J9JJD0_ACYPI	J9JJD0	Uncharacterized protein OS=Acyrthosiphon pisum GN=LOC100162146 PE=4 SV=1	ACYPI	20	2.0137	1.7539	1	1.5892	0.6918	1	1.2134	0.9684	0.609363
785	14.57	14.59	55.3	tr|J9JU43|J9JU43_ACYPI	J9JU43	Uncharacterized protein (Fragment) OS=Acyrthosiphon pisum PE=4 SV=2	ACYPI	8	1.9055	1.0864	1	1.33063	0.7586	0.6982	0.9817	0.812833	0.610862
32	78.61	78.88	77.3	tr|J9K5S7|J9K5S7_ACYPI	J9K5S7	Uncharacterized protein OS=Acyrthosiphon pisum PE=4 SV=1	ACYPI	77	1.3305	1.0375	1	1.12267	0.8395	0.8872	0.3311	0.685933	0.610986
1440	6.63	6.65	49.6	tr|J9K423|J9K423_ACYPI	J9K423	Uncharacterized protein OS=Acyrthosiphon pisum PE=4 SV=1	ACYPI	8	3.0479	1.7865	1	1.9448	0.7244	0.7727	2.0701	1.18907	0.611408
145	44.71	45.34	52.9	tr|J9K236|J9K236_ACYPI	J9K236	Uncharacterized protein OS=Acyrthosiphon pisum PE=4 SV=2	ACYPI	37	2.1878	1.6749	1	1.6209	0.5495	0.8551	1.5704	0.991667	0.6118
782	14.61	14.72	47.1	tr|J9JZM4|J9JZM4_ACYPI	J9JZM4	Uncharacterized protein OS=Acyrthosiphon pisum GN=LOC100161762 PE=4 SV=2	ACYPI	10	1.888	1.4997	1	1.46257	0.7943	0.912	0.9817	0.896	0.612622
705	16.12	16.14	59.6	tr|J9JVM0|J9JVM0_ACYPI	J9JVM0	Uncharacterized protein OS=Acyrthosiphon pisum GN=LOC100169477 PE=4 SV=2	ACYPI	19	1.5276	1.4191	1	1.31557	0.5808	0.7447	1.0965	0.807333	0.613677
146	44.64	45.04	58.3	tr|J9K4T2|J9K4T2_ACYPI	J9K4T2	Uncharacterized protein OS=Acyrthosiphon pisum GN=LOC100571358 PE=4 SV=2	ACYPI	26	1.9055	1	1	1.30183	0.6026	0.6792	1.1169	0.799567	0.614185
681	16.57	16.85	43.3	tr|J9KAM3|J9KAM3_ACYPI	J9KAM3	Uncharacterized protein OS=Acyrthosiphon pisum GN=LOC100569585 PE=3 SV=2	ACYPI	13	0.3698	0.4055	1	0.591767	0.2606	0.4831	0.3499	0.364533	0.616009
1107	9.86	13.63	41.5	tr|J9K991|J9K991_ACYPI	J9K991	Uncharacterized protein OS=Acyrthosiphon pisum GN=LOC100569955 PE=3 SV=1	ACYPI	9	0.879	1.1272	1	1.00207	0.6368	0.5297	0.6855	0.617333	0.61606
852	13.38	14.92	42.3	tr|J9JQJ7|J9JQJ7_ACYPI	J9JQJ7	Uncharacterized protein OS=Acyrthosiphon pisum PE=4 SV=1	ACYPI	10	1.8707	1.9588	1	1.60983	0.6607	1.2706	1.0471	0.9928	0.61671
3834	0.11	0.11	9.5	tr|X1WKQ4|X1WKQ4_ACYPI	X1WKQ4	Uncharacterized protein OS=Acyrthosiphon pisum PE=4 SV=1	ACYPI	2	1.5417	0.6855	1	1.07573	0.6855	0.7244	0.5808	0.663567	0.616851
757	15.09	15.21	45.7	tr|J9JJZ2|J9JJZ2_ACYPI	J9JJZ2	Uncharacterized protein OS=Acyrthosiphon pisum PE=4 SV=1	ACYPI	12	2.0512	1.556	1	1.53573	0.929	0.912	1.0093	0.9501	0.618662
1002	10.89	10.95	51.6	tr|J9JNY5|J9JNY5_ACYPI	J9JNY5	Uncharacterized protein OS=Acyrthosiphon pisum GN=LOC100572064 PE=4 SV=2	ACYPI	6	1.2589	0.6252	1	0.961367	0.6138	0.5297	0.6427	0.5954	0.619327
220	35.93	36.43	55.2	tr|J9K8M7|J9K8M7_ACYPI	J9K8M7	Uncharacterized protein OS=Acyrthosiphon pisum PE=3 SV=1	ACYPI	33	1.2823	1.0666		1.17445	0.6368	0.6026	0.9462	0.728533	0.620319
377	26.48	26.53	70.8	tr|J9JT88|J9JT88_ACYPI	J9JT88	Peptidyl-prolyl cis-trans isomerase OS=Acyrthosiphon pisum GN=LOC100571821 PE=3 SV=1	ACYPI	52	2.8054	1.6144	1	1.8066	0.4325	1.2246	1.7061	1.12107	0.62054
94	52.93	53.36	64.3	sp|P35501|ESTE_MYZPE	P35501	Esterase E4 OS=Myzus persicae PE=1 SV=1	MYZPE	68	2.704	1.2706	1	1.6582	0.8166	1.4997	0.7727	1.02967	0.620954
173	40.35	40.57	43.8	tr|J9KA27|J9KA27_ACYPI	J9KA27	Uncharacterized protein OS=Acyrthosiphon pisum GN=LOC100168763 PE=3 SV=2	ACYPI	28	1.803	1.2589	1	1.35397	1	0.8872	0.6368	0.841333	0.621384
1069	10.19	16.37	67.1	tr|A9JSH5|A9JSH5_MYZPE	A9JSH5	Cathepsin B OS=Myzus persicae GN=catb-mp2 PE=2 SV=1	MYZPE	14	1.3552	1.3804	1	1.2452	0.5546	0.7943	0.9727	0.773867	0.62148
1313	7.83	8.02	48.2	tr|J9K6X8|J9K6X8_ACYPI	J9K6X8	Uncharacterized protein OS=Acyrthosiphon pisum GN=LOC100167228 PE=4 SV=1	ACYPI	5	1.3428	0.6668	1	1.0032	0.7379	0.9727	0.16	0.623533	0.621544
296	30.43	30.53	79.1	tr|J9K7Q8|J9K7Q8_ACYPI	J9K7Q8	Uncharacterized protein OS=Acyrthosiphon pisum GN=LOC100160893 PE=4 SV=1	ACYPI	23	2.8314	1.9409	1	1.9241	1.4191	1.3552	0.8166	1.19697	0.622092
423	24.48	24.96	46.5	tr|J9JL57|J9JL57_ACYPI	J9JL57	Alpha-mannosidase OS=Acyrthosiphon pisum PE=3 SV=1	ACYPI	21	1.9409	1.3552	1	1.43203	0.8872	0.9462	0.8395	0.890967	0.622169
88	53.95	55.37	76.4	tr|X1XTW3|X1XTW3_ACYPI	X1XTW3	Uncharacterized protein OS=Acyrthosiphon pisum GN=LOC100568522 PE=3 SV=1	ACYPI	36	1.0471	0.8954	1	0.980833	0.6982	0.7311	0.4018	0.610367	0.622294
1003	10.87	11.09	51.3	tr|J9K5M4|J9K5M4_ACYPI	J9K5M4	Uncharacterized protein OS=Acyrthosiphon pisum PE=4 SV=1	ACYPI	9	0.8166	0.7727	1	0.8631	0.7727	0.5649	0.2754	0.537667	0.622948
725	15.74	15.88	66.7	tr|J9K8D8|J9K8D8_ACYPI	J9K8D8	Uncharacterized protein OS=Acyrthosiphon pisum PE=4 SV=2	ACYPI	14	1.0765	0.6546	1	0.910367	0.4831	0.7379	0.4831	0.568033	0.623961
1367	7.35	7.37	33.3	tr|J9KMV4|J9KMV4_ACYPI	J9KMV4	Uncharacterized protein OS=Acyrthosiphon pisum PE=4 SV=1	ACYPI	5	1.2589	0.9204	1	1.05977	0.5495	0.7798	0.6546	0.6613	0.624005
653	17.16	17.74	41.7	tr|J9KAS4|J9KAS4_ACYPI	J9KAS4	Uncharacterized protein OS=Acyrthosiphon pisum GN=LOC100572425 PE=4 SV=2	ACYPI	11	1.5276	1.4588	1	1.3288	0.3404	0.7586	1.3932	0.830733	0.625176
648	17.33	18.05	62.2	tr|J9K4Q2|J9K4Q2_ACYPI	J9K4Q2	Uncharacterized protein OS=Acyrthosiphon pisum GN=LOC100160757 PE=4 SV=1	ACYPI	11	1.1803	1.0864	1	1.0889	0.7311	0.6982	0.6138	0.681033	0.625432
189	38.77	39.18	56.5	tr|J9JMJ8|J9JMJ8_ACYPI	J9JMJ8	Uncharacterized protein OS=Acyrthosiphon pisum GN=LOC100169407 PE=4 SV=2	ACYPI	24	2.0893	1.4588	1	1.51603	0.7943	1.3062	0.7447	0.9484	0.62558
3165	0.97	1.01	21.2	tr|J9K7N3|J9K7N3_ACYPI	J9K7N3	Uncharacterized protein OS=Acyrthosiphon pisum GN=LOC100575104 PE=4 SV=2	ACYPI	2	2.0137	2.0324	1	1.68203	0.6252	1.3183	1.2134	1.0523	0.625612
940	11.85	12.76	50.5	tr|J9K0R2|J9K0R2_ACYPI	J9K0R2	Uncharacterized protein OS=Acyrthosiphon pisum GN=LOC100163252 PE=4 SV=1	ACYPI	13	1.2359	1.2246	1	1.1535	0.5445	1.0965	0.5248	0.721933	0.625863
55	65.73	66.11	69.2	tr|J9JUK9|J9JUK9_ACYPI	J9JUK9	Uncharacterized protein OS=Acyrthosiphon pisum GN=LOC100162912 PE=4 SV=1	ACYPI	55	1.6596	1.028	1	1.2292	0.7943	1.0093	0.5058	0.7698	0.626261
245	34.01	34.24	86.5	tr|J9JNG4|J9JNG4_ACYPI	J9JNG4	Uncharacterized protein OS=Acyrthosiphon pisum GN=LOC100167495 PE=4 SV=1	ACYPI	36	1.7061	1.1272	1	1.27777	0.8318	0.871	0.6982	0.800333	0.626353
480	21.88	47.49	63.3	tr|J9JVT8|J9JVT8_ACYPI	J9JVT8	Uncharacterized protein OS=Acyrthosiphon pisum PE=4 SV=1	ACYPI	41	1.4859	1	1	1.16197	0.955	1	0.2291	0.728033	0.626553
803	14.24	14.42	52.2	tr|J9JUB6|J9JUB6_ACYPI	J9JUB6	Uncharacterized protein OS=Acyrthosiphon pisum PE=3 SV=1	ACYPI	12	1.2023	0.912	1	1.0381	0.7943	0.8091	0.3499	0.6511	0.627204
416	24.81	25.25	77.1	tr|J9JIS1|J9JIS1_ACYPI	J9JIS1	Aspartate aminotransferase OS=Acyrthosiphon pisum PE=3 SV=1	ACYPI	23	2.3988	1.4723	1	1.6237	0.8954	1.1066	1.0568	1.0196	0.627949
540	20.1	20.43	51.8	tr|J9JLS3|J9JLS3_ACYPI	J9JLS3	Succinyl-CoA:3-ketoacid-coenzyme A transferase OS=Acyrthosiphon pisum GN=LOC100161889 PE=3 SV=1	ACYPI	13	1.3552	1.3552	1	1.2368	0.8472	0.9908	0.492	0.776667	0.627965
276	31.66	31.81	85.8	tr|Q1ZZP9|Q1ZZP9_ACYPI	Q1ZZP9	Putative cofilin/actin depolymerizing factor-like protein OS=Acyrthosiphon pisum GN=Tsr PE=2 SV=1	ACYPI	33	3.4995	2.421	1	2.30683	1.028	1.6444	1.6749	1.4491	0.628177
2305	2.58	2.69	46.1	tr|J9JY43|J9JY43_ACYPI	J9JY43	Polypeptide N-acetylgalactosaminyltransferase OS=Acyrthosiphon pisum GN=LOC100571208 PE=3 SV=1	ACYPI	3	0.5105	0.955	1	0.821833	0.7178	0.7943	0.037	0.516367	0.628311
522	20.5	20.5	36.8	tr|J9JK48|J9JK48_ACYPI	J9JK48	Uncharacterized protein OS=Acyrthosiphon pisum GN=LOC100573619 PE=4 SV=2	ACYPI	13	0.9462	0.6138	1	0.853333	0.8472	0.4446	0.3192	0.537	0.629297
77	56.89	57.14	87.9	tr|J9JTC9|J9JTC9_ACYPI	J9JTC9	Dihydrolipoyl dehydrogenase OS=Acyrthosiphon pisum PE=3 SV=2	ACYPI	52	3.8726	2.884	1	2.58553	0.5808	2.0324	2.2699	1.6277	0.629541
609	18.33	19.12	69.7	tr|Q4W1G5|Q4W1G5_MYZPE	Q4W1G5	OS-D-like protein, OS-D2a OS=Myzus persicae GN=os-D2 PE=2 SV=1	MYZPE	15	3.9811	3.6983	1	2.89313	0.7516	1.6144	3.1046	1.82353	0.630297
1806	4.39	4.49	39.8	tr|J9JRR0|J9JRR0_ACYPI	J9JRR0	Uncharacterized protein OS=Acyrthosiphon pisum GN=LOC100166133 PE=4 SV=1	ACYPI	3	1.1803	0.7798	1	0.9867	0.7656	0.863	0.2399	0.622833	0.631229
504	21.1	21.18	53.4	tr|J9K7U2|J9K7U2_ACYPI	J9K7U2	Uncharacterized protein OS=Acyrthosiphon pisum GN=LOC100163643 PE=4 SV=1	ACYPI	15	1.9231	1.5136	1	1.4789	0.8472	1.0965	0.863	0.935567	0.63261
1417	6.86	7.4	48	tr|X1X1V0|X1X1V0_ACYPI	X1X1V0	Uncharacterized protein OS=Acyrthosiphon pisum GN=LOC100168078 PE=4 SV=1	ACYPI	5	2.6062	1.5417	1	1.71597	0.3342	0.9462	1.977	1.0858	0.632763
863	13.23	13.25	48.1	tr|J9K1G9|J9K1G9_ACYPI	J9K1G9	Uncharacterized protein OS=Acyrthosiphon pisum GN=LOC100573411 PE=4 SV=1	ACYPI	7	1.7539	1.7539	1	1.5026	1.0568	1.1482	0.6546	0.9532	0.634367
330	28.94	29.42	68.8	tr|J9K930|J9K930_ACYPI	J9K930	Uncharacterized protein OS=Acyrthosiphon pisum GN=LOC100166585 PE=3 SV=1	ACYPI	22	1.8365	1.1482	1	1.32823	0.8395	0.7112	0.9817	0.844133	0.635531
537	20.16	20.2	72.6	tr|J9JIU0|J9JIU0_ACYPI	J9JIU0	Proteasome subunit beta type OS=Acyrthosiphon pisum GN=Prosbeta5 PE=3 SV=2	ACYPI	17	1.5417	1.2823	1	1.27467	0.7798	0.9204	0.7311	0.810433	0.6358
382	26.39	26.78	53.2	tr|J9KAP1|J9KAP1_ACYPI	J9KAP1	Uncharacterized protein OS=Acyrthosiphon pisum GN=LOC100166645 PE=4 SV=2	ACYPI	14	1.4191	1.1066	1	1.17523	0.5754	1.1169	0.5495	0.747267	0.635845
98	52.07	52.4	68.8	tr|J9JTX1|J9JTX1_ACYPI	J9JTX1	Uncharacterized protein OS=Acyrthosiphon pisum PE=4 SV=2	ACYPI	36	2.1086	1.4859	1	1.5315	0.7178	1.1803	1.028	0.975367	0.63687
1643	5.4	5.64	29	tr|J9JXJ5|J9JXJ5_ACYPI	J9JXJ5	Uncharacterized protein OS=Acyrthosiphon pisum GN=LOC100164524 PE=3 SV=2	ACYPI	4	0.6918	0.5395	1	0.743767	0.6427	0.5346	0.2443	0.473867	0.637117
172	40.59	41.13	72.2	tr|X1WJ57|X1WJ57_ACYPI	X1WJ57	Adenylosuccinate synthetase OS=Acyrthosiphon pisum GN=LOC100165838 PE=3 SV=1	ACYPI	25	1.8365	1.1066	1	1.31437	0.7244	0.9727	0.8166	0.8379	0.637493
2272	2.78	2.98	34	tr|J9K751|J9K751_ACYPI	J9K751	Uncharacterized protein OS=Acyrthosiphon pisum GN=LOC100570141 PE=4 SV=2	ACYPI	2	0.631	0.912	1	0.847667	0.5395	0.9462	0.138	0.541233	0.638498
59	63.18	64.09	87.3	tr|J9JQV2|J9JQV2_ACYPI	J9JQV2	Uncharacterized protein OS=Acyrthosiphon pisum GN=LOC100165637 PE=4 SV=2	ACYPI	73	1.1482	0.912	1	1.02007	0.5598	1.1376	0.2606	0.652667	0.639827
191	38.47	38.54	78.6	tr|J9K9U3|J9K9U3_ACYPI	J9K9U3	Uncharacterized protein OS=Acyrthosiphon pisum GN=LOC100160151 PE=4 SV=1	ACYPI	38	2.5119	1.4454	1	1.65243	0.871	1.6293	0.673	1.05777	0.640127
310	29.68	30	74.9	tr|J9K8V9|J9K8V9_ACYPI	J9K8V9	Uncharacterized protein OS=Acyrthosiphon pisum GN=LOC100168685 PE=3 SV=1	ACYPI	18	1.2706	1.0864		1.1785	0.7244	0.8091	0.7311	0.754867	0.640532
1677	5.14	5.14	35.4	tr|J9JTX5|J9JTX5_ACYPI	J9JTX5	Uncharacterized protein OS=Acyrthosiphon pisum GN=LOC100168987 PE=4 SV=2	ACYPI	3	0.3597	0.8318	1	0.7305	0.6026	0.6427	0.16	0.468433	0.64125
643	17.49	17.57	69.9	tr|J9K595|J9K595_ACYPI	J9K595	Uncharacterized protein OS=Acyrthosiphon pisum GN=LOC100165946 PE=4 SV=2	ACYPI	12	1.6596	1.5417	1	1.40043	0.4742	1.1272	1.0965	0.8993	0.642158
473	22.08	22.2	75.6	tr|X1XKF9|X1XKF9_ACYPI	X1XKF9	Uncharacterized protein OS=Acyrthosiphon pisum PE=3 SV=1	ACYPI	18	1.556	1.3428	1	1.2996	0.7178	0.597	1.1912	0.835333	0.642762
48	70.58	71.56	72.8	tr|J9JKH0|J9JKH0_ACYPI	J9JKH0	Uncharacterized protein OS=Acyrthosiphon pisum GN=LOC100166829 PE=3 SV=1	ACYPI	63	1.0471	0.7244	1	0.923833	0.8166	0.787	0.1786	0.594067	0.643045
684	16.54	16.65	80.8	tr|J9K3X9|J9K3X9_ACYPI	J9K3X9	Ferritin OS=Acyrthosiphon pisum GN=LOC100166657 PE=3 SV=1	ACYPI	23	1.3677	0.9817	1	1.11647	0.6918	0.7112	0.7516	0.7182	0.643279
911	12.23	12.61	73.3	tr|X1X0X3|X1X0X3_ACYPI	X1X0X3	Uncharacterized protein OS=Acyrthosiphon pisum GN=LOC100574085 PE=4 SV=1	ACYPI	8	1.4322	0.6026	1	1.0116	0.6252	0.4325	0.8954	0.651033	0.643568
972	11.37	11.48	72	tr|J9JYH6|J9JYH6_ACYPI	J9JYH6	Uncharacterized protein OS=Acyrthosiphon pisum GN=LOC100162331 PE=4 SV=2	ACYPI	7	2.208	1.4322	1	1.54673	0.8318	0.6427	1.5136	0.996033	0.643959
404	25.42	25.83	51.6	tr|J9JRV4|J9JRV4_ACYPI	J9JRV4	Peptidyl-prolyl cis-trans isomerase OS=Acyrthosiphon pisum PE=4 SV=1	ACYPI	17	1.2589	1.3062	1	1.18837	0.4966	0.8872	0.912	0.765267	0.643965
209	36.76	37.24	78.2	tr|J9K8Z4|J9K8Z4_ACYPI	J9K8Z4	Uncharacterized protein OS=Acyrthosiphon pisum GN=LOC100159043 PE=4 SV=2	ACYPI	22	1.3804	1.1588	1	1.17973	0.7586	0.8551	0.6668	0.760167	0.644355
193	38.36	38.67	67.7	tr|J9JUU6|J9JUU6_ACYPI	J9JUU6	Uncharacterized protein OS=Acyrthosiphon pisum GN=LOC100165994 PE=3 SV=1	ACYPI	40	1.9588	1.6293	1	1.52937	0.673	1.1912	1.0965	0.9869	0.6453
129	47.12	48.58	91.4	tr|X1X6J3|X1X6J3_ACYPI	X1X6J3	Histone H2A OS=Acyrthosiphon pisum GN=rpl28 PE=3 SV=1	ACYPI	77	1.3804	1.2246	1	1.20167	0.263	0.6194	1.4454	0.775933	0.645714
1388	7.14	7.31	49.6	tr|J9JYV4|J9JYV4_ACYPI	J9JYV4	Uncharacterized protein OS=Acyrthosiphon pisum GN=LOC100164839 PE=4 SV=1	ACYPI	5	1.2706	0.871		1.0708	0.6855	0.9204	0.4699	0.691933	0.646184
1772	4.51	4.55	42.3	tr|J9K9N9|J9K9N9_ACYPI	J9K9N9	Uncharacterized protein OS=Acyrthosiphon pisum GN=LOC100162744 PE=4 SV=2	ACYPI	8	0.7244	0.9036	1	0.876	0.7656	0.5495	0.3837	0.566267	0.646423
1626	5.49	5.52	38.6	tr|J9JIY1|J9JIY1_ACYPI	J9JIY1	Uncharacterized protein OS=Acyrthosiphon pisum PE=4 SV=1	ACYPI	7	1.8707	1.7061	1	1.5256	0.4246	0.7311	1.803	0.986233	0.646456
45	71.71	115.75	85.8	tr|J9K4N1|J9K4N1_ACYPI	J9K4N1	Uncharacterized protein OS=Acyrthosiphon pisum GN=LOC100159465 PE=4 SV=1	ACYPI	145	1.9953	1.5417	1	1.51233	0.2831	0.5649	2.0893	0.9791	0.64741
728	15.7	15.83	63.9	tr|J9JYM6|J9JYM6_ACYPI	J9JYM6	Uncharacterized protein OS=Acyrthosiphon pisum PE=4 SV=1	ACYPI	9	1.1588	0.8241	1	0.9943	0.5808	0.413	0.9376	0.6438	0.647491
1712	4.87	4.95	43.6	tr|J9JWG4|J9JWG4_ACYPI	J9JWG4	Uncharacterized protein OS=Acyrthosiphon pisum GN=LOC100163538 PE=4 SV=2	ACYPI	6	0.6368	1.1912	1	0.942667	0.9036	0.787	0.1419	0.610833	0.647984
583	19.06	19.25	77	tr|J9JVN6|J9JVN6_ACYPI	J9JVN6	Uncharacterized protein OS=Acyrthosiphon pisum GN=LOC100573319 PE=4 SV=1	ACYPI	13	1.7378	1.5849	1	1.4409	1	1.1482	0.6546	0.934267	0.648391
358	27.72	28.35	72.9	tr|J9K674|J9K674_ACYPI	J9K674	Uncharacterized protein OS=Acyrthosiphon pisum PE=3 SV=1	ACYPI	26	1.9588	1.4997	1	1.48617	0.5546	1.0093	1.3305	0.9648	0.649187
493	21.45	21.83	65.2	tr|J9K571|J9K571_ACYPI	J9K571	Uncharacterized protein OS=Acyrthosiphon pisum GN=LOC100168326 PE=3 SV=1	ACYPI	14	1.1912	0.9908	1	1.06067	0.6792	0.631	0.7586	0.6896	0.650157
1273	8.05	8.09	70.2	tr|B7TVG7|B7TVG7_MYZPE	B7TVG7	Putative chemosensory protein CSP1 OS=Myzus persicae PE=2 SV=1	MYZPE	7	1.0666	1.3804	1	1.149	0.631	0.787	0.8241	0.747367	0.65045
1321	7.76	7.85	23	tr|J9JUP7|J9JUP7_ACYPI	J9JUP7	Uncharacterized protein OS=Acyrthosiphon pisum PE=4 SV=2	ACYPI	5	1.1272	1.0765	1	1.0679	0.3802	0.5058	1.2023	0.6961	0.65184
148	44.54	44.79	80.2	tr|J9K9W9|J9K9W9_ACYPI	J9K9W9	Uncharacterized protein OS=Acyrthosiphon pisum GN=LOC100575597 PE=3 SV=1	ACYPI	51	2.1677	1.5849	1	1.5842	0.6668	0.9462	1.4859	1.03297	0.652043
867	13.07	13.07	67	tr|J9K0J1|J9K0J1_ACYPI	J9K0J1	Uncharacterized protein OS=Acyrthosiphon pisum PE=4 SV=2	ACYPI	17	1.4859	1.3804	1	1.28877	0.4966	0.7656	1.2589	0.840367	0.65207
333	28.71	29.21	88.3	tr|X1WJF8|X1WJF8_ACYPI	X1WJF8	Pyruvate dehydrogenase E1 component subunit alpha OS=Acyrthosiphon pisum PE=4 SV=1	ACYPI	29	1.6293	1.2823	1	1.30387	0.673	0.8166	1.0666	0.852067	0.653492
908	12.26	12.29	78.5	tr|Q45V95|Q45V95_MYZPE	Q45V95	Cuticle protein 4 OS=Myzus persicae PE=2 SV=1	MYZPE	19	2.704	1.406	1	1.70333	0.863	0.9638	1.5136	1.11347	0.653699
122	48.48	48.59	83.2	tr|J9KA60|J9KA60_ACYPI	J9KA60	Uncharacterized protein OS=Acyrthosiphon pisum PE=4 SV=1	ACYPI	32	1.5996	1.3062	1	1.30193	0.4875	0.7244	1.3428	0.851567	0.654079
2280	2.75	2.84	33.8	tr|J9JV98|J9JV98_ACYPI	J9JV98	Uncharacterized protein OS=Acyrthosiphon pisum PE=4 SV=2	ACYPI	2	1.9588	1.8197	1	1.59283	0.4325	1.803	0.8954	1.04363	0.655206
1435	6.67	6.73	20.6	tr|J9JTT6|J9JTT6_ACYPI	J9JTT6	Uncharacterized protein OS=Acyrthosiphon pisum GN=LOC100568998 PE=4 SV=2	ACYPI	5	1.0765	1.3062	1	1.12757	0.6081	0.7047	0.9036	0.7388	0.655216
4126	0.06	1.85	33.5	tr|J9KT69|J9KT69_ACYPI	J9KT69	Uncharacterized protein OS=Acyrthosiphon pisum PE=4 SV=1	ACYPI	2	0.4406	0.4285	1	0.623033	0.6194	0.4325	0.1738	0.408567	0.65577
1743	4.69	5.12	30	tr|J9K8U2|J9K8U2_ACYPI	J9K8U2	Uncharacterized protein OS=Acyrthosiphon pisum PE=4 SV=1	ACYPI	3	1.0375	0.5916	1	0.876367	0.8166	0.597	0.3105	0.5747	0.655776
542	20.04	21.53	65.7	tr|J9JQ40|J9JQ40_ACYPI	J9JQ40	Uncharacterized protein OS=Acyrthosiphon pisum PE=4 SV=1	ACYPI	15	1.7061	1.2706	1	1.32557	0.6368	1.0864	0.8872	0.870133	0.656424
170	41.27	41.53	77.8	tr|J9JLN4|J9JLN4_ACYPI	J9JLN4	Uncharacterized protein OS=Acyrthosiphon pisum PE=3 SV=1	ACYPI	36	2.421	1.6144	1	1.67847	0.7586	1.1588	1.3932	1.10353	0.657465
230	34.89	36.49	61.1	tr|J9JVG8|J9JVG8_ACYPI	J9JVG8	Inosine-5'-monophosphate dehydrogenase OS=Acyrthosiphon pisum PE=3 SV=1	ACYPI	31	1.2706	1.0765		1.17355	0.7586	0.9727	0.5861	0.772467	0.658231
1004	10.84	11.07	66.8	tr|J9K9R2|J9K9R2_ACYPI	J9K9R2	Proteasome subunit alpha type OS=Acyrthosiphon pisum GN=LOC100162814 PE=3 SV=1	ACYPI	12	1.5136	1.2359	1	1.24983	0.7798	1.1588	0.5297	0.822767	0.658301
181	39.8	39.98	62.8	tr|J9JQR2|J9JQR2_ACYPI	J9JQR2	Uncharacterized protein OS=Acyrthosiphon pisum GN=LOC100569792 PE=3 SV=2	ACYPI	33	2.4889	2.2699	1	1.9196	0.4613	1.6904	1.6444	1.26537	0.659182
558	19.81	31.54	59.4	tr|J9JQR4|J9JQR4_ACYPI	J9JQR4	Uncharacterized protein OS=Acyrthosiphon pisum GN=LOC100164587 PE=4 SV=1	ACYPI	26	2.0893	1.5136	1	1.5343	0.4169	0.8472	1.7701	1.0114	0.659193
1766	4.54	5.23	37.5	tr|X1WIS0|X1WIS0_ACYPI	X1WIS0	Uncharacterized protein OS=Acyrthosiphon pisum GN=LOC100165036 PE=4 SV=1	ACYPI	4	2.1478	1.4191	1	1.5223	0.5916	1.1272	1.2942	1.00433	0.659747
1110	9.8	10.12	41.8	tr|J9JKJ9|J9JKJ9_ACYPI	J9JKJ9	Uncharacterized protein OS=Acyrthosiphon pisum PE=3 SV=1	ACYPI	8	0.6427	0.8091	1	0.817267	0.9036	0.4207	0.2938	0.539367	0.659964
307	29.81	30.5	37	tr|J9JWD5|J9JWD5_ACYPI	J9JWD5	Uncharacterized protein OS=Acyrthosiphon pisum GN=LOC100163526 PE=4 SV=2	ACYPI	21	1.5849	0.929	1	1.1713	0.631	1.028	0.6607	0.773233	0.66015
886	12.66	12.74	44.4	tr|J9K608|J9K608_ACYPI	J9K608	Uncharacterized protein OS=Acyrthosiphon pisum GN=LOC100159861 PE=3 SV=2	ACYPI	8	1.556	1.0965	1	1.2175	0.9462	0.6427	0.8241	0.804333	0.660643
1359	7.42	7.47	41.7	tr|J9KAX9|J9KAX9_ACYPI	J9KAX9	Uncharacterized protein OS=Acyrthosiphon pisum GN=LOC100574482 PE=4 SV=2	ACYPI	7	2.1478	1.5704	1	1.57273	0.7311	0.8872	1.4997	1.03933	0.660845
2044	3.85	3.85	41.8	tr|J9JN91|J9JN91_ACYPI	J9JN91	Uncharacterized protein OS=Acyrthosiphon pisum GN=LOC100166556 PE=4 SV=1	ACYPI	3	3.9446	2.6303	1	2.52497	1.3428	1.4588	2.208	1.66987	0.661342
670	16.82	21.2	53.3	tr|J9K2G2|J9K2G2_ACYPI	J9K2G2	Uncharacterized protein OS=Acyrthosiphon pisum GN=LOC100164151 PE=4 SV=1	ACYPI	13	2.5351	2.0701	1	1.8684	0.6081	0.9908	2.1086	1.23583	0.661439
1122	9.57	9.58	30.3	tr|J9K5Y4|J9K5Y4_ACYPI	J9K5Y4	Uncharacterized protein OS=Acyrthosiphon pisum PE=4 SV=2	ACYPI	7	0.5702	0.8551	1	0.808433	0.871	0.3251	0.4093	0.535133	0.661939
116	49.68	49.69	76.6	tr|J9JNB2|J9JNB2_ACYPI	J9JNB2	Uncharacterized protein OS=Acyrthosiphon pisum GN=LOC100164906 PE=4 SV=1	ACYPI	45	1.8197	1.3552	1	1.39163	0.7943	1.0666	0.9036	0.9215	0.662172
767	14.95	15.09	60.8	tr|J9K252|J9K252_ACYPI	J9K252	Uncharacterized protein OS=Acyrthosiphon pisum GN=LOC100574566 PE=4 SV=1	ACYPI	11	1.0965	0.9462	1	1.01423	0.4699	0.6982	0.8472	0.671767	0.662339
1365	7.36	7.49	70.1	tr|J9K771|J9K771_ACYPI	J9K771	Uncharacterized protein OS=Acyrthosiphon pisum PE=4 SV=1	ACYPI	17	1.1376	1.0864	1	1.07467	0.6546	0.4742	1.0093	0.7127	0.663182
1519	6.08	6.09	41.4	tr|J9JS80|J9JS80_ACYPI	J9JS80	Uncharacterized protein OS=Acyrthosiphon pisum GN=LOC100163371 PE=3 SV=1	ACYPI	4	1.2706	1.1588		1.2147	0.6486	0.8166	0.955	0.806733	0.664142
1957	4.01	4.16	43.1	tr|J9JNJ8|J9JNJ8_ACYPI	J9JNJ8	Uncharacterized protein OS=Acyrthosiphon pisum GN=LOC100574817 PE=4 SV=1	ACYPI	3	1.8365	1.3305	1	1.389	0.5861	1.0864	1.0965	0.923	0.664507
1822	4.31	4.39	48.1	tr|X1XJA4|X1XJA4_ACYPI	X1XJA4	Uncharacterized protein OS=Acyrthosiphon pisum GN=LOC100570402 PE=3 SV=1	ACYPI	2	1.0471	1.3677	1	1.13827	0.7516	0.5916	0.929	0.7574	0.665398
294	30.47	30.76	49.6	tr|J9JWN7|J9JWN7_ACYPI	J9JWN7	Uncharacterized protein OS=Acyrthosiphon pisum GN=LOC100572673 PE=4 SV=2	ACYPI	18	1.5996	0.955	1	1.18487	0.9638	0.9376	0.4656	0.789	0.665898
289	30.71	31.7	44.7	tr|J9JXM2|J9JXM2_ACYPI	J9JXM2	Uncharacterized protein OS=Acyrthosiphon pisum GN=LOC100569504 PE=4 SV=2	ACYPI	20	1.7378	0.8241	1	1.1873	0.4699	0.597	1.3062	0.791033	0.666246
109	50.48	50.74	76.3	tr|J9JTH0|J9JTH0_ACYPI	J9JTH0	Citrate synthase OS=Acyrthosiphon pisum GN=LOC100162989 PE=3 SV=1	ACYPI	68	1.6293	0.879	1	1.16943	0.8872	1.1066	0.3436	0.779133	0.666249
287	30.75	31.47	82.2	tr|J9JM53|J9JM53_ACYPI	J9JM53	Uncharacterized protein OS=Acyrthosiphon pisum GN=LOC100569942 PE=3 SV=1	ACYPI	36	1.888	1.4723	1	1.45343	0.5495	0.9376	1.4191	0.968733	0.666514
789	14.47	14.58	63.1	tr|J9JPZ5|J9JPZ5_ACYPI	J9JPZ5	Uncharacterized protein OS=Acyrthosiphon pisum GN=LOC100167538 PE=4 SV=1	ACYPI	10	1.4588	1.2359	1	1.23157	0.5702	0.9376	0.955	0.820933	0.666576
387	26.27	27.2	63.4	tr|J9JZ03|J9JZ03_ACYPI	J9JZ03	Proteasome subunit alpha type OS=Acyrthosiphon pisum GN=LOC100162597 PE=3 SV=1	ACYPI	21	2.1878	1.2706	1	1.48613	0.4831	0.8166	1.6749	0.991533	0.66719
735	15.54	15.98	37.2	tr|J9K812|J9K812_ACYPI	J9K812	Beta-glucuronidase OS=Acyrthosiphon pisum GN=LOC100569489 PE=3 SV=2	ACYPI	9	1.1066	1.0965	1	1.0677	0.6668	1.0666	0.4055	0.712967	0.667759
2158	3.27	3.34	20.8	tr|J9JTS6|J9JTS6_ACYPI	J9JTS6	Uncharacterized protein OS=Acyrthosiphon pisum PE=4 SV=1	ACYPI	2	1.4859	1.1912	1	1.2257	0.8872	1.0765	0.492	0.818567	0.667836
1324	7.71	7.78	26.6	tr|J9JSQ7|J9JSQ7_ACYPI	J9JSQ7	Uncharacterized protein (Fragment) OS=Acyrthosiphon pisum GN=LOC100569094 PE=4 SV=2	ACYPI	5	1.9588	1.4454	1	1.46807	0.6792	0.6194	1.6444	0.981	0.668226
414	24.86	25.07	77.2	tr|J9JWV5|J9JWV5_ACYPI	J9JWV5	Methionine aminopeptidase 2 OS=Acyrthosiphon pisum GN=LOC100163823 PE=3 SV=1	ACYPI	21	1.888	1.2023	1	1.36343	0.9462	1.0765	0.7112	0.9113	0.668386
228	35.13	35.35	70.5	tr|J9JML2|J9JML2_ACYPI	J9JML2	Glutamine synthetase OS=Acyrthosiphon pisum PE=3 SV=2	ACYPI	48	2.2491	1.406	1	1.5517	0.6252	0.787	1.7061	1.03943	0.669867
3302	0.57	25.38	66.2	tr|J9K0I0|J9K0I0_ACYPI	J9K0I0	Glutamine synthetase OS=Acyrthosiphon pisum GN=LOC100166860 PE=3 SV=1	ACYPI	30	1.3428	1.2246	1	1.18913	0.7586	0.9462	0.6855	0.796767	0.67004
436	23.96	24.55	72.2	tr|J9K4K4|J9K4K4_ACYPI	J9K4K4	Uncharacterized protein OS=Acyrthosiphon pisum PE=4 SV=1	ACYPI	18	2.3768	1.5996	1	1.6588	1.2023	1.4723	0.6607	1.11177	0.670223
1926	4.04	4.1	28.1	tr|J9JZL4|J9JZL4_ACYPI	J9JZL4	Uncharacterized protein OS=Acyrthosiphon pisum GN=LOC100165535 PE=4 SV=1	ACYPI	4	2.5351	2.0701	1	1.8684	1.1912	1.4191	1.1482	1.25283	0.670538
264	32.24	32.34	67.4	tr|X1WTY0|X1WTY0_ACYPI	X1WTY0	Uncharacterized protein OS=Acyrthosiphon pisum GN=LOC100576047 PE=3 SV=1	ACYPI	26	1.556	1.0765	1	1.21083	0.673	1.0186	0.7447	0.8121	0.670695
1683	5.1	5.14	29.8	tr|J9JK86|J9JK86_ACYPI	J9JK86	Uncharacterized protein OS=Acyrthosiphon pisum GN=LOC100573168 PE=4 SV=1	ACYPI	3	1.4723	2.729	1	1.73377	1.3428	1.5849	0.5649	1.1642	0.671486
1008	10.8	10.84	39.9	tr|J9K551|J9K551_ACYPI	J9K551	Uncharacterized protein OS=Acyrthosiphon pisum GN=LOC100163008 PE=4 SV=2	ACYPI	14	1	0.9036	1	0.967867	0.5346	0.6982	0.7178	0.6502	0.671787
1408	6.92	6.96	29.5	tr|J9JVW8|J9JVW8_ACYPI	J9JVW8	Uncharacterized protein OS=Acyrthosiphon pisum GN=LOC100166028 PE=3 SV=1	ACYPI	4	1.556	0.9376	1	1.16453	0.6081	1.1912	0.5495	0.782933	0.672315
2200	3.09	3.13	29.7	tr|J9JY73|J9JY73_ACYPI	J9JY73	Uncharacterized protein OS=Acyrthosiphon pisum GN=LOC100160872 PE=4 SV=1	ACYPI	2	0.5495	1.2023	1	0.917267	0.7178	0.3532	0.7798	0.616933	0.672578
1164	8.93	28.37	39.1	tr|J9JQA2|J9JQA2_ACYPI	J9JQA2	Uncharacterized protein OS=Acyrthosiphon pisum GN=LOC100160789 PE=4 SV=1	ACYPI	30	2.6792	1.9409	1	1.87337	0.4966	1.1169	2.1677	1.2604	0.672799
2969	1.64	15.77	50	tr|J9JS53|J9JS53_ACYPI	J9JS53	Uncharacterized protein OS=Acyrthosiphon pisum PE=4 SV=1	ACYPI	10	1.6444	1.2706	1	1.305	0.3133	1.0965	1.2246	0.878133	0.672899
1172	8.84	9.26	40.6	tr|J9JLT0|J9JLT0_ACYPI	J9JLT0	Uncharacterized protein OS=Acyrthosiphon pisum PE=4 SV=1	ACYPI	9	0.7447	0.3698	1	0.704833	0.5495	0.6668	0.2089	0.475067	0.674013
861	13.27	13.93	50.6	tr|J9K6T0|J9K6T0_ACYPI	J9K6T0	Uncharacterized protein OS=Acyrthosiphon pisum GN=LOC100160507 PE=4 SV=2	ACYPI	7	1.6444	0.7311	1	1.12517	1.2589	0.597	0.4207	0.758867	0.674448
1916	4.05	4.32	30.9	tr|J9JP86|J9JP86_ACYPI	J9JP86	Uncharacterized protein OS=Acyrthosiphon pisum PE=4 SV=2	ACYPI	2	0.6486	1.2023	1	0.9503	1.9409	1.3932	0.929	1.42103	1.49535
669	16.86	17.34	49.7	tr|J9JSG2|J9JSG2_ACYPI	J9JSG2	Uncharacterized protein OS=Acyrthosiphon pisum PE=3 SV=1	ACYPI	12	0.2014	0.5346	1	0.578667	1.1695	0.8872	0.5445	0.867067	1.49839
1640	5.41	5.5	39.6	tr|J9JKE1|J9JKE1_ACYPI	J9JKE1	Uncharacterized protein OS=Acyrthosiphon pisum GN=LOC100301948 PE=4 SV=1	ACYPI	3	0.9908	0.3048	1	0.7652	1.5276	1.0666	0.8472	1.14713	1.49913
1551	6	6.11	29.9	tr|J9JVV9|J9JVV9_ACYPI	J9JVV9	Uncharacterized protein OS=Acyrthosiphon pisum PE=4 SV=1	ACYPI	3	1.6293	0.6546	1	1.09463	2.1478	1.4588	1.3183	1.64163	1.49971
3078	1.22	1.42	41.4	tr|J9K0X8|J9K0X8_ACYPI	J9K0X8	Uncharacterized protein OS=Acyrthosiphon pisum GN=LOC100169330 PE=4 SV=2	ACYPI	2	1.2706	1.2023	1	1.15763	2.729	1.3428	1.1376	1.73647	1.50001
672	16.78	18.12	59.6	tr|J9K2X7|J9K2X7_ACYPI	J9K2X7	Uncharacterized protein OS=Acyrthosiphon pisum PE=3 SV=1	ACYPI	9	0.7311	0.912	1	0.881033	1.5276	1.3932	1.0471	1.32263	1.50123
774	14.73	14.87	35.3	tr|X1WIX6|X1WIX6_ACYPI	X1WIX6	Uncharacterized protein OS=Acyrthosiphon pisum GN=LOC100166442 PE=4 SV=1	ACYPI	11	0.52	0.5105	1	0.676833	1.3062	1.0093	0.7379	1.0178	1.50377
2665	2.01	2.17	22	tr|J9JJS2|J9JJS2_ACYPI	J9JJS2	Uncharacterized protein OS=Acyrthosiphon pisum GN=LOC100169249 PE=4 SV=1	ACYPI	2	0.4365	1.4723	1	0.9696	1.803	1.9409	0.6368	1.46023	1.50602
680	16.58	17.68	50.7	tr|J9JLT8|J9JLT8_ACYPI	J9JLT8	Ubiquitin carboxyl-terminal hydrolase OS=Acyrthosiphon pisum PE=3 SV=1	ACYPI	13	0.6486	0.9376	1	0.862067	1.4454	1.4588	0.9908	1.29833	1.50607
1940	4.02	4.26	39.9	tr|J9JPI2|J9JPI2_ACYPI	J9JPI2	Uncharacterized protein OS=Acyrthosiphon pisum GN=LOC100167439 PE=3 SV=1	ACYPI	2	0.8017	0.673	1	0.8249	1.5136	1.3428	0.879	1.24513	1.50944
1093	9.99	10.09	19.5	tr|J9JTW3|J9JTW3_ACYPI	J9JTW3	Uncharacterized protein OS=Acyrthosiphon pisum PE=4 SV=2	ACYPI	9	0.4529	0.597	1	0.6833	1.3932	1.3428	0.3597	1.0319	1.51017
1226	8.34	8.34	99	tr|J9JUR4|J9JUR4_ACYPI	J9JUR4	Uncharacterized protein OS=Acyrthosiphon pisum GN=LOC100575823 PE=4 SV=1	ACYPI	4	0.9727	0.6081		0.7904	1.2474	1.0666	1.2706	1.19487	1.51172
1368	7.34	7.57	35.4	tr|J9JND3|J9JND3_ACYPI	J9JND3	Uncharacterized protein OS=Acyrthosiphon pisum GN=LOC100165031 PE=4 SV=1	ACYPI	5	0.4699	0.6668	1	0.712233	1.0666	1.4859	0.6855	1.07933	1.51542
1722	4.81	5.03	40	tr|J9JUI4|J9JUI4_ACYPI	J9JUI4	Uncharacterized protein OS=Acyrthosiphon pisum PE=4 SV=1	ACYPI	3	0.3404	0.5445	1	0.6283	1.1803	1	0.6792	0.953167	1.51706
2085	3.65	3.74	30.2	tr|J9JZ21|J9JZ21_ACYPI	J9JZ21	Uncharacterized protein OS=Acyrthosiphon pisum GN=LOC100159722 PE=4 SV=2	ACYPI	2	0.5297	0.4875	1	0.6724	1.0666	0.8872	1.1066	1.02013	1.51715
2414	2.18	7	73.3	tr|J9JXQ6|J9JXQ6_ACYPI	J9JXQ6	Uncharacterized protein (Fragment) OS=Acyrthosiphon pisum GN=LOC100163945 PE=4 SV=1	ACYPI	12	0.6855	0.8954	1	0.8603	1.3552	0.9462	1.6144	1.30527	1.51722
2307	2.57	2.78	56.3	tr|J9K4N9|J9K4N9_ACYPI	J9K4N9	Uncharacterized protein OS=Acyrthosiphon pisum GN=LOC100163575 PE=4 SV=2	ACYPI	5	0.4831	0.6918	1	0.724967	1.3183	1.1272	0.8551	1.1002	1.51759
1485	6.29	6.51	35.1	tr|J9K735|J9K735_ACYPI	J9K735	Uncharacterized protein OS=Acyrthosiphon pisum PE=4 SV=2	ACYPI	3	0.6607	0.912	1	0.857567	1.977	0.929	1.0093	1.3051	1.52186
457	22.66	23.44	48.6	tr|J9JRC1|J9JRC1_ACYPI	J9JRC1	Uncharacterized protein OS=Acyrthosiphon pisum GN=LOC100570525 PE=4 SV=2	ACYPI	13	0.7379	0.9817	1	0.906533	1.9953	1.3677	0.7798	1.38093	1.52331
1175	8.82	9.14	34	tr|X1WIJ1|X1WIJ1_ACYPI	X1WIJ1	Protein kinase C OS=Acyrthosiphon pisum PE=3 SV=1	ACYPI	5	0.9908	0.7311	1	0.9073	1.9953	1.9588	0.1995	1.38453	1.52599
2300	2.62	2.66	46.7	tr|X1WIP7|X1WIP7_ACYPI	X1WIP7	Uncharacterized protein OS=Acyrthosiphon pisum GN=LOC100164877 PE=4 SV=1	ACYPI	2	0.9727	1.406	1	1.12623	1.5276	1.406	2.2284	1.72067	1.52781
983	11.25	11.6	40.9	tr|J9JX24|J9JX24_ACYPI	J9JX24	Uncharacterized protein OS=Acyrthosiphon pisum GN=LOC100163394 PE=4 SV=1	ACYPI	7	0.3467	0.5495	1	0.632067	1.5417	1.0666	0.2992	0.969167	1.53333
1490	6.22	6.24	33.6	tr|J9K200|J9K200_ACYPI	J9K200	Uncharacterized protein OS=Acyrthosiphon pisum PE=4 SV=1	ACYPI	4	0.1786	0.0973	1	0.4253	0.9638	0.7447	0.2489	0.652467	1.53413
541	20.07	20.08	86.8	tr|J9JV45|J9JV45_ACYPI	J9JV45	Uncharacterized protein OS=Acyrthosiphon pisum GN=LOC100159618 PE=3 SV=1	ACYPI	14	0.6138	0.7516	1	0.788467	1.6904	1.5136	0.4285	1.21083	1.53568
1274	8.04	8.52	48.4	tr|J9JVC0|J9JVC0_ACYPI	J9JVC0	Uncharacterized protein OS=Acyrthosiphon pisum GN=LOC100167008 PE=4 SV=1	ACYPI	4	0.7244	1.0093	1	0.911233	1.3552	2.0324	0.8166	1.4014	1.53792
2231	2.96	3.09	40.6	tr|J9K2A6|J9K2A6_ACYPI	J9K2A6	Uncharacterized protein OS=Acyrthosiphon pisum PE=4 SV=2	ACYPI	2	0.4446	0.6427	1	0.695767	1.6596	1.0186	0.5346	1.07093	1.53921
2262	2.81	2.84	56.1	tr|J9KA66|J9KA66_ACYPI	J9KA66	Uncharacterized protein OS=Acyrthosiphon pisum GN=LOC100167991 PE=4 SV=1	ACYPI	5	1.0093	0.8395	1	0.9496	1.556	1.4191	1.4191	1.46473	1.54247
1048	10.37	11.29	51.3	tr|J9JZP1|J9JZP1_ACYPI	J9JZP1	Uncharacterized protein OS=Acyrthosiphon pisum PE=4 SV=1	ACYPI	8	0.5152	0.7112	1	0.742133	1.3804	1.2474	0.8166	1.14813	1.54707
244	34.03	35	46.5	tr|J9K3R8|J9K3R8_ACYPI	J9K3R8	V-type proton ATPase subunit a OS=Acyrthosiphon pisum PE=3 SV=2	ACYPI	23	0.2911	0.8318	1	0.707633	1.3677	1.0568	0.863	1.09583	1.54859
2012	4	4	34.7	tr|J9K5L9|J9K5L9_ACYPI	J9K5L9	Uncharacterized protein OS=Acyrthosiphon pisum GN=LOC100169321 PE=4 SV=1	ACYPI	2	0.6138	0.7727	1	0.7955	1.6444	1.4588	0.6081	1.2371	1.55512
1320	7.77	8.12	36.5	tr|J9K7F0|J9K7F0_ACYPI	J9K7F0	Uncharacterized protein OS=Acyrthosiphon pisum GN=LOC100167192 PE=4 SV=1	ACYPI	4	0.3802	0.6081	1	0.662767	1.406	1.0965	0.5916	1.03137	1.55615
488	21.66	22.08	49	tr|J9K663|J9K663_ACYPI	J9K663	Uncharacterized protein OS=Acyrthosiphon pisum GN=LOC100168500 PE=4 SV=1	ACYPI	13	0.1786	0.6252	1	0.601267	1.028	1.1482	0.631	0.935733	1.55627
2181	3.19	3.25	31.5	tr|J9JPP9|J9JPP9_ACYPI	J9JPP9	Uncharacterized protein OS=Acyrthosiphon pisum PE=4 SV=2	ACYPI	2	0.3802	0.5495	1	0.643233	1.3932	0.8017	0.8091	1.00133	1.55672
701	16.19	16.78	37.6	tr|X1WIF0|X1WIF0_ACYPI	X1WIF0	Uncharacterized protein OS=Acyrthosiphon pisum GN=LOC100167117 PE=4 SV=1	ACYPI	10	0.6918	1.1588	1	0.9502	1.7539	1.5996	1.0864	1.47997	1.55753
2116	3.5	19.49	38.6	tr|J9JZE5|J9JZE5_ACYPI	J9JZE5	V-type proton ATPase subunit a OS=Acyrthosiphon pisum GN=LOC100167647 PE=3 SV=1	ACYPI	14	0.182	0.2858	1	0.489267	0.929	0.7798	0.5808	0.7632	1.55989
882	12.69	13.66	41.8	tr|X1WIH6|X1WIH6_ACYPI	X1WIH6	Signal transducer and activator of transcription OS=Acyrthosiphon pisum GN=LOC100163080 PE=3 SV=1	ACYPI	7	0.1556	0.5598	1	0.5718	1.4322	0.955	0.2911	0.892767	1.56133
1188	8.7	9.23	32.4	tr|J9KIR8|J9KIR8_ACYPI	J9KIR8	Uncharacterized protein OS=Acyrthosiphon pisum GN=LOC100571713 PE=4 SV=2	ACYPI	6	0.3837	0.6194	1	0.6677	1.2942	0.8241	1.0093	1.04253	1.56138
1043	10.45	10.52	36.8	tr|J9JKM8|J9JKM8_ACYPI	J9JKM8	Uncharacterized protein OS=Acyrthosiphon pisum GN=LOC100571074 PE=4 SV=2	ACYPI	5	0.3664	0.3597	1	0.575367	1.2359	1.0965	0.3631	0.8985	1.56161
989	11.16	11.8	61.7	tr|J9K1W0|J9K1W0_ACYPI	J9K1W0	Uncharacterized protein OS=Acyrthosiphon pisum GN=LOC100163554 PE=4 SV=1	ACYPI	7	0.3281	0.5346	1	0.6209	1.4454	1.3062	0.16	0.970533	1.56311
1158	9	9.19	52.3	tr|J9K953|J9K953_ACYPI	J9K953	Uncharacterized protein OS=Acyrthosiphon pisum GN=LOC100168789 PE=4 SV=1	ACYPI	5	0.9727	0.3664		0.66955	1.3062	0.8472	0.9908	1.04807	1.56533
2205	3.07	3.29	32.4	tr|J9K588|J9K588_ACYPI	J9K588	Uncharacterized protein OS=Acyrthosiphon pisum GN=LOC100167193 PE=4 SV=1	ACYPI	2	0.1486	0.6026	1	0.583733	1.0666	0.9376	0.7379	0.914033	1.56584
2724	2	3.78	37.2	tr|J9JM89|J9JM89_ACYPI	J9JM89	Ubiquitin carboxyl-terminal hydrolase OS=Acyrthosiphon pisum PE=3 SV=1	ACYPI	4	1.0471	1.1588	1	1.06863	1.6444	1.9588	1.4191	1.6741	1.56658
1546	6	6.25	18.1	tr|J9JLS9|J9JLS9_ACYPI	J9JLS9	Uncharacterized protein OS=Acyrthosiphon pisum PE=4 SV=2	ACYPI	3	1.1376	0.8395	1	0.992367	1.9588	1.7219	0.9908	1.55717	1.56914
1543	6.01	6.04	55.8	tr|J9K3F8|J9K3F8_ACYPI	J9K3F8	Uncharacterized protein OS=Acyrthosiphon pisum GN=LOC100160734 PE=4 SV=1	ACYPI	3	0.7379	0.871	1	0.869633	1.8707	1.3552	0.871	1.36563	1.57036
801	14.27	14.58	48.6	tr|J9JKR4|J9JKR4_ACYPI	J9JKR4	Uncharacterized protein OS=Acyrthosiphon pisum GN=LOC100163627 PE=4 SV=1	ACYPI	13	0.6252	0.5808	1	0.735333	1.9588	1.2023	0.3048	1.1553	1.57112
776	14.71	15.1	48.8	tr|J9JL97|J9JL97_ACYPI	J9JL97	Uncharacterized protein OS=Acyrthosiphon pisum GN=LOC100163716 PE=4 SV=2	ACYPI	9	0.5105	0.7943	1	0.768267	1.556	1.5276	0.5445	1.20937	1.57415
1697	5.02	5.48	30.3	tr|J9JMH5|J9JMH5_ACYPI	J9JMH5	Uncharacterized protein OS=Acyrthosiphon pisum GN=LOC100167839 PE=4 SV=1	ACYPI	3	0.1706	0.3467	1	0.505767	1.1803	0.912	0.2965	0.796267	1.57438
798	14.31	14.62	55.2	tr|J9K2B9|J9K2B9_ACYPI	J9K2B9	Signal recognition particle subunit SRP68 OS=Acyrthosiphon pisum GN=LOC100162539 PE=3 SV=2	ACYPI	12	0.2489	0.4325	1	0.560467	1.1376	0.9638	0.5495	0.883633	1.5766
2133	3.43	3.59	27.5	tr|X1WIC8|X1WIC8_ACYPI	X1WIC8	Uncharacterized protein OS=Acyrthosiphon pisum GN=LOC100169079 PE=4 SV=1	ACYPI	2	0.4831	0.2535	1	0.578867	1.3062	0.879	0.5546	0.913267	1.57768
1764	4.57	4.69	21.3	tr|J9JU65|J9JU65_ACYPI	J9JU65	Uncharacterized protein OS=Acyrthosiphon pisum PE=4 SV=1	ACYPI	3	0.3873	0.6855	1	0.690933	1.3677	1.1376	0.7656	1.0903	1.57801
252	33.16	33.33	64.6	tr|X1X247|X1X247_ACYPI	X1X247	Uncharacterized protein OS=Acyrthosiphon pisum PE=3 SV=1	ACYPI	19	0.16	0.6368	1	0.598933	1.3804	1.0765	0.3873	0.948067	1.58293
113	50.04	50.78	71.9	tr|J9JSE3|J9JSE3_ACYPI	J9JSE3	Uncharacterized protein OS=Acyrthosiphon pisum PE=3 SV=2	ACYPI	35	0.2858	0.6138	1	0.6332	1.2134	1.3305	0.4742	1.00603	1.58881
138	46	46.76	43.8	tr|J9JKD0|J9JKD0_ACYPI	J9JKD0	Uncharacterized protein OS=Acyrthosiphon pisum PE=4 SV=2	ACYPI	36	0.6855	0.7943	1	0.8266	2.0324	0.9638	0.955	1.31707	1.59335
805	14.22	14.48	44.3	tr|J9JX20|J9JX20_ACYPI	J9JX20	Nucleolar GTP-binding protein 1 OS=Acyrthosiphon pisum PE=3 SV=1	ACYPI	8	0.2965	0.7447	1	0.6804	1.4588	1.0666	0.7311	1.0855	1.59539
163	41.79	43.2	50.8	tr|J9JUV1|J9JUV1_ACYPI	J9JUV1	Uncharacterized protein OS=Acyrthosiphon pisum GN=Mhc2 PE=4 SV=1	ACYPI	28	0.3499	0.879	1	0.742967	1.406	1.1695	0.9908	1.18877	1.60003
2514	2.05	2.33	24.6	tr|X1WIA3|X1WIA3_ACYPI	X1WIA3	Uncharacterized protein OS=Acyrthosiphon pisum GN=LOC100169406 PE=4 SV=1	ACYPI	2	0.4656	0.6026	1	0.6894	1.4322	1.1695	0.7112	1.1043	1.60183
1867	4.16	4.87	29.8	tr|J9K3E8|J9K3E8_ACYPI	J9K3E8	Uncharacterized protein OS=Acyrthosiphon pisum GN=LOC100165774 PE=4 SV=1	ACYPI	2	1.7061	1.6904	1	1.4655	2.3121	2.3988	2.3335	2.34813	1.60227
2375	2.3	2.32	29.5	tr|J9K2D2|J9K2D2_ACYPI	J9K2D2	Uncharacterized protein OS=Acyrthosiphon pisum GN=LOC100163622 PE=4 SV=2	ACYPI	2	0.7727	0.8954	1	0.889367	1.3804	1.3552	1.5704	1.43533	1.61388
1341	7.58	7.81	31.4	tr|J9K171|J9K171_ACYPI	J9K171	Uncharacterized protein OS=Acyrthosiphon pisum GN=LOC100168914 PE=4 SV=1	ACYPI	5	0.4742	0.787	1	0.753733	1.7061	1.4191	0.5248	1.21667	1.61419
2138	3.41	3.77	45.8	tr|X1WI82|X1WI82_ACYPI	X1WI82	Uncharacterized protein OS=Acyrthosiphon pisum GN=LOC100164255 PE=4 SV=1	ACYPI	3	0.3311	0.3105	1	0.5472	1.2246	0.8395	0.5861	0.8834	1.6144
1642	5.4	7.74	31.4	tr|J9JMI3|J9JMI3_ACYPI	J9JMI3	Uncharacterized protein OS=Acyrthosiphon pisum GN=LOC100168259 PE=4 SV=2	ACYPI	4	0.3565	1.1169	1	0.824467	1.6596	1.2474	1.0864	1.33113	1.61454
2334	2.43	2.81	52.4	tr|J9JMG7|J9JMG7_ACYPI	J9JMG7	Uncharacterized protein OS=Acyrthosiphon pisum PE=4 SV=1	ACYPI	4	0.9727	0.6546	1	0.875767	1.3428	1.9588	0.9462	1.41593	1.61679
1836	4.27	4.5	27.4	tr|J9JZL1|J9JZL1_ACYPI	J9JZL1	Uncharacterized protein OS=Acyrthosiphon pisum PE=4 SV=2	ACYPI	2	0.0964	0.2228	1	0.439733	0.8472	0.7311	0.5546	0.710967	1.61681
485	21.74	22.33	52.3	tr|X1WJ70|X1WJ70_ACYPI	X1WJ70	Uncharacterized protein OS=Acyrthosiphon pisum GN=LOC100165168 PE=4 SV=1	ACYPI	12	0.2109	0.4285	1	0.546467	1.2589	0.787	0.6081	0.884667	1.61888
2240	2.92	3.01	45.4	tr|J9JP18|J9JP18_ACYPI	J9JP18	Uncharacterized protein OS=Acyrthosiphon pisum GN=LOC100159757 PE=4 SV=1	ACYPI	2	0.5649	0.9638	1	0.8429	1.6444	1.406	1.0471	1.36583	1.6204
862	13.26	13.7	40	tr|X1WJM6|X1WJM6_ACYPI	X1WJM6	Uncharacterized protein OS=Acyrthosiphon pisum GN=LOC100572015 PE=4 SV=1	ACYPI	8	1.2023	1.1169	1	1.1064	1.8707	1.7378	1.7701	1.79287	1.62045
2255	2.84	3.53	42.2	tr|J9JVA2|J9JVA2_ACYPI	J9JVA2	Uncharacterized protein OS=Acyrthosiphon pisum GN=LOC100571881 PE=4 SV=1	ACYPI	2	0.7447	1.3305	1	1.02507	2.3988	1.888	0.7311	1.67263	1.63173
3476	0.3	6.12	78.5	tr|X1X5I6|X1X5I6_ACYPI	X1X5I6	Uncharacterized protein OS=Acyrthosiphon pisum PE=3 SV=1	ACYPI	5	0.1306	1.0568	1	0.729133	1.2359	0.7112	1.6293	1.19213	1.635
1585	5.82	6	19.7	tr|J9K7T3|J9K7T3_ACYPI	J9K7T3	Uncharacterized protein OS=Acyrthosiphon pisum GN=LOC100169526 PE=4 SV=2	ACYPI	3	1.556	1.8365	1	1.46417	2.6303	2.3121	2.2491	2.39717	1.63722
1480	6.31	6.86	52.1	tr|J9K2Y1|J9K2Y1_ACYPI	J9K2Y1	Serine/threonine-protein phosphatase OS=Acyrthosiphon pisum GN=LOC100162746 PE=3 SV=2	ACYPI	4	0.7727	0.7943	1	0.855667	1.6749	1.5417	0.9908	1.40247	1.63903
266	32.13	32.98	51.8	tr|J9K948|J9K948_ACYPI	J9K948	Uncharacterized protein OS=Acyrthosiphon pisum PE=3 SV=1	ACYPI	19	0.5395	0.8551	1	0.7982	1.7865	1.2942	0.8551	1.31193	1.64361
1239	8.24	8.25	36.8	tr|J9K5I7|J9K5I7_ACYPI	J9K5I7	Uncharacterized protein OS=Acyrthosiphon pisum PE=4 SV=1	ACYPI	5	0.6486	0.7516	1	0.800067	1.6293	1.3183	1	1.31587	1.6447
1042	10.46	10.72	40.1	tr|J9JYV0|J9JYV0_ACYPI	J9JYV0	Uncharacterized protein OS=Acyrthosiphon pisum GN=LOC100160214 PE=4 SV=1	ACYPI	7	0.7311	0.3467	1	0.6926	1.3552	1.0186	1.0471	1.1403	1.6464
302	30	37.81	50.8	tr|J9JJQ2|J9JJQ2_ACYPI	J9JJQ2	Uncharacterized protein OS=Acyrthosiphon pisum GN=LOC100163604 PE=4 SV=1	ACYPI	23	0.5546	0.6982	1	0.750933	1.4997	1.5136	0.7047	1.23933	1.65039
451	23.32	24.79	63.4	tr|J9JYY9|J9JYY9_ACYPI	J9JYY9	Uncharacterized protein OS=Acyrthosiphon pisum GN=LOC100162799 PE=4 SV=1	ACYPI	17	0.787	0.8395	1	0.8755	1.7701	1.6749	0.912	1.45233	1.65886
1514	6.09	8.88	44.4	tr|J9JPD4|J9JPD4_ACYPI	J9JPD4	Uncharacterized protein OS=Acyrthosiphon pisum GN=LOC100162795 PE=4 SV=2	ACYPI	8	0.2655	0.4246	1	0.563367	1.3183	1.0864	0.4018	0.9355	1.66055
1688	5.06	5.44	22.7	tr|J9JQY6|J9JQY6_ACYPI	J9JQY6	Uncharacterized protein OS=Acyrthosiphon pisum PE=4 SV=2	ACYPI	4	0.7379	0.4831	1	0.740333	1.6596	1.1912	0.8551	1.2353	1.66857
1233	8.3	8.63	53	tr|J9JNH7|J9JNH7_ACYPI	J9JNH7	Uncharacterized protein OS=Acyrthosiphon pisum GN=LOC100162529 PE=4 SV=1	ACYPI	4	0.6792	1.0093	1	0.896167	2.2699	1.5996	0.6194	1.4963	1.66967
350	28.03	28.33	58.1	tr|J9JMX7|J9JMX7_ACYPI	J9JMX7	Asparagine synthetase OS=Acyrthosiphon pisum GN=LOC100168473 PE=4 SV=1	ACYPI	20	0.1754	0.7379	1	0.637767	1.7061	1.1588	0.3311	1.06533	1.67041
2630	2.02	2.07	15.8	tr|J9JNM9|J9JNM9_ACYPI	J9JNM9	Uncharacterized protein OS=Acyrthosiphon pisum GN=LOC100572183 PE=3 SV=2	ACYPI	2	0.7516	1.1169	1	0.956167	1.7701	1.8365	1.2023	1.60297	1.67645
1700	4.97	5.29	25.7	tr|X1WIF7|X1WIF7_ACYPI	X1WIF7	Uncharacterized protein OS=Acyrthosiphon pisum PE=4 SV=1	ACYPI	3	0.52	0.7244	1	0.748133	1.4997	1.4859	0.7798	1.25513	1.67769
1574	5.89	5.94	32.2	tr|A0A059WRR7|A0A059WRR7_MYZPE	A0A059WRR7	Acetycholinesterase OS=Myzus persicae GN=ace2 PE=2 SV=1	MYZPE	3	0.9727	1.2823		1.1275	2.6546	1.7701	1.2589	1.89453	1.6803
1866	4.16	5.01	31.5	tr|E5LMN6|E5LMN6_MYZPE	E5LMN6	Cytochrome b (Fragment) OS=Myzus persicae GN=CytB PE=3 SV=1	MYZPE	3	0.2148	1.5417	1	0.918833	2.6792	1.5704	0.3837	1.54443	1.68086
2270	2.79	2.9	41.7	tr|J9JWH4|J9JWH4_ACYPI	J9JWH4	Uncharacterized protein OS=Acyrthosiphon pisum PE=4 SV=1	ACYPI	3	0.7798	0.8241	1	0.867967	1.2246	1.2823	1.8707	1.4592	1.68117
814	14.07	14.21	40.4	tr|J9K1M5|J9K1M5_ACYPI	J9K1M5	Uncharacterized protein OS=Acyrthosiphon pisum PE=4 SV=2	ACYPI	12	0.3499	0.7112	1	0.687033	1.6144	1.3677	0.52	1.16737	1.69914
2157	3.27	3.36	33.1	tr|J9JQL9|J9JQL9_ACYPI	J9JQL9	Uncharacterized protein OS=Acyrthosiphon pisum GN=LOC100167776 PE=4 SV=2	ACYPI	2	1.0965	1.1803	1	1.09227	1.9588	1.7378	1.9055	1.86737	1.70963
1183	8.78	11.15	53.6	tr|J9JUH5|J9JUH5_ACYPI	J9JUH5	Uncharacterized protein OS=Acyrthosiphon pisum GN=LOC100166234 PE=4 SV=1	ACYPI	7	0.302	0.5058	1	0.6026	1.3183	1.3062	0.4742	1.0329	1.71407
1323	7.73	7.83	48.2	tr|J9JZS1|J9JZS1_ACYPI	J9JZS1	Uncharacterized protein OS=Acyrthosiphon pisum GN=Syx1a PE=3 SV=1	ACYPI	6	0.4656	0.871	1	0.778867	1.3552	1.803	0.8472	1.33513	1.7142
1791	4.44	4.67	28	tr|J9JL00|J9JL00_ACYPI	J9JL00	Uncharacterized protein OS=Acyrthosiphon pisum GN=LOC100162743 PE=4 SV=1	ACYPI	4	0.3342	0.9817	1	0.771967	1.8197	1.1066	1.0471	1.32447	1.7157
327	29.02	30.19	45.1	tr|J9JKY2|J9JKY2_ACYPI	J9JKY2	Uncharacterized protein OS=Acyrthosiphon pisum GN=LOC100160570 PE=4 SV=2	ACYPI	17	0.5346	0.5546	1	0.6964	1.4588	1.028	1.1066	1.1978	1.71999
1763	4.58	4.68	45.9	tr|J9K426|J9K426_ACYPI	J9K426	Uncharacterized protein OS=Acyrthosiphon pisum GN=LOC100166710 PE=4 SV=1	ACYPI	4	0.7943	0.5649	1	0.7864	1.8535	1.1376	1.0765	1.35587	1.72414
157	42.49	42.82	80.4	tr|Q207Z7|Q207Z7_MYZPE	Q207Z7	Adenine nucleotide translocator OS=Myzus persicae PE=2 SV=1	MYZPE	42	0.1854	0.7656	1	0.650333	1.5996	1.3932	0.3733	1.12203	1.72532
2773	2	2.1	40.9	tr|X1WIN7|X1WIN7_ACYPI	X1WIN7	Uncharacterized protein OS=Acyrthosiphon pisum PE=4 SV=1	ACYPI	2	1.1912	0.955	1	1.04873	2.704	0.863	1.8707	1.81257	1.72834
1189	8.7	9.03	25.4	tr|J9KAR6|J9KAR6_ACYPI	J9KAR6	Uncharacterized protein OS=Acyrthosiphon pisum PE=4 SV=2	ACYPI	11	1.1695	1.3804	1	1.1833	2.0893	2.3121	1.7378	2.0464	1.7294
927	12.03	12.37	49.3	tr|J9JUE3|J9JUE3_ACYPI	J9JUE3	Reticulon-like protein OS=Acyrthosiphon pisum GN=cp35 PE=4 SV=1	ACYPI	11	0.5598	0.7656	1	0.775133	1.5704	1.406	1.0471	1.34117	1.73024
2020	3.96	4.32	24.5	tr|J9K6S3|J9K6S3_ACYPI	J9K6S3	Uncharacterized protein OS=Acyrthosiphon pisum GN=LOC100166061 PE=4 SV=2	ACYPI	5	0.2992	0.182	1	0.493733	1.0765	0.5445	0.9462	0.855733	1.73319
1222	8.38	9.04	41.3	tr|J9K601|J9K601_ACYPI	J9K601	Uncharacterized protein OS=Acyrthosiphon pisum GN=LOC100162528 PE=4 SV=2	ACYPI	5	1.0568	0.673	1	0.909933	2.3768	1.8365	0.5395	1.58427	1.74108
4020	0.07	4.37	25.5	tr|J9JNA3|J9JNA3_ACYPI	J9JNA3	Uncharacterized protein OS=Acyrthosiphon pisum PE=4 SV=2	ACYPI	3	1.2246	1.2246	1	1.14973	1.6293	2.5351	1.8535	2.00597	1.74472
1380	7.2	7.43	26.2	tr|J9JLI5|J9JLI5_ACYPI	J9JLI5	Uncharacterized protein OS=Acyrthosiphon pisum PE=4 SV=1	ACYPI	4	0.4613	0.5861	1	0.682467	1.6904	1.1912	0.6918	1.19113	1.74534
2901	1.91	2.19	33.7	tr|X1WIG8|X1WIG8_ACYPI	X1WIG8	Uncharacterized protein (Fragment) OS=Acyrthosiphon pisum GN=MSH2 PE=3 SV=1	ACYPI	2	0.4875	0.4055	1	0.631	1.3305	1.1912	0.787	1.1029	1.74786
623	18.08	20.28	60.3	tr|J9K5Y2|J9K5Y2_ACYPI	J9K5Y2	Uncharacterized protein OS=Acyrthosiphon pisum GN=LOC100159988 PE=3 SV=1	ACYPI	15	0.5395	0.5346	1	0.691367	1.6596	1.4191	0.5546	1.2111	1.75175
288	30.71	114.78	69.6	tr|J9JV76|J9JV76_ACYPI	J9JV76	Uncharacterized protein OS=Acyrthosiphon pisum PE=4 SV=2	ACYPI	123	0.3251	0.5754	1	0.6335	1.4454	1.2823	0.6081	1.11193	1.75522
2452	2.11	2.3	27.2	tr|J9JLK2|J9JLK2_ACYPI	J9JLK2	Uncharacterized protein OS=Acyrthosiphon pisum GN=LOC100164453 PE=3 SV=2	ACYPI	2	0.9204	0.3631	1	0.761167	1.6444	1.6596	0.7178	1.3406	1.76124
505	21.06	21.53	42	tr|J9JJK9|J9JJK9_ACYPI	J9JJK9	Ubiquitin carboxyl-terminal hydrolase OS=Acyrthosiphon pisum PE=3 SV=2	ACYPI	13	0.2911	0.5495	1	0.613533	1.406	1.2246	0.6138	1.08147	1.76269
1420	6.82	6.95	37.9	tr|X1X8G3|X1X8G3_ACYPI	X1X8G3	Uncharacterized protein OS=Acyrthosiphon pisum GN=LOC100572382 PE=4 SV=1	ACYPI	5	0.4966	0.6486	1	0.715067	1.5136	1.3062	0.9638	1.2612	1.76375
489	21.58	21.62	55.5	tr|J9JMA9|J9JMA9_ACYPI	J9JMA9	Uncharacterized protein OS=Acyrthosiphon pisum GN=LOC100162596 PE=4 SV=1	ACYPI	19	0.6427	0.8872	1	0.8433	1.7219	1.7539	0.9908	1.48887	1.76552
1571	5.9	6.01	48.5	tr|J9K0D5|J9K0D5_ACYPI	J9K0D5	Uncharacterized protein OS=Acyrthosiphon pisum PE=3 SV=1	ACYPI	7	0.3311	0.2911	1	0.540733	1.5417	1.0666	0.2582	0.9555	1.76704
1592	5.76	5.86	36.8	tr|X1WIS5|X1WIS5_ACYPI	X1WIS5	Uncharacterized protein OS=Acyrthosiphon pisum PE=4 SV=1	ACYPI	4	0.2421	1.0186	1	0.753567	1.9588	1.2134	0.8241	1.3321	1.76773
239	34.17	34.78	50.3	tr|J9JS90|J9JS90_ACYPI	J9JS90	Uncharacterized protein OS=Acyrthosiphon pisum GN=LOC100160477 PE=4 SV=2	ACYPI	20	0.3342	0.6252	1	0.653133	1.6444	1.0864	0.7379	1.15623	1.77029
2323	2.49	2.51	37.5	tr|X1WJE0|X1WJE0_ACYPI	X1WJE0	Uncharacterized protein (Fragment) OS=Acyrthosiphon pisum GN=LOC100167273 PE=4 SV=1	ACYPI	2	1.0965	0.3664	1	0.820967	2.2699	0.9036	1.1912	1.4549	1.77218
188	38.84	39.74	84	tr|J9JUT3|J9JUT3_ACYPI	J9JUT3	Uncharacterized protein OS=Acyrthosiphon pisum PE=4 SV=1	ACYPI	34	0.2884	0.7586	1	0.682333	1.6444	1.556	0.4285	1.20963	1.77279
783	14.59	15.76	42.9	tr|J9K5T8|J9K5T8_ACYPI	J9K5T8	Uncharacterized protein OS=Acyrthosiphon pisum PE=4 SV=1	ACYPI	11	0.5395	1.0765	1	0.872	1.6749	1.6293	1.3428	1.549	1.77638
539	20.12	20.18	61.2	tr|J9K0F6|J9K0F6_ACYPI	J9K0F6	Aspartate aminotransferase OS=Acyrthosiphon pisum GN=LOC100164492 PE=3 SV=1	ACYPI	17	0.2148	0.5754	1	0.596733	1.5996	1.1912	0.3908	1.06053	1.77723
1348	7.51	7.83	47.3	tr|J9JXI2|J9JXI2_ACYPI	J9JXI2	Uncharacterized protein OS=Acyrthosiphon pisum GN=LOC100163832 PE=4 SV=2	ACYPI	6	1.1588	0.4207	1	0.859833	1.3428	1.6749	1.5704	1.52937	1.77868
1481	6.3	7.97	45.2	tr|J9JPU6|J9JPU6_ACYPI	J9JPU6	Uncharacterized protein OS=Acyrthosiphon pisum PE=3 SV=1	ACYPI	4	0.7047	0.8017	1	0.835467	1.4454	1.7219	1.2942	1.48717	1.78004
1792	4.44	4.65	30.3	tr|J9JNN5|J9JNN5_ACYPI	J9JNN5	Uncharacterized protein OS=Acyrthosiphon pisum GN=LOC100163738 PE=4 SV=2	ACYPI	3	0.2582	0.871	1	0.709733	1.6904	1.0666	1.0375	1.26483	1.78212
202	37.52	38.91	64	tr|J9JSF4|J9JSF4_ACYPI	J9JSF4	Uncharacterized protein OS=Acyrthosiphon pisum GN=LOC100159123 PE=4 SV=2	ACYPI	24	0.2014	0.7047	1	0.635367	1.4723	1.5136	0.413	1.13297	1.78317
896	12.48	13.07	54.5	tr|J9JT65|J9JT65_ACYPI	J9JT65	Uncharacterized protein OS=Acyrthosiphon pisum GN=LOC100574549 PE=4 SV=2	ACYPI	7	0.3597	0.3664	1	0.575367	1.5417	1.2134	0.3281	1.02773	1.78622
306	29.82	30.46	56.3	tr|J9K2T6|J9K2T6_ACYPI	J9K2T6	Uncharacterized protein OS=Acyrthosiphon pisum GN=LOC100168065 PE=4 SV=2	ACYPI	21	0.3631	0.6668	1	0.676633	1.6596	1.7061	0.2606	1.20877	1.78644
1780	4.46	4.67	29.5	tr|J9JS86|J9JS86_ACYPI	J9JS86	Uncharacterized protein OS=Acyrthosiphon pisum GN=LOC100166819 PE=4 SV=1	ACYPI	4	0.4169	0.8241	1	0.747	1.9588	1.3428	0.7112	1.3376	1.79063
1133	9.39	10.76	76.9	tr|J9JZU3|J9JZU3_ACYPI	J9JZU3	Uncharacterized protein OS=Acyrthosiphon pisum PE=4 SV=2	ACYPI	9	0.1803	0.6855	1	0.621933	1.4191	1.406	0.5346	1.1199	1.80068
633	17.79	17.87	44.5	tr|X1WIM2|X1WIM2_ACYPI	X1WIM2	Uncharacterized protein OS=Acyrthosiphon pisum GN=LOC100169214 PE=4 SV=1	ACYPI	12	0.5152	0.3499	1	0.6217	1.2942	1.3062	0.7586	1.11967	1.80098
1938	4.03	4.03	32.8	tr|Q1ZZP7|Q1ZZP7_ACYPI	Q1ZZP7	Cytochrome B5-like protein OS=Acyrthosiphon pisum PE=2 SV=1	ACYPI	5	0.879	1.1066	1	0.9952	1.9588	2.208	1.2134	1.7934	1.80205
321	29.21	30.15	49.1	tr|J9K5Q3|J9K5Q3_ACYPI	J9K5Q3	Uncharacterized protein OS=Acyrthosiphon pisum GN=LOC100164176 PE=4 SV=1	ACYPI	19	0.5916	1.0186	1	0.870067	1.8707	1.9953	0.8395	1.5685	1.80274
1590	5.78	6.12	28.8	tr|J9JK65|J9JK65_ACYPI	J9JK65	Uncharacterized protein OS=Acyrthosiphon pisum PE=4 SV=1	ACYPI	4	0.6918	1.1066	1	0.9328	2.6303	1.1803	1.2359	1.68217	1.80335
1667	5.24	5.29	40.4	tr|J9JXF7|J9JXF7_ACYPI	J9JXF7	Uncharacterized protein OS=Acyrthosiphon pisum GN=Mast2 PE=4 SV=1	ACYPI	6	0.2992	0.863	1	0.720733	1.803	1.1588	0.9376	1.2998	1.80344
745	15.35	15.54	42.5	tr|X1X0P5|X1X0P5_ACYPI	X1X0P5	Uncharacterized protein OS=Acyrthosiphon pisum GN=LOC100160473 PE=4 SV=1	ACYPI	10	0.4487	0.6486	1	0.6991	1.7865	1.406	0.5916	1.26137	1.80427
1976	4	4.16	66.7	tr|X1XMY0|X1XMY0_ACYPI	X1XMY0	Uncharacterized protein OS=Acyrthosiphon pisum PE=4 SV=1	ACYPI	3	0.673	0.2729	1	0.648633	1.3062	1.4454	0.7656	1.1724	1.80749
2244	2.91	3.03	30.2	tr|J9LDL2|J9LDL2_ACYPI	J9LDL2	Uncharacterized protein OS=Acyrthosiphon pisum GN=LOC100168995 PE=3 SV=2	ACYPI	3	0.2729	1.2023	1	0.825067	1.6904	1.6904	1.0965	1.49243	1.80886
1689	5.06	5.37	28	tr|J9JZI2|J9JZI2_ACYPI	J9JZI2	Uncharacterized protein OS=Acyrthosiphon pisum GN=LOC100163240 PE=4 SV=1	ACYPI	5	0.2148	0.5012	1	0.572	1.0186	0.7311	1.3552	1.03497	1.80938
1601	5.68	6.51	52.9	tr|J9JZ02|J9JZ02_ACYPI	J9JZ02	Uncharacterized protein OS=Acyrthosiphon pisum GN=LOC100167718 PE=4 SV=2	ACYPI	6	0.6138	0.8395	1	0.817767	1.7378	1.028	1.6749	1.48023	1.81009
2310	2.56	2.63	34.7	tr|X1WZT7|X1WZT7_ACYPI	X1WZT7	Uncharacterized protein OS=Acyrthosiphon pisum GN=LOC100168319 PE=4 SV=1	ACYPI	3	0.3311	0.3048	1	0.5453	1.4191	1.4322	0.1117	0.987667	1.81124
54	66.37	67.41	80.6	tr|J9K4G3|J9K4G3_ACYPI	J9K4G3	T-complex protein 1 subunit gamma OS=Acyrthosiphon pisum GN=LOC100163228 PE=3 SV=1	ACYPI	55	0.2128	0.6855	1	0.632767	1.5417	1.4997	0.4018	1.14773	1.81383
1613	5.6	5.98	37.1	tr|J9JKG1|J9JKG1_ACYPI	J9JKG1	Uncharacterized protein OS=Acyrthosiphon pisum PE=4 SV=1	ACYPI	4	0.3192	0.2831	1	0.5341	1.2359	0.929	0.7447	0.969867	1.81589
107	50.97	51.21	40.6	tr|X1XTS3|X1XTS3_ACYPI	X1XTS3	Uncharacterized protein OS=Acyrthosiphon pisum GN=LOC100159885 PE=4 SV=1	ACYPI	32	0.207	0.4325	1	0.5465	1.5849	0.955	0.4487	0.9962	1.82287
1692	5.04	5.3	27.9	tr|J9JVW7|J9JVW7_ACYPI	J9JVW7	Uncharacterized protein OS=Acyrthosiphon pisum PE=4 SV=1	ACYPI	3	0.0938	0.2377	1	0.443833	1.556	0.6138	0.2582	0.809333	1.82351
2185	3.17	3.46	32	tr|X1WJ20|X1WJ20_ACYPI	X1WJ20	Uncharacterized protein OS=Acyrthosiphon pisum PE=4 SV=1	ACYPI	2	0.6026	0.5861	1	0.729567	1.5996	0.9462	1.4454	1.3304	1.82355
843	13.64	13.85	45.5	tr|J9K6Z1|J9K6Z1_ACYPI	J9K6Z1	Integrin beta (Fragment) OS=Acyrthosiphon pisum GN=LOC100575538 PE=3 SV=2	ACYPI	12	0.2032	0.3221	1	0.508433	1.6444	0.7656	0.3908	0.9336	1.83623
2140	3.4	3.75	36.6	tr|J9K053|J9K053_ACYPI	J9K053	Uncharacterized protein OS=Acyrthosiphon pisum GN=LOC100168554 PE=4 SV=2	ACYPI	3	1.0186	0.4365	1	0.818367	2.2699	0.7112	1.5276	1.5029	1.83646
1954	4.01	4.26	31.7	tr|J9K8H8|J9K8H8_ACYPI	J9K8H8	Uncharacterized protein OS=Acyrthosiphon pisum GN=LOC100162601 PE=3 SV=2	ACYPI	4	0.1355	0.5702	1	0.568567	1.4322	1.2706	0.4325	1.0451	1.83813
128	47.36	47.93	81.1	tr|J9K1C1|J9K1C1_ACYPI	J9K1C1	Uncharacterized protein OS=Acyrthosiphon pisum GN=LOC100164083 PE=4 SV=1	ACYPI	29	0.2355	0.7379	1	0.6578	1.6749	1.3677	0.5861	1.20957	1.83881
221	35.71	36.03	83.3	tr|J9K9U6|J9K9U6_ACYPI	J9K9U6	Uncharacterized protein OS=Acyrthosiphon pisum GN=LOC100162201 PE=4 SV=1	ACYPI	20	0.1959	0.6138	1	0.603233	1.6293	1.0471	0.6546	1.11033	1.84064
1106	9.87	10.09	31.1	tr|J9K6F5|J9K6F5_ACYPI	J9K6F5	Uncharacterized protein OS=Acyrthosiphon pisum PE=4 SV=2	ACYPI	7	0.3733	1.028	1	0.800433	2.0701	2.0137	0.3373	1.4737	1.84113
2144	3.37	3.59	34	tr|J9K3L7|J9K3L7_ACYPI	J9K3L7	Uncharacterized protein OS=Acyrthosiphon pisum GN=LOC100164341 PE=4 SV=2	ACYPI	5	0.1213	0.5152	1	0.5455	1.3428	0.7516	0.9204	1.00493	1.84222
2230	2.96	4.32	28	tr|J9JSP5|J9JSP5_ACYPI	J9JSP5	Uncharacterized protein OS=Acyrthosiphon pisum PE=4 SV=2	ACYPI	3	0.6982	0.7379	1	0.812033	1.7219	1.3183	1.4588	1.49967	1.8468
1622	5.51	5.63	48.1	tr|J9K8N0|J9K8N0_ACYPI	J9K8N0	Uncharacterized protein OS=Acyrthosiphon pisum PE=4 SV=1	ACYPI	4	0.7943	0.8395	1	0.877933	2.6303	1.2246	1.0093	1.6214	1.84684
1558	6	6	37.2	tr|J9JKH7|J9JKH7_ACYPI	J9JKH7	Uncharacterized protein OS=Acyrthosiphon pisum PE=4 SV=1	ACYPI	6	0.879	1.0186	1	0.965867	2.2909	2.0701	1	1.787	1.85015
1599	5.7	5.74	37.1	tr|J9JXZ3|J9JXZ3_ACYPI	J9JXZ3	Uncharacterized protein OS=Acyrthosiphon pisum PE=4 SV=2	ACYPI	3	0.7244	1.4997	1	1.0747	3.0761	1.6444	1.2589	1.99313	1.8546
210	36.68	38.59	54.2	tr|J9JT28|J9JT28_ACYPI	J9JT28	Eukaryotic translation initiation factor 3 subunit C OS=Acyrthosiphon pisum GN=LOC100160217 PE=3 SV=2	ACYPI	24	0.1854	0.597	1	0.594133	1.6904	1.2706	0.3467	1.10257	1.85576
21	96.59	97.44	78.5	tr|J9KAE3|J9KAE3_ACYPI	J9KAE3	Uncharacterized protein OS=Acyrthosiphon pisum GN=LOC100167759 PE=4 SV=1	ACYPI	82	0.2911	0.5395	1	0.6102	1.2359	1.556	0.6081	1.13333	1.85731
647	17.35	18.6	47.3	tr|J9JJC7|J9JJC7_ACYPI	J9JJC7	Uncharacterized protein OS=Acyrthosiphon pisum PE=3 SV=2	ACYPI	11	0.8318	1.2246	1	1.0188	2.0137	2.1086	1.556	1.89277	1.85784
1761	4.58	4.74	44.5	tr|J9JPJ9|J9JPJ9_ACYPI	J9JPJ9	Uncharacterized protein OS=Acyrthosiphon pisum GN=LOC100160053 PE=4 SV=2	ACYPI	3	0.9908	1.0375	1	1.00943	2.2284	2.1878	1.2134	1.87653	1.859
941	11.79	11.97	81.2	tr|J9JSY4|J9JSY4_ACYPI	J9JSY4	Uncharacterized protein OS=Acyrthosiphon pisum GN=LOC100166927 PE=3 SV=1	ACYPI	8	0.1614	0.5248	1	0.562067	1.803	1.1695	0.1722	1.04823	1.86496
1468	6.39	6.56	32.2	tr|J9JTQ6|J9JTQ6_ACYPI	J9JTQ6	Ubiquitin carboxyl-terminal hydrolase OS=Acyrthosiphon pisum GN=LOC100158818 PE=3 SV=2	ACYPI	6	0.227	0.8472	1	0.6914	1.4588	1.3552	1.0568	1.29027	1.86617
1854	4.2	4.32	31.4	tr|J9K7Q7|J9K7Q7_ACYPI	J9K7Q7	Uncharacterized protein OS=Acyrthosiphon pisum PE=4 SV=2	ACYPI	2	0.4529	0.15	1	0.5343	1.3183	1.2589	0.4169	0.998033	1.86793
1542	6.01	6.09	42.7	tr|J9K805|J9K805_ACYPI	J9K805	Uncharacterized protein OS=Acyrthosiphon pisum GN=LOC100166812 PE=4 SV=1	ACYPI	3	0.3436	0.7727	1	0.705433	1.6904	1.6444	0.6194	1.31807	1.86845
815	14.06	14.11	57.4	tr|J9JJX7|J9JJX7_ACYPI	J9JJX7	Uncharacterized protein OS=Acyrthosiphon pisum PE=4 SV=1	ACYPI	7	0.6026	0.6486	1	0.7504	1.4723	1.6749	1.0666	1.4046	1.8718
2110	3.53	4.79	34.4	tr|J9K1Q5|J9K1Q5_ACYPI	J9K1Q5	Uncharacterized protein OS=Acyrthosiphon pisum PE=3 SV=1	ACYPI	3	0.6918	0.8166	1	0.836133	1.4723	1.2134	2.0137	1.56647	1.87347
1913	4.05	4.55	25.2	tr|J9JY25|J9JY25_ACYPI	J9JY25	Uncharacterized protein OS=Acyrthosiphon pisum GN=LOC100571598 PE=3 SV=2	ACYPI	3	0.4325	0.8954	1	0.775967	1.9588	1.1803	1.2359	1.45833	1.87938
1225	8.34	8.69	32.7	tr|J9KAK1|J9KAK1_ACYPI	J9KAK1	tRNA pseudouridine synthase OS=Acyrthosiphon pisum GN=LOC100161292 PE=3 SV=1	ACYPI	4	1.1803	0.5808	1	0.920367	2.3121	1.7539	1.1272	1.73107	1.88084
149	44.4	45.35	75.3	tr|J9JSI4|J9JSI4_ACYPI	J9JSI4	T-complex protein 1 subunit delta OS=Acyrthosiphon pisum PE=3 SV=1	ACYPI	33	0.1803	0.4093	1	0.529867	1.4859	1.3183	0.2032	1.00247	1.89192
1925	4.04	4.19	26.2	tr|J9JZA0|J9JZA0_ACYPI	J9JZA0	Uncharacterized protein OS=Acyrthosiphon pisum PE=4 SV=2	ACYPI	2	0.2377	0.4831	1	0.5736	1.3804	1.4588	0.4169	1.08537	1.8922
124	47.8	48.19	66.8	tr|J9JNX0|J9JNX0_ACYPI	J9JNX0	6-phosphofructokinase OS=Acyrthosiphon pisum GN=LOC100163616 PE=3 SV=2	ACYPI	32	0.1905	0.4446	1	0.545033	1.4454	1.2246	0.4365	1.0355	1.89988
1186	8.73	8.87	45.3	tr|J9L398|J9L398_ACYPI	J9L398	Uncharacterized protein OS=Acyrthosiphon pisum GN=LOC100574536 PE=4 SV=2	ACYPI	5	0.7178	0.6607	1	0.792833	2.3768	1.4997	0.6427	1.5064	1.90002
1062	10.22	11.05	42.6	tr|X1WJH6|X1WJH6_ACYPI	X1WJH6	Uncharacterized protein OS=Acyrthosiphon pisum GN=LOC100571991 PE=4 SV=1	ACYPI	5	0.1871	0.2421	1	0.4764	1.3932	0.6138	0.7112	0.906067	1.9019
319	29.27	29.53	39.1	tr|J9JL61|J9JL61_ACYPI	J9JL61	Uncharacterized protein OS=Acyrthosiphon pisum GN=LOC100164192 PE=4 SV=2	ACYPI	22	0.2014	0.4285	1	0.5433	1.3305	1.2359	0.5346	1.03367	1.90257
2500	2.06	2.16	46.9	tr|J9K1Z5|J9K1Z5_ACYPI	J9K1Z5	Uncharacterized protein OS=Acyrthosiphon pisum PE=4 SV=2	ACYPI	2	0.0433	0.7516	1	0.5983	1.7061	1.2134	0.5012	1.14023	1.90579
657	17.09	17.72	42.5	tr|J9JKX3|J9JKX3_ACYPI	J9JKX3	Uncharacterized protein OS=Acyrthosiphon pisum GN=LOC100165508 PE=4 SV=1	ACYPI	11	0.3373	0.673	1	0.6701	2.0512	1.4723	0.3105	1.278	1.90718
43	73.3	75.33	69.6	tr|X1X417|X1X417_ACYPI	X1X417	Uncharacterized protein OS=Acyrthosiphon pisum PE=4 SV=1	ACYPI	44	0.1306	1.0666	1	0.7324	1.803	1.7219	0.6668	1.39723	1.90775
215	36.25	38.62	46.1	tr|X1WSJ2|X1WSJ2_ACYPI	X1WSJ2	Uncharacterized protein OS=Acyrthosiphon pisum GN=LOC100570817 PE=4 SV=1	ACYPI	32	0.3404	0.5346	1	0.625	1.4859	1.3932	0.6982	1.19243	1.90789
385	26.29	26.63	81.4	tr|J9JS66|J9JS66_ACYPI	J9JS66	Uncharacterized protein OS=Acyrthosiphon pisum PE=3 SV=2	ACYPI	45	0.1169	0.5346	1	0.5505	1.6444	1.3428	0.166	1.05107	1.90929
1544	6.01	6.03	48.7	tr|X1X377|X1X377_ACYPI	X1X377	Uncharacterized protein OS=Acyrthosiphon pisum PE=3 SV=1	ACYPI	5	0.3945	0.6792	1	0.691233	1.7219	1.2942	0.9462	1.32077	1.91074
2455	2.11	2.13	23.8	tr|J9JPV6|J9JPV6_ACYPI	J9JPV6	Uncharacterized protein OS=Acyrthosiphon pisum GN=LOC100167985 PE=4 SV=2	ACYPI	2	0.0752	0.4446	1	0.5066	1.4859	0.9817	0.4365	0.968033	1.91084
1227	8.33	8.36	27.8	tr|J9JN14|J9JN14_ACYPI	J9JN14	Uncharacterized protein OS=Acyrthosiphon pisum GN=LOC100573722 PE=4 SV=2	ACYPI	9	0.7244	1.2706	1	0.998333	1.7219	2.2491	1.7539	1.9083	1.91149
1018	10.64	13.02	36.1	tr|J9JIN6|J9JIN6_ACYPI	J9JIN6	Uncharacterized protein OS=Acyrthosiphon pisum GN=LOC100164709 PE=4 SV=1	ACYPI	12	0.4875	1.1066	1	0.8647	1.8535	2.0137	1.0965	1.65457	1.91346
44	73	73.44	76.6	tr|J9K0K7|J9K0K7_ACYPI	J9K0K7	Eukaryotic translation initiation factor 3 subunit A OS=Acyrthosiphon pisum GN=LOC100167296 PE=3 SV=1	ACYPI	51	0.2291	0.4446	1	0.5579	1.5136	1.2823	0.4093	1.0684	1.91504
1535	6.02	6.47	24.1	tr|J9K4K7|J9K4K7_ACYPI	J9K4K7	Uncharacterized protein OS=Acyrthosiphon pisum GN=BTAF1 PE=4 SV=2	ACYPI	3	0.1117	0.7516	1	0.6211	1.3428	1.3183	0.912	1.19103	1.91762
1805	4.4	4.51	38.1	tr|J9JUJ0|J9JUJ0_ACYPI	J9JUJ0	ATPase ASNA1 homolog OS=Acyrthosiphon pisum PE=3 SV=1	ACYPI	2	0.6427	0.8091	1	0.817267	2.3768	1.9231	0.4093	1.56973	1.92071
1749	4.65	4.71	30.9	tr|J9JTS9|J9JTS9_ACYPI	J9JTS9	Uncharacterized protein OS=Acyrthosiphon pisum GN=LOC100167237 PE=4 SV=1	ACYPI	3	0.0991	0.138	1	0.412367	1.2589	1.0471	0.0863	0.797433	1.9338
1928	4.04	4.05	33.9	tr|J9JK07|J9JK07_ACYPI	J9JK07	Uncharacterized protein OS=Acyrthosiphon pisum PE=4 SV=1	ACYPI	3	0.8017	0.157	1	0.6529	1.5704	1.1912	1.028	1.2632	1.93475
484	21.81	22.04	58.1	tr|J9K088|J9K088_ACYPI	J9K088	Uncharacterized protein OS=Acyrthosiphon pisum GN=LOC100570217 PE=4 SV=2	ACYPI	12	0.1837	0.4018	1	0.5285	1.4191	1.2023	0.4487	1.02337	1.93636
1605	5.65	5.71	60.7	tr|X1WRH5|X1WRH5_ACYPI	X1WRH5	Uncharacterized protein OS=Acyrthosiphon pisum GN=LOC100574136 PE=4 SV=1	ACYPI	4	0.3565	0.7112	1	0.689233	1.4588	1.5849	0.9638	1.33583	1.93814
2343	2.4	2.65	21.6	tr|J9K0B7|J9K0B7_ACYPI	J9K0B7	Uncharacterized protein OS=Acyrthosiphon pisum PE=4 SV=1	ACYPI	3	0.7586	0.8954	1	0.884667	2.3121	2.0893	0.7447	1.71537	1.939
2550	2.04	2.09	25.9	tr|J9JV60|J9JV60_ACYPI	J9JV60	Uncharacterized protein OS=Acyrthosiphon pisum PE=4 SV=2	ACYPI	2	1.4723	1.1912	1	1.22117	3.7325	2.6792	0.6982	2.36997	1.94074
355	27.9	31.36	57.3	tr|J9JJJ3|J9JJJ3_ACYPI	J9JJJ3	Uncharacterized protein OS=Acyrthosiphon pisum GN=LOC100169204 PE=3 SV=1	ACYPI	18	0.2291	0.2704	1	0.499833	1.2823	1.0965	0.5395	0.972767	1.94618
1117	9.69	9.95	52.7	tr|J9JSZ2|J9JSZ2_ACYPI	J9JSZ2	Uncharacterized protein OS=Acyrthosiphon pisum GN=LOC100167034 PE=4 SV=2	ACYPI	8	0.2831	0.9204	1	0.7345	1.8197	1.5849	0.8954	1.43333	1.95144
1518	6.08	6.13	46.2	tr|J9JK53|J9JK53_ACYPI	J9JK53	Acyl carrier protein OS=Acyrthosiphon pisum GN=LOC100572700 PE=3 SV=2	ACYPI	7	0.5861	0.5702	1	0.718767	1.8197	1.3804	1.0186	1.40623	1.95645
1729	4.78	4.91	39.2	tr|F6K5U4|F6K5U4_MYZPE	F6K5U4	Carotenoid desaturase (Fragment) OS=Myzus persicae PE=4 SV=1	MYZPE	4	0.2148	0.4571	1	0.5573	1.3804	1.028	0.871	1.09313	1.96148
1398	7.06	7.08	51	tr|X1XQQ5|X1XQQ5_ACYPI	X1XQQ5	Uncharacterized protein OS=Acyrthosiphon pisum PE=4 SV=1	ACYPI	6	1.406	0.4529	1	0.952967	2.3988	2.1281	1.0864	1.8711	1.96345
824	13.95	74.67	85.5	tr|J9K2H5|J9K2H5_ACYPI	J9K2H5	Uncharacterized protein (Fragment) OS=Acyrthosiphon pisum PE=3 SV=2	ACYPI	191	0.6194	1.4723	1	1.03057	1.977	2.4434	1.6904	2.03693	1.97652
969	11.38	12.71	51.5	tr|J9JW82|J9JW82_ACYPI	J9JW82	Uncharacterized protein OS=Acyrthosiphon pisum PE=4 SV=1	ACYPI	7	0.1706	0.4018	1	0.524133	1.0568	1.3062	0.7516	1.0382	1.98079
761	15.04	15.53	37.3	tr|J9K2W0|J9K2W0_ACYPI	J9K2W0	Uncharacterized protein OS=Acyrthosiphon pisum PE=4 SV=2	ACYPI	9	0.6138	0.3373	1	0.650367	1.5276	1.4588	0.879	1.28847	1.98114
367	27.16	27.65	46.7	tr|J9K7J2|J9K7J2_ACYPI	J9K7J2	Uncharacterized protein OS=Acyrthosiphon pisum GN=LOC100570725 PE=4 SV=2	ACYPI	15	0.3192	0.6486	1	0.655933	2.0324	1.3183	0.5495	1.30007	1.98201
1438	6.63	6.67	26.9	tr|X1WLW6|X1WLW6_ACYPI	X1WLW6	Uncharacterized protein OS=Acyrthosiphon pisum GN=LOC100164346 PE=4 SV=1	ACYPI	6	0.7656	0.2377	1	0.667767	1.7378	1.0864	1.1482	1.32413	1.98293
1487	6.26	6.44	36.1	tr|J9JKA8|J9JKA8_ACYPI	J9JKA8	Acyl-coenzyme A oxidase OS=Acyrthosiphon pisum GN=LOC100162507 PE=3 SV=2	ACYPI	5	1.1912	0.52	1	0.903733	2.3121	2.1677	0.9204	1.80007	1.99181
580	19.16	19.53	47.5	tr|J9JL27|J9JL27_ACYPI	J9JL27	Uncharacterized protein OS=Acyrthosiphon pisum GN=LOC100160542 PE=4 SV=1	ACYPI	10	0.3048	0.9036	1	0.736133	1.9588	1.8365	0.6081	1.4678	1.99393
528	20.35	20.49	43.3	tr|X1WJ36|X1WJ36_ACYPI	X1WJ36	Uncharacterized protein OS=Acyrthosiphon pisum GN=LOC100568463 PE=4 SV=1	ACYPI	17	0.3908	0.6792	1	0.69	1.3932	1.1169	1.6444	1.38483	2.007
2954	1.69	1.8	19.1	tr|J9K7L8|J9K7L8_ACYPI	J9K7L8	Uncharacterized protein OS=Acyrthosiphon pisum PE=4 SV=1	ACYPI	2	0.7112	0.1959	1	0.6357	1.6749	1.2823	0.871	1.27607	2.00734
1378	7.21	8.49	26.8	tr|X1WM43|X1WM43_ACYPI	X1WM43	Uncharacterized protein OS=Acyrthosiphon pisum GN=LOC100569570 PE=4 SV=1	ACYPI	4	0.7727	0.6792	1	0.8173	1.7865	1.5704	1.5704	1.64243	2.00958
532	20.28	20.63	69.6	tr|J9JPJ5|J9JPJ5_ACYPI	J9JPJ5	Uncharacterized protein OS=Acyrthosiphon pisum GN=LOC100162189 PE=4 SV=2	ACYPI	16	0.2032	0.4018	1	0.535	1.6293	1.2134	0.3837	1.07547	2.01022
2935	1.78	1.91	20.7	tr|J9K2R0|J9K2R0_ACYPI	J9K2R0	Uncharacterized protein OS=Acyrthosiphon pisum PE=4 SV=1	ACYPI	2	0.2051	1.3552	1	0.853433	1.556	2.3121	1.2942	1.72077	2.01629
2447	2.11	11.16	48.4	tr|J9JYW4|J9JYW4_ACYPI	J9JYW4	Uncharacterized protein OS=Acyrthosiphon pisum GN=LOC100165653 PE=3 SV=1	ACYPI	6	0.5702	0.4325	1	0.667567	1.8197	1.6293	0.5916	1.34687	2.01758
1210	8.5	9.33	41.6	tr|J9JUY2|J9JUY2_ACYPI	J9JUY2	Uncharacterized protein OS=Acyrthosiphon pisum PE=4 SV=2	ACYPI	6	0.2582	0.1905	1	0.4829	1.3305	0.8472	0.7516	0.976433	2.02202
654	17.16	17.25	60.2	tr|J9JN92|J9JN92_ACYPI	J9JN92	Uncharacterized protein OS=Acyrthosiphon pisum PE=3 SV=1	ACYPI	20	0.3499	0.3565	1	0.5688	1.8365	1.2023	0.413	1.1506	2.02286
1220	8.4	8.44	43.1	tr|X1WZL6|X1WZL6_ACYPI	X1WZL6	Uncharacterized protein OS=Acyrthosiphon pisum GN=LOC100570783 PE=4 SV=1	ACYPI	5	0.492	0.7379	1	0.7433	2.1677	1.5704	0.7798	1.50597	2.02605
734	15.54	15.98	42.5	tr|X1WIX4|X1WIX4_ACYPI	X1WIX4	Uncharacterized protein OS=Acyrthosiphon pisum PE=4 SV=1	ACYPI	11	1.0864	1.4191	1	1.1685	2.8576	2.5586	1.6904	2.36887	2.02727
445	23.67	24.88	54.5	tr|J9K111|J9K111_ACYPI	J9K111	Uncharacterized protein OS=Acyrthosiphon pisum PE=3 SV=1	ACYPI	18	0.1803	0.5649	1	0.581733	1.5417	1.4322	0.5861	1.18667	2.03988
1595	5.72	5.94	43.3	tr|J9K2F4|J9K2F4_ACYPI	J9K2F4	Uncharacterized protein OS=Acyrthosiphon pisum GN=LOC100163264 PE=3 SV=1	ACYPI	5	0.4285	0.413	1	0.613833	1.3183	1.1912	1.2474	1.2523	2.04013
1416	6.86	7.55	38.4	tr|J9K0G8|J9K0G8_ACYPI	J9K0G8	Uncharacterized protein OS=Acyrthosiphon pisum PE=4 SV=2	ACYPI	6	1.2942	1.7701	1	1.35477	3.6983	3.767	0.8472	2.77083	2.04525
765	14.96	15.23	53.1	tr|J9JSK6|J9JSK6_ACYPI	J9JSK6	Uncharacterized protein OS=Acyrthosiphon pisum PE=3 SV=2	ACYPI	9	0.1393	1.1588	1	0.766033	2.208	1.4723	1.028	1.56943	2.04878
1718	4.84	5.03	18.3	tr|J9K247|J9K247_ACYPI	J9K247	Uncharacterized protein OS=Acyrthosiphon pisum GN=LOC100161769 PE=4 SV=2	ACYPI	4	0.8318	0.9817	1	0.937833	2.8314	1.6293	1.3062	1.9223	2.04972
271	31.84	32.73	73	tr|J9JYB5|J9JYB5_ACYPI	J9JYB5	Uncharacterized protein OS=Acyrthosiphon pisum GN=LOC100169560 PE=3 SV=1	ACYPI	23	0.2884	0.2965	1	0.5283	1.4997	1.3062	0.4446	1.0835	2.05092
2519	2.05	2.12	34.4	tr|J9JUV5|J9JUV5_ACYPI	J9JUV5	Uncharacterized protein OS=Acyrthosiphon pisum GN=LOC100162343 PE=4 SV=2	ACYPI	3	0.0501	0.3837	1	0.477933	1.3062	1.0375	0.597	0.980233	2.05098
973	11.35	11.83	54.8	tr|J9K9J7|J9K9J7_ACYPI	J9K9J7	Uncharacterized protein OS=Acyrthosiphon pisum GN=LOC100161043 PE=4 SV=1	ACYPI	6	0.1148	0.278	1	0.464267	1.3428	0.955	0.5598	0.952533	2.05169
2326	2.47	2.57	35.5	tr|J9JLR6|J9JLR6_ACYPI	J9JLR6	Uncharacterized protein OS=Acyrthosiphon pisum GN=LOC100159799 PE=4 SV=1	ACYPI	2	0.8017	0.5058	1	0.769167	1.5704	1.556	1.6144	1.58027	2.05452
2222	3.01	3.4	30.2	tr|J9K825|J9K825_ACYPI	J9K825	Uncharacterized protein OS=Acyrthosiphon pisum GN=LOC100161588 PE=4 SV=1	ACYPI	4	0.0964	1.3932	1	0.829867	2.208	1.803	1.1169	1.7093	2.05973
177	40.08	40.41	52.9	tr|J9JSC5|J9JSC5_ACYPI	J9JSC5	Uncharacterized protein OS=Acyrthosiphon pisum GN=LOC100158904 PE=4 SV=1	ACYPI	25	0.177	0.4656	1	0.547533	1.6293	1.3183	0.4446	1.13073	2.06514
1617	5.55	5.63	20.6	tr|J9K563|J9K563_ACYPI	J9K563	Uncharacterized protein OS=Acyrthosiphon pisum GN=LOC100164193 PE=4 SV=2	ACYPI	3	0.2399	0.879	1	0.7063	1.7865	1.9231	0.6668	1.4588	2.06541
2015	4	4	12.4	tr|J9K4J7|J9K4J7_ACYPI	J9K4J7	Uncharacterized protein OS=Acyrthosiphon pisum GN=Cpap3-d1 PE=4 SV=1	ACYPI	2	0.6138	1.0186	1	0.877467	2.1878	1.7701	1.4859	1.8146	2.068
631	17.92	17.99	47.4	tr|J9JT89|J9JT89_ACYPI	J9JT89	Uncharacterized protein OS=Acyrthosiphon pisum PE=4 SV=1	ACYPI	9	0.6026	1.0666	1	0.889733	2.1281	2.1878	1.2359	1.8506	2.07995
871	12.99	25.94	62.6	tr|J9JXR8|J9JXR8_ACYPI	J9JXR8	Uncharacterized protein OS=Acyrthosiphon pisum GN=LOC100163546 PE=3 SV=2	ACYPI	16	0.6792	0.6194	1	0.7662	1.5704	1.4859	1.7378	1.59803	2.08566
388	26.13	26.43	60	tr|J9K8L9|J9K8L9_ACYPI	J9K8L9	Dolichyl-diphosphooligosaccharide--protein glycosyltransferase subunit 1 OS=Acyrthosiphon pisum GN=Nudcd2 PE=3 SV=1	ACYPI	17	0.4406	0.7656	1	0.7354	1.888	1.9231	0.8017	1.5376	2.09083
241	34.11	35.49	49.7	tr|X1XNU7|X1XNU7_ACYPI	X1XNU7	Uncharacterized protein OS=Acyrthosiphon pisum GN=LOC100574472 PE=4 SV=1	ACYPI	20	0.5445	1.0568	1	0.8671	2.2909	2.2699	0.8872	1.816	2.09434
1838	4.27	4.27	33.4	tr|J9K5U8|J9K5U8_ACYPI	J9K5U8	Uncharacterized protein OS=Acyrthosiphon pisum PE=4 SV=1	ACYPI	3	1.3183	0.4831	1	0.9338	2.7542	1.977	1.1376	1.95627	2.09495
16	103.84	104.09	69.9	tr|J9JN59|J9JN59_ACYPI	J9JN59	Uncharacterized protein OS=Acyrthosiphon pisum PE=4 SV=2	ACYPI	70	0.2489	1.0568	1	0.768567	2.1086	1.977	0.7586	1.61473	2.10097
147	44.58	45.12	68.8	tr|J9K4D0|J9K4D0_ACYPI	J9K4D0	Uncharacterized protein OS=Acyrthosiphon pisum GN=LOC100166139 PE=4 SV=2	ACYPI	29	0.2399	0.631	1	0.623633	1.4997	1.5996	0.8395	1.31293	2.1053
975	11.34	11.63	31.6	tr|J9JM35|J9JM35_ACYPI	J9JM35	Amino acid transporter OS=Acyrthosiphon pisum GN=LOC100165279 PE=3 SV=1	ACYPI	7	0.3945	1.2246	1	0.873033	2.5119	2.466	0.5495	1.84247	2.11042
833	13.78	14.09	42.4	tr|J9K0D3|J9K0D3_ACYPI	J9K0D3	Uncharacterized protein OS=Acyrthosiphon pisum PE=3 SV=2	ACYPI	14	0.2333	0.5861	1	0.606467	1.6749	1.4322	0.7447	1.28393	2.11707
347	28.08	28.42	45.5	tr|X1X363|X1X363_ACYPI	X1X363	Uncharacterized protein OS=Acyrthosiphon pisum PE=4 SV=1	ACYPI	17	0.2512	0.5649	1	0.605367	1.7378	1.406	0.7178	1.2872	2.12631
2480	2.07	2.38	67.9	tr|J9JQD7|J9JQD7_ACYPI	J9JQD7	Uncharacterized protein OS=Acyrthosiphon pisum GN=LOC100573306 PE=4 SV=2	ACYPI	2	0.4487	0.2148	1	0.5545	1.9409	1.2823	0.3162	1.1798	2.12768
1593	5.75	5.84	38.2	tr|X1XER6|X1XER6_ACYPI	X1XER6	Uncharacterized protein OS=Acyrthosiphon pisum GN=LOC100161502 PE=4 SV=1	ACYPI	3	0.5495	0.2089	1	0.586133	1.5849	1.1169	1.0471	1.24963	2.13199
1406	6.92	7.11	40.9	tr|J9KB62|J9KB62_ACYPI	J9KB62	Uncharacterized protein OS=Acyrthosiphon pisum GN=LOC100164076 PE=3 SV=2	ACYPI	5	0.1905	0.6368	1	0.6091	1.7539	1.0864	1.0666	1.3023	2.13807
2431	2.14	2.66	40.2	tr|J9JQD1|J9JQD1_ACYPI	J9JQD1	Uncharacterized protein OS=Acyrthosiphon pisum GN=LOC100159373 PE=4 SV=2	ACYPI	2	0.4169	0.955	1	0.790633	1.5136	1.5276	2.0324	1.6912	2.13904
1028	10.55	13.23	54.7	tr|J9K218|J9K218_ACYPI	J9K218	Uncharacterized protein OS=Acyrthosiphon pisum GN=LOC100167617 PE=4 SV=2	ACYPI	9	0.2512	0.9817	1	0.7443	2.3121	1.3552	1.1272	1.59817	2.14721
1794	4.43	4.49	40.5	tr|X1X8V6|X1X8V6_ACYPI	X1X8V6	Uncharacterized protein OS=Acyrthosiphon pisum PE=4 SV=1	ACYPI	6	0.3499	2.9648	1	1.43823	5.0119	3.1046	1.1482	3.08823	2.14724
1434	6.67	6.78	41.2	tr|J9JMR5|J9JMR5_ACYPI	J9JMR5	Protein BCCIP homolog OS=Acyrthosiphon pisum GN=LOC100166849 PE=3 SV=1	ACYPI	5	0.2992	0.7943	1	0.697833	2.1677	1.556	0.7727	1.4988	2.14779
957	11.52	11.88	44.3	tr|J9JMY6|J9JMY6_ACYPI	J9JMY6	Uncharacterized protein OS=Acyrthosiphon pisum GN=LOC100571943 PE=4 SV=1	ACYPI	7	0.3499	0.4966	1	0.6155	1.7378	1.6904	0.5395	1.32257	2.14877
50	68.63	69.02	70.4	tr|J9JLP6|J9JLP6_ACYPI	J9JLP6	Alpha-1,4 glucan phosphorylase OS=Acyrthosiphon pisum GN=LOC100159700 PE=3 SV=2	ACYPI	55	0.1247	0.4831	1	0.535933	1.4997	1.3804	0.5861	1.1554	2.15587
332	28.83	29.01	79.7	tr|Q1W9N9|Q1W9N9_ACYPI	Q1W9N9	ATP synthase subunit gamma OS=Acyrthosiphon pisum PE=2 SV=1	ACYPI	31	0.0955	0.5861	1	0.560533	1.5136	1.3932	0.7311	1.21263	2.16336
1064	10.22	10.37	39.8	tr|J9JZL0|J9JZL0_ACYPI	J9JZL0	Importin subunit alpha OS=Acyrthosiphon pisum GN=LOC100159122 PE=3 SV=1	ACYPI	10	0.6855	0.9727	1	0.886067	2.5586	2.2909	0.9036	1.9177	2.16428
144	45.3	47.2	67.5	tr|J9JZF5|J9JZF5_ACYPI	J9JZF5	Uncharacterized protein OS=Acyrthosiphon pisum GN=LOC100164133 PE=4 SV=1	ACYPI	29	0.2014	0.3597	1	0.520367	1.4322	1.3305	0.6194	1.12737	2.16649
1358	7.42	7.79	32.6	tr|J9JJE6|J9JJE6_ACYPI	J9JJE6	Uncharacterized protein OS=Acyrthosiphon pisum PE=4 SV=2	ACYPI	9	0.2466	0.8872	1	0.711267	1.5704	1.7865	1.2706	1.5425	2.16867
2720	2	6	73.3	tr|X1WZK9|X1WZK9_ACYPI	X1WZK9	Uncharacterized protein (Fragment) OS=Acyrthosiphon pisum PE=4 SV=1	ACYPI	6	0.3076	0.6427	1	0.6501	1.7865	1.3552	1.0965	1.41273	2.1731
3261	0.68	1.36	20.6	tr|J9JWX6|J9JWX6_ACYPI	J9JWX6	Uncharacterized protein OS=Acyrthosiphon pisum GN=LOC100163367 PE=4 SV=1	ACYPI	2	0.9908	9.4624	1	3.81773	9.1201	4.529	11.272	8.30703	2.17591
919	12.1	12.46	35.3	tr|J9JT31|J9JT31_ACYPI	J9JT31	DNA-directed RNA polymerase OS=Acyrthosiphon pisum GN=LOC100572751 PE=3 SV=2	ACYPI	9	0.1738	0.8872	1	0.687	2.1478	1.5136	0.8241	1.49517	2.17637
1751	4.64	4.84	36.5	tr|J9K6Y3|J9K6Y3_ACYPI	J9K6Y3	DNA primase OS=Acyrthosiphon pisum PE=3 SV=1	ACYPI	3	0.2466	0.3981	1	0.548233	0.9908	2.0701	0.52	1.19363	2.17724
320	29.22	29.72	53.7	tr|X1WJL4|X1WJL4_ACYPI	X1WJL4	Uncharacterized protein OS=Acyrthosiphon pisum GN=LOC100165415 PE=4 SV=1	ACYPI	19	0.4656	1.2823	1	0.915967	2.421	2.208	1.3677	1.9989	2.18228
2595	2.02	9.77	35.1	tr|X1XED2|X1XED2_ACYPI	X1XED2	Uncharacterized protein (Fragment) OS=Acyrthosiphon pisum PE=3 SV=1	ACYPI	5	0.182	0.078	1	0.42	1.2706	1.0093	0.4699	0.9166	2.18238
1931	4.03	6.09	46.8	tr|J9K5D5|J9K5D5_ACYPI	J9K5D5	Uncharacterized protein OS=Acyrthosiphon pisum GN=LOC100168190 PE=3 SV=1	ACYPI	4	0.1271	0.2679	1	0.465	1.3428	1.2474	0.4613	1.01717	2.18746
1252	8.18	8.3	26.6	tr|J9JP06|J9JP06_ACYPI	J9JP06	Uncharacterized protein OS=Acyrthosiphon pisum PE=3 SV=2	ACYPI	5	0.2965	0.863	1	0.719833	2.1878	1.4322	1.1066	1.57553	2.18875
743	15.44	15.6	54.4	tr|J9K6X7|J9K6X7_ACYPI	J9K6X7	Uncharacterized protein OS=Acyrthosiphon pisum PE=4 SV=1	ACYPI	10	0.5012	0.6982	1	0.733133	2.2284	1.4997	1.0864	1.60483	2.18901
1364	7.37	7.4	44.7	tr|J9JUM7|J9JUM7_ACYPI	J9JUM7	Uroporphyrinogen decarboxylase OS=Acyrthosiphon pisum PE=3 SV=1	ACYPI	6	0.7311	1.4723	1	1.0678	4.0926	2.6062	0.3311	2.3433	2.19451
935	11.93	12.47	44.3	tr|J9K9K1|J9K9K1_ACYPI	J9K9K1	Uncharacterized protein OS=Acyrthosiphon pisum PE=3 SV=2	ACYPI	13	0.263	0.413	1	0.558667	1.9409	1.4322	0.3105	1.22787	2.19785
2163	3.23	3.34	22.7	tr|X1WJN9|X1WJN9_ACYPI	X1WJN9	Uncharacterized protein OS=Acyrthosiphon pisum GN=LOC100163181 PE=3 SV=1	ACYPI	2	0.138	0.8166	1	0.651533	1.4322	1.5704	1.2942	1.43227	2.1983
740	15.49	15.74	40.4	tr|J9K4C8|J9K4C8_ACYPI	J9K4C8	Uncharacterized protein OS=Acyrthosiphon pisum GN=LOC100160876 PE=4 SV=1	ACYPI	11	0.1837	0.5445	1	0.576067	1.9231	1.4191	0.4571	1.26643	2.19841
1007	10.81	11.25	31.9	tr|Q1ZZP2|Q1ZZP2_ACYPI	Q1ZZP2	Putative transport protein Sec61 alpha subunit OS=Acyrthosiphon pisum GN=LOC100572390 PE=2 SV=1	ACYPI	6	0.3802	0.7798	1	0.72	2.0701	1.4859	1.2023	1.5861	2.20292
1856	4.19	4.42	31.8	tr|J9JM04|J9JM04_ACYPI	J9JM04	Uncharacterized protein OS=Acyrthosiphon pisum PE=4 SV=1	ACYPI	3	1.7539	10.8643	1	4.5394	15.417	12.942	1.7539	10.0376	2.21122
95	52.89	54.52	83.1	tr|J9JR40|J9JR40_ACYPI	J9JR40	Uncharacterized protein OS=Acyrthosiphon pisum GN=LOC100161832 PE=4 SV=1	ACYPI	44	0.2884	0.7656	1	0.684667	2.355	1.406	0.787	1.516	2.21422
1153	9.06	9.59	39.5	tr|J9K8Q4|J9K8Q4_ACYPI	J9K8Q4	Uncharacterized protein OS=Acyrthosiphon pisum GN=Txndc15 PE=4 SV=2	ACYPI	6	0.4406	0.4699	1	0.636833	2.0324	1.2823	0.929	1.41457	2.22125
507	21.01	21.86	49.7	tr|J9K779|J9K779_ACYPI	J9K779	Vacuolar protein sorting-associated protein 35 OS=Acyrthosiphon pisum GN=LOC100158923 PE=3 SV=1	ACYPI	13	0.3342	0.7244	1	0.6862	2.2491	1.8197	0.5058	1.52487	2.22219
1459	6.46	6.56	28.5	tr|J9JV03|J9JV03_ACYPI	J9JV03	Uncharacterized protein OS=Acyrthosiphon pisum PE=4 SV=1	ACYPI	3	0.263	0.5012	1	0.588067	2.1677	1.4454	0.3162	1.30977	2.22724
1917	4.05	4.27	37.6	tr|J9K512|J9K512_ACYPI	J9K512	Uncharacterized protein OS=Acyrthosiphon pisum GN=LOC100161480 PE=4 SV=2	ACYPI	2	0.3945	0.7244	1	0.7063	1.8707	1.8535	1.0093	1.57783	2.23394
990	11.06	11.27	23.7	tr|J9K946|J9K946_ACYPI	J9K946	Uncharacterized protein OS=Acyrthosiphon pisum PE=4 SV=2	ACYPI	6	0.2582	0.4966	1	0.584933	1.5849	1.3552	0.9817	1.30727	2.2349
1140	9.33	9.33	38.9	tr|J9K815|J9K815_ACYPI	J9K815	Uncharacterized protein OS=Acyrthosiphon pisum PE=4 SV=1	ACYPI	5	0.5754	0.3565	1	0.643967	2.0893	1.4322	0.8091	1.44353	2.24163
2924	1.81	1.9	21.6	tr|J9K572|J9K572_ACYPI	J9K572	Uncharacterized protein OS=Acyrthosiphon pisum PE=4 SV=2	ACYPI	3	0.9817	0.929	1	0.970233	3.2211	1.8197	1.4997	2.18017	2.24705
1817	4.33	4.55	33.1	tr|J9JLA0|J9JLA0_ACYPI	J9JLA0	Uncharacterized protein OS=Acyrthosiphon pisum PE=4 SV=1	ACYPI	4	0.2582	1.0864	1	0.781533	2.2699	2.0893	0.9204	1.75987	2.25181
476	22.04	22.29	55.5	tr|J9K494|J9K494_ACYPI	J9K494	Uncharacterized protein OS=Acyrthosiphon pisum GN=LOC100163151 PE=4 SV=1	ACYPI	15	0.5754	0.8318	1	0.8024	2.729	1.9409	0.7586	1.8095	2.25511
1272	8.05	8.26	37.1	tr|J9JYL8|J9JYL8_ACYPI	J9JYL8	Uncharacterized protein OS=Acyrthosiphon pisum GN=LOC100164526 PE=4 SV=2	ACYPI	8	0.3597	0.3802	1	0.579967	1.7219	1.4454	0.7586	1.30863	2.25639
870	13.04	13.1	35.1	tr|X1WXB1|X1WXB1_ACYPI	X1WXB1	Uncharacterized protein OS=Acyrthosiphon pisum PE=4 SV=1	ACYPI	12	0.4446	0.8017	1	0.748767	2.6062	1.9055	0.5598	1.6905	2.25771
311	29.65	31.85	72.6	tr|J9JL69|J9JL69_ACYPI	J9JL69	Uncharacterized protein OS=Acyrthosiphon pisum GN=LOC100570188 PE=4 SV=1	ACYPI	22	0.1888	0.5916	1	0.593467	1.6293	1.7701	0.6252	1.34153	2.2605
262	32.68	33.42	56.8	tr|J9K6T5|J9K6T5_ACYPI	J9K6T5	Uncharacterized protein OS=Acyrthosiphon pisum GN=LOC100168978 PE=4 SV=1	ACYPI	21	0.2466	0.3565	1	0.534367	1.5849	1.556	0.4875	1.20947	2.26336
1897	4.09	4.55	29.9	tr|X1WP93|X1WP93_ACYPI	X1WP93	Uncharacterized protein OS=Acyrthosiphon pisum PE=4 SV=1	ACYPI	3	0.8166	0.6486	1	0.821733	1.8365	2.9107	0.8395	1.86223	2.26623
397	25.79	30.68	80.1	tr|J9JMY4|J9JMY4_ACYPI	J9JMY4	Uncharacterized protein OS=Acyrthosiphon pisum PE=3 SV=1	ACYPI	20	0.3105	0.8091	1	0.706533	2.2699	1.8365	0.6982	1.60153	2.26675
102	51.46	53.06	56.6	tr|J9K3N8|J9K3N8_ACYPI	J9K3N8	Coatomer subunit alpha OS=Acyrthosiphon pisum PE=4 SV=1	ACYPI	32	0.3133	0.52	1	0.6111	1.9055	1.3804	0.871	1.38563	2.26744
448	23.52	23.86	62.9	tr|J9JUQ2|J9JUQ2_ACYPI	J9JUQ2	Uncharacterized protein OS=Acyrthosiphon pisum GN=LOC100570798 PE=4 SV=1	ACYPI	16	0.182	0.6081	1	0.5967	1.7378	1.4322	0.8954	1.35513	2.27105
953	11.58	12.05	44.9	tr|J9K5D8|J9K5D8_ACYPI	J9K5D8	Uncharacterized protein OS=Acyrthosiphon pisum PE=4 SV=2	ACYPI	6	0.413	0.3162	1	0.5764	1.6444	1.556	0.7311	1.3105	2.27359
1493	6.17	6.28	34.5	tr|J9JUZ1|J9JUZ1_ACYPI	J9JUZ1	Phosphatidate cytidylyltransferase OS=Acyrthosiphon pisum PE=3 SV=1	ACYPI	3	0.1169	0.6427	1	0.586533	2.1086	1.7701	0.1393	1.33933	2.28347
572	19.32	19.46	55.1	tr|J9JNU8|J9JNU8_ACYPI	J9JNU8	Uncharacterized protein OS=Acyrthosiphon pisum GN=LOC100167163 PE=4 SV=1	ACYPI	12	0.5105	0.4529	1	0.654467	2.0324	1.2246	1.2359	1.49763	2.28833
2384	2.26	2.63	26.8	tr|J9JLB6|J9JLB6_ACYPI	J9JLB6	Uncharacterized protein OS=Acyrthosiphon pisum PE=4 SV=2	ACYPI	2	0.078	0.0738	1	0.383933	1.1695	1.0765	0.3908	0.878933	2.28929
341	28.25	28.66	46.8	tr|J9JWK2|J9JWK2_ACYPI	J9JWK2	Uncharacterized protein OS=Acyrthosiphon pisum GN=LOC100164722 PE=3 SV=1	ACYPI	25	0.4285	0.5012	1	0.643233	2.355	1.4723	0.6026	1.47663	2.29564
14	109.41	109.6	67.8	tr|J9JJH1|J9JJH1_ACYPI	J9JJH1	Uncharacterized protein OS=Acyrthosiphon pisum GN=LOC100165914 PE=4 SV=2	ACYPI	89	0.2128	0.4018	1	0.5382	1.803	1.5417	0.3631	1.23593	2.29642
550	19.95	20.17	39.9	tr|X1XTU3|X1XTU3_ACYPI	X1XTU3	Uncharacterized protein OS=Acyrthosiphon pisum PE=4 SV=1	ACYPI	13	0.2333	0.278	1	0.503767	1.6749	1.3305	0.4656	1.157	2.2967
786	14.54	14.92	30.2	tr|J9JPW0|J9JPW0_ACYPI	J9JPW0	Uncharacterized protein OS=Acyrthosiphon pisum GN=LOC100571295 PE=4 SV=2	ACYPI	9	0.5346	0.5248	1	0.686467	1.7378	2.0324	0.9727	1.58097	2.30305
769	14.91	15.42	46.4	tr|J9K162|J9K162_ACYPI	J9K162	Uncharacterized protein OS=Acyrthosiphon pisum GN=LOC100572445 PE=4 SV=2	ACYPI	9	0.4656	0.9908	1	0.8188	2.6546	2.2699	0.7447	1.88973	2.30793
483	21.82	24.17	41.1	tr|J9K6M9|J9K6M9_ACYPI	J9K6M9	Uncharacterized protein OS=Acyrthosiphon pisum GN=LOC100569737 PE=4 SV=2	ACYPI	16	0.3499	0.6982	1	0.6827	2.1478	1.4997	1.0965	1.58133	2.31629
1384	7.19	7.41	26	tr|J9JQJ1|J9JQJ1_ACYPI	J9JQJ1	Uncharacterized protein OS=Acyrthosiphon pisum PE=4 SV=1	ACYPI	5	1.2589	0.6792	1	0.979367	2.2284	2.7542	1.8365	2.27303	2.32092
1173	8.84	8.92	51.9	tr|J9K490|J9K490_ACYPI	J9K490	Uncharacterized protein OS=Acyrthosiphon pisum GN=LOC100159138 PE=4 SV=1	ACYPI	5	0.673	0.6982	1	0.7904	2.5119	2.0137	1	1.84187	2.3303
1629	5.47	5.65	36.7	tr|J9JKH1|J9JKH1_ACYPI	J9JKH1	Uncharacterized protein OS=Acyrthosiphon pisum GN=LOC100169119 PE=4 SV=2	ACYPI	4	0.6546	1.0375	1	0.897367	2.3988	2.3121	1.5704	2.09377	2.33323
1858	4.19	4.24	22.3	tr|J9KAA9|J9KAA9_ACYPI	J9KAA9	Uncharacterized protein OS=Acyrthosiphon pisum GN=LOC100162094 PE=4 SV=1	ACYPI	4	0.2032	0.8091	1	0.670767	1.9588	1.5704	1.1695	1.56623	2.33499
339	28.29	28.5	61.7	tr|J9JXH1|J9JXH1_ACYPI	J9JXH1	Uncharacterized protein OS=Acyrthosiphon pisum PE=3 SV=2	ACYPI	23	0.2858	0.7516	1	0.679133	2.208	1.6904	0.871	1.5898	2.34092
829	13.91	14.11	40.6	tr|J9K968|J9K968_ACYPI	J9K968	Uncharacterized protein OS=Acyrthosiphon pisum GN=LOC100168560 PE=4 SV=2	ACYPI	11	1.3062	0.673	1	0.993067	3.2211	2.704	1.1066	2.3439	2.36026
2156	3.28	3.3	17.2	tr|J9JX82|J9JX82_ACYPI	J9JX82	Elongation of very long chain fatty acids protein OS=Acyrthosiphon pisum GN=LOC100159901 PE=3 SV=2	ACYPI	2	0.863	0.7516	1	0.871533	2.9376	2.5586	0.6982	2.0648	2.36916
73	57.19	59.58	77.3	tr|J9JJC5|J9JJC5_ACYPI	J9JJC5	T-complex protein 1 subunit alpha OS=Acyrthosiphon pisum PE=3 SV=1	ACYPI	47	0.078	0.3532	1	0.477067	1.5849	1.2706	0.5495	1.135	2.37912
1316	7.8	8.13	53.4	tr|J9K795|J9K795_ACYPI	J9K795	Uncharacterized protein OS=Acyrthosiphon pisum GN=LOC100168038 PE=4 SV=2	ACYPI	5	0.2884	1.028	1	0.772133	1.9409	1.9588	1.6144	1.83803	2.38046
2934	1.78	2.09	28.2	tr|J9JLY4|J9JLY4_ACYPI	J9JLY4	Uncharacterized protein OS=Acyrthosiphon pisum PE=4 SV=2	ACYPI	3	2.2491	1.3305	1	1.52653	4.529	4.6559	1.7701	3.65167	2.39213
1281	8.01	8.24	43	tr|J9K974|J9K974_ACYPI	J9K974	Uncharacterized protein OS=Acyrthosiphon pisum GN=LOC100159472 PE=4 SV=1	ACYPI	4	0.5248	0.9462	1	0.823667	2.6546	2.0137	1.2589	1.97573	2.3987
420	24.69	25.05	59	tr|J9JR38|J9JR38_ACYPI	J9JR38	Alanine--tRNA ligase, cytoplasmic OS=Acyrthosiphon pisum PE=3 SV=1	ACYPI	17	0.3076	0.5702	1	0.625933	1.7378	1.8365	0.9462	1.50683	2.40734
1740	4.71	7.41	42.1	tr|X1WIC4|X1WIC4_ACYPI	X1WIC4	Signal recognition particle subunit SRP72 OS=Acyrthosiphon pisum PE=3 SV=1	ACYPI	6	0.1213	0.3631	1	0.4948	1.4588	1.7539	0.3631	1.19193	2.40892
644	17.46	18.2	41	tr|J9JPN1|J9JPN1_ACYPI	J9JPN1	Clustered mitochondria protein homolog OS=Acyrthosiphon pisum PE=3 SV=2	ACYPI	10	0.1871	0.4613	1	0.549467	2.0512	1.0666	0.8551	1.3243	2.41016
278	31.53	33.62	52.6	tr|J9K704|J9K704_ACYPI	J9K704	Uncharacterized protein OS=Acyrthosiphon pisum PE=3 SV=2	ACYPI	17	0.1614	0.6982	1	0.619867	1.9055	1.7219	0.8872	1.50487	2.42773
804	14.22	15.04	41.1	tr|J9K168|J9K168_ACYPI	J9K168	Uncharacterized protein OS=Acyrthosiphon pisum PE=4 SV=1	ACYPI	8	0.227	0.9036	1	0.7102	2.1878	1.6144	1.3804	1.72753	2.43246
1285	8	8.27	39.6	tr|J9K312|J9K312_ACYPI	J9K312	Uncharacterized protein OS=Acyrthosiphon pisum GN=LOC100160375 PE=4 SV=1	ACYPI	5	0.0809	0.4055	1	0.495467	1.4322	1.3804	0.8166	1.20973	2.4416
1418	6.84	6.95	37.6	tr|J9JL81|J9JL81_ACYPI	J9JL81	Uncharacterized protein OS=Acyrthosiphon pisum GN=LOC100572842 PE=4 SV=2	ACYPI	7	0.1629	0.8472	1	0.670033	1.977	2.1677	0.7727	1.63913	2.44635
1343	7.56	7.93	31.2	tr|J9JJD9|J9JJD9_ACYPI	J9JJD9	Uncharacterized protein OS=Acyrthosiphon pisum PE=4 SV=2	ACYPI	6	0.2831	0.4285	1	0.570533	2.0893	1.4191	0.6792	1.39587	2.4466
603	18.42	18.97	39.1	tr|J9JLT5|J9JLT5_ACYPI	J9JLT5	Uncharacterized protein OS=Acyrthosiphon pisum GN=LOC100166020 PE=4 SV=1	ACYPI	13	0.2014	0.4446	1	0.548667	1.7378	1.3305	0.9817	1.35	2.46051
1476	6.33	6.46	44	tr|J9KB39|J9KB39_ACYPI	J9KB39	Uncharacterized protein OS=Acyrthosiphon pisum PE=3 SV=2	ACYPI	7	0.2729	0.6792	1	0.6507	2.5351	1.5136	0.7656	1.60477	2.46622
3171	0.94	7.41	28.7	tr|X1WUZ7|X1WUZ7_ACYPI	X1WUZ7	Uncharacterized protein OS=Acyrthosiphon pisum PE=4 SV=1	ACYPI	8	1.888	1	1	1.296	2.8314	2.9923	3.8371	3.22027	2.48477
409	25.22	26.09	45.1	tr|J9K1D3|J9K1D3_ACYPI	J9K1D3	Uncharacterized protein OS=Acyrthosiphon pisum GN=LOC100569072 PE=4 SV=1	ACYPI	18	0.2884	0.5702	1	0.619533	2.0701	1.7539	0.7943	1.53943	2.48483
942	11.78	14.23	44.9	tr|J9K6I8|J9K6I8_ACYPI	J9K6I8	Uncharacterized protein OS=Acyrthosiphon pisum PE=3 SV=1	ACYPI	8	0.4018	1.8365	1	1.07943	4.0926	3.4356	0.5248	2.68433	2.4868
76	57.05	57.2	40.4	tr|J9KAP2|J9KAP2_ACYPI	J9KAP2	Uncharacterized protein OS=Acyrthosiphon pisum GN=LOC100160665 PE=4 SV=2	ACYPI	52	0.3311	0.631	1	0.654033	2.2491	2.1086	0.5346	1.63077	2.4934
1277	8.02	8.13	43.9	tr|B1PI49|B1PI49_MYZPE	B1PI49	Farnesyl diphosphate synthase 1 OS=Myzus persicae GN=FPS1 PE=3 SV=1	MYZPE	5	0.2754	0.4786	1	0.584667	1.7865	1.5417	1.0568	1.46167	2.5
1467	6.39	6.57	27.7	tr|J9JXB1|J9JXB1_ACYPI	J9JXB1	Uncharacterized protein OS=Acyrthosiphon pisum PE=4 SV=2	ACYPI	5	0.2208	0.8166	1	0.679133	2.1086	2.0701	0.929	1.70257	2.50697
20	97.14	97.39	80.2	tr|J9JP34|J9JP34_ACYPI	J9JP34	Uncharacterized protein OS=Acyrthosiphon pisum GN=LOC100162043 PE=3 SV=1	ACYPI	93	0.0603	0.4742	1	0.5115	1.556	1.5276	0.7727	1.28543	2.51307
2284	2.72	2.87	23.2	tr|J9JSK7|J9JSK7_ACYPI	J9JSK7	Uncharacterized protein OS=Acyrthosiphon pisum PE=4 SV=2	ACYPI	2	0.4446	0.0938	1	0.5128	1.7061	1.2589	0.9036	1.28953	2.51469
660	17.06	17.12	81.7	tr|J9K9A4|J9K9A4_ACYPI	J9K9A4	Uncharacterized protein OS=Acyrthosiphon pisum PE=4 SV=1	ACYPI	21	0.5105	0.3837	1	0.6314	2.0893	2.0893	0.6081	1.59557	2.52703
677	16.69	17.06	51.2	tr|J9JLY0|J9JLY0_ACYPI	J9JLY0	Uncharacterized protein OS=Acyrthosiphon pisum PE=4 SV=1	ACYPI	10	0.2109	0.5297	1	0.5802	1.803	1.9588	0.6368	1.4662	2.52706
465	22.34	22.52	43.3	tr|X1WJB6|X1WJB6_ACYPI	X1WJB6	Uncharacterized protein OS=Acyrthosiphon pisum PE=4 SV=1	ACYPI	12	0.3532	0.6918	1	0.681667	2.0893	2.0512	1.028	1.72283	2.52738
1127	9.44	9.92	31.5	tr|X1WI83|X1WI83_ACYPI	X1WI83	Uncharacterized protein OS=Acyrthosiphon pisum PE=4 SV=1	ACYPI	9	0.1706	0.3192	1	0.4966	1.8365	1.3552	0.5861	1.25927	2.53578
1134	9.39	9.73	37.7	tr|X1X6E5|X1X6E5_ACYPI	X1X6E5	Uncharacterized protein OS=Acyrthosiphon pisum GN=LOC100162254 PE=4 SV=1	ACYPI	10	1.1376	0.8091	1	0.982233	2.5823	3.0479	1.8535	2.49457	2.53969
1221	8.38	11.06	30.6	tr|J9K122|J9K122_ACYPI	J9K122	Uncharacterized protein OS=Acyrthosiphon pisum PE=3 SV=2	ACYPI	8	0.3767	0.4446	1	0.6071	1.7865	1.9953	0.8551	1.54563	2.54593
2159	3.26	3.35	20.7	tr|J9JVV5|J9JVV5_ACYPI	J9JVV5	Uncharacterized protein OS=Acyrthosiphon pisum GN=LOC100164716 PE=4 SV=2	ACYPI	2	0.3162	0.278	1	0.5314	1.9588	1.0965	1.0186	1.35797	2.55545
1660	5.27	5.35	61.1	tr|J9K5T0|J9K5T0_ACYPI	J9K5T0	Uncharacterized protein OS=Acyrthosiphon pisum PE=4 SV=1	ACYPI	3	2.9376	5.2	1	3.04587	11.1686	9.1201	3.1333	7.80733	2.56326
1237	8.25	12.52	71	tr|J9JNS6|J9JNS6_ACYPI	J9JNS6	Uncharacterized protein OS=Acyrthosiphon pisum GN=LOC100163320 PE=3 SV=1	ACYPI	7	0.1247	0.7516	1	0.625433	2.4434	1.5276	0.879	1.61667	2.58487
1412	6.89	7.25	41.7	tr|J9JVR4|J9JVR4_ACYPI	J9JVR4	Uncharacterized protein OS=Acyrthosiphon pisum GN=LOC100168951 PE=4 SV=1	ACYPI	3	0.0679	0.4169	1	0.494933	2.208	0.9727	0.673	1.28457	2.59543
936	11.91	14.58	43.8	tr|J9JT75|J9JT75_ACYPI	J9JT75	Uncharacterized protein OS=Acyrthosiphon pisum PE=3 SV=1	ACYPI	8	0.2291	0.8091	1	0.6794	2.6062	1.8365	0.879	1.7739	2.61098
1831	4.28	4.94	31.7	tr|J9K5B4|J9K5B4_ACYPI	J9K5B4	Uncharacterized protein OS=Acyrthosiphon pisum GN=LOC100162321 PE=4 SV=2	ACYPI	2	0.15	0.9908	1	0.7136	1.9055	2.1281	1.556	1.8632	2.61099
884	12.68	13.18	41.6	tr|J9K837|J9K837_ACYPI	J9K837	DNA-directed RNA polymerase OS=Acyrthosiphon pisum PE=3 SV=2	ACYPI	9	0.0718	0.52	1	0.5306	2.1086	1.4588	0.5916	1.38633	2.61277
1100	9.91	11.22	39.7	tr|J9JU84|J9JU84_ACYPI	J9JU84	Uncharacterized protein (Fragment) OS=Acyrthosiphon pisum PE=4 SV=2	ACYPI	7	0.1803	0.6252	1	0.601833	2.0137	1.5417	1.1695	1.57497	2.61695
791	14.4	14.47	55.3	tr|J9JWW2|J9JWW2_ACYPI	J9JWW2	Uncharacterized protein (Fragment) OS=Acyrthosiphon pisum GN=LOC100571485 PE=4 SV=2	ACYPI	13	0.4093	0.5861	1	0.665133	2.3121	1.5996	1.3305	1.7474	2.62714
35	76.55	76.76	76.8	tr|J9JZV9|J9JZV9_ACYPI	J9JZV9	Uncharacterized protein OS=Acyrthosiphon pisum GN=LOC100158675 PE=3 SV=1	ACYPI	55	0.133	0.4487	1	0.527233	1.8535	1.6904	0.6138	1.3859	2.62863
999	10.92	10.96	52.2	tr|X1X0V2|X1X0V2_ACYPI	X1X0V2	Uncharacterized protein OS=Acyrthosiphon pisum GN=LOC100575030 PE=4 SV=1	ACYPI	7	0.2228	0.4285	1	0.550433	1.9588	1.7061	0.6792	1.44803	2.63072
258	32.81	33.47	47.7	tr|J9JV30|J9JV30_ACYPI	J9JV30	Uncharacterized protein OS=Acyrthosiphon pisum PE=4 SV=2	ACYPI	27	0.3733	0.7656	1	0.712967	2.884	1.6444	1.1272	1.8852	2.64416
1180	8.8	11.02	66.3	tr|J9JVC1|J9JVC1_ACYPI	J9JVC1	Uncharacterized protein OS=Acyrthosiphon pisum PE=4 SV=2	ACYPI	5	0.52	0.8954	1	0.805133	2.884	2.2491	1.2589	2.13067	2.64635
1466	6.39	6.67	44.4	tr|J9K006|J9K006_ACYPI	J9K006	Uncharacterized protein OS=Acyrthosiphon pisum GN=LOC100167466 PE=3 SV=2	ACYPI	4	0.4055	0.597	1	0.6675	2.1086	2.0893	1.1066	1.76817	2.64894
822	13.98	14.17	49.8	tr|J9JYU1|J9JYU1_ACYPI	J9JYU1	Dolichyl-diphosphooligosaccharide--protein glycosyltransferase 48 kDa subunit OS=Acyrthosiphon pisum GN=LOC100571181 PE=3 SV=1	ACYPI	8	0.2466	0.6252	1	0.623933	2.3988	1.888	0.6792	1.65533	2.65306
467	22.31	24.28	56.3	tr|J9K749|J9K749_ACYPI	J9K749	Uncharacterized protein OS=Acyrthosiphon pisum GN=LOC100571838 PE=4 SV=1	ACYPI	14	0.2014	0.4699	1	0.5571	1.9055	1.6144	0.929	1.48297	2.66194
10	118.02	118.35	84.8	tr|J9K7N4|J9K7N4_ACYPI	J9K7N4	Uncharacterized protein OS=Acyrthosiphon pisum GN=LOC100569149 PE=4 SV=1	ACYPI	116	0.0752	0.4365	1	0.5039	1.888	1.7219	0.4406	1.35017	2.67943
2656	2.01	2.25	34.7	tr|J9KW89|J9KW89_ACYPI	J9KW89	Uncharacterized protein OS=Acyrthosiphon pisum GN=LOC100574151 PE=4 SV=1	ACYPI	2	0.1306	0.3192	1	0.483267	1.5849	1.5136	0.7943	1.2976	2.68506
3033	1.37	1.6	27.4	tr|X1WJI6|X1WJI6_ACYPI	X1WJI6	Uncharacterized protein OS=Acyrthosiphon pisum GN=LOC100162320 PE=4 SV=1	ACYPI	2	0.2805	0.4207	1	0.567067	1.803	1.8535	0.912	1.52283	2.68546
892	12.56	13.43	72.6	tr|J9JJ17|J9JJ17_ACYPI	J9JJ17	Uncharacterized protein OS=Acyrthosiphon pisum GN=LOC100163821 PE=3 SV=1	ACYPI	8	0.2421	0.4529	1	0.565	1.8535	1.7701	0.929	1.51753	2.6859
349	28.03	28.35	53.5	tr|J9JN76|J9JN76_ACYPI	J9JN76	Eukaryotic translation initiation factor 3 subunit L OS=Acyrthosiphon pisum PE=3 SV=1	ACYPI	13	0.263	0.955	1	0.739333	2.7542	1.9953	1.2134	1.98763	2.68841
1550	6	6.13	41.4	tr|J9JIQ2|J9JIQ2_ACYPI	J9JIQ2	Eukaryotic translation initiation factor 3 subunit K OS=Acyrthosiphon pisum GN=Eif3k PE=3 SV=1	ACYPI	4	0.4055	0.912	1	0.7725	2.884	2.1878	1.2246	2.0988	2.71689
3050	1.3	2.07	26.5	tr|J9K1V0|J9K1V0_ACYPI	J9K1V0	Uncharacterized protein OS=Acyrthosiphon pisum PE=4 SV=2	ACYPI	2	0.879	1.7539	1	1.21097	2.8576	1.8707	5.1523	3.29353	2.71976
158	42.42	44.77	82.7	tr|J9JS41|J9JS41_ACYPI	J9JS41	Uncharacterized protein OS=Acyrthosiphon pisum GN=LOC100161938 PE=4 SV=1	ACYPI	27	0.1459	0.6026	1	0.582833	2.3988	1.6904	0.6668	1.58533	2.72005
1283	8.01	8.03	46.3	tr|J9JWN4|J9JWN4_ACYPI	J9JWN4	Uncharacterized protein OS=Acyrthosiphon pisum GN=LOC100162229 PE=4 SV=1	ACYPI	5	0.1614	0.5598	1	0.573733	2.0893	1.6749	0.9204	1.56153	2.72171
1883	4.12	4.78	45.6	tr|J9JKE2|J9JKE2_ACYPI	J9JKE2	Uncharacterized protein OS=Acyrthosiphon pisum GN=LOC100165570 PE=4 SV=2	ACYPI	2	0.1259	0.3597	1	0.4952	2.3335	0.5546	1.1588	1.34897	2.72408
482	21.85	23.47	50.6	tr|J9K385|J9K385_ACYPI	J9K385	Uncharacterized protein OS=Acyrthosiphon pisum PE=4 SV=1	ACYPI	14	0.1923	0.3733	1	0.521867	1.9231	1.8707	0.4786	1.42413	2.72892
682	16.56	17.2	45.2	tr|J9K5D3|J9K5D3_ACYPI	J9K5D3	Uncharacterized protein OS=Acyrthosiphon pisum GN=LOC100160553 PE=4 SV=1	ACYPI	12	0.169	0.4742	1	0.547733	1.8535	1.4997	1.1695	1.50757	2.75237
2056	3.78	3.96	34	tr|J9K5R8|J9K5R8_ACYPI	J9K5R8	Structural maintenance of chromosomes protein OS=Acyrthosiphon pisum GN=LOC100575353 PE=3 SV=2	ACYPI	3	0.3373	0.1282	1	0.4885	1.5417	1.3305	1.1803	1.35083	2.76527
407	25.27	25.59	65.6	tr|J9KA35|J9KA35_ACYPI	J9KA35	Uncharacterized protein OS=Acyrthosiphon pisum PE=4 SV=1	ACYPI	12	0.1528	0.7311	1	0.627967	2.1281	1.6904	1.3932	1.73723	2.76644
304	29.92	30.05	65.8	tr|J9JMZ2|J9JMZ2_ACYPI	J9JMZ2	NADPH--cytochrome P450 reductase OS=Acyrthosiphon pisum GN=LOC100165486 PE=3 SV=1	ACYPI	21	0.1236	0.5445	1	0.556033	2.1677	1.4191	1.0375	1.54143	2.7722
817	14.05	16.28	66.5	tr|X1WI63|X1WI63_ACYPI	X1WI63	Uncharacterized protein OS=Acyrthosiphon pisum GN=LOC100163992 PE=4 SV=1	ACYPI	9	0.3221	0.6982	1	0.673433	2.7542	2.1478	0.7311	1.8777	2.78825
3499	0.28	9.11	35.2	tr|J9JKN6|J9JKN6_ACYPI	J9JKN6	Uncharacterized protein OS=Acyrthosiphon pisum GN=LOC100168920 PE=4 SV=2	ACYPI	5	0.1169	0.1038	1	0.4069	1.556	1.2942	0.5598	1.13667	2.79348
1813	4.35	4.52	42.4	tr|X1WW46|X1WW46_ACYPI	X1WW46	Uncharacterized protein OS=Acyrthosiphon pisum GN=LOC100166718 PE=4 SV=1	ACYPI	6	0.2535	0.4656	1	0.573033	2.208	1.7701	0.8472	1.60843	2.80688
461	22.5	23.47	41.9	tr|X1WIP8|X1WIP8_ACYPI	X1WIP8	Uncharacterized protein OS=Acyrthosiphon pisum GN=LOC100158822 PE=4 SV=1	ACYPI	15	0.169	0.4786	1	0.5492	1.6293	1.803	1.2023	1.54487	2.81294
1454	6.51	6.97	35.1	tr|J9JT04|J9JT04_ACYPI	J9JT04	Uncharacterized protein OS=Acyrthosiphon pisum GN=LOC100160488 PE=3 SV=2	ACYPI	4	0.2355	0.6546	1	0.630033	2.8054	1.9953	0.5395	1.78007	2.82535
1470	6.38	6.62	33.5	tr|X1WJ53|X1WJ53_ACYPI	X1WJ53	Uncharacterized protein OS=Acyrthosiphon pisum PE=4 SV=1	ACYPI	6	0.4487	0.2443	1	0.564333	1.6293	1.8365	1.3183	1.5947	2.82581
1576	5.88	5.9	35.2	tr|J9JV62|J9JV62_ACYPI	J9JV62	Uncharacterized protein OS=Acyrthosiphon pisum PE=4 SV=1	ACYPI	5	0.2805	0.863	1	0.7145	2.3988	2.3335	1.3428	2.02503	2.8342
1260	8.15	8.35	51.5	tr|X1WJ24|X1WJ24_ACYPI	X1WJ24	Uncharacterized protein OS=Acyrthosiphon pisum PE=3 SV=1	ACYPI	9	0.2333	0.4055	1	0.546267	1.8197	2.0137	0.8241	1.5525	2.84202
58	63.87	64.23	75	tr|V5SQ25|V5SQ25_MYZPE	V5SQ25	Cytochrome P450 CYP6CY3 OS=Myzus persicae GN=CYP6CY3 PE=2 SV=1	MYZPE	52	0.2333	0.7943	1	0.675867	2.6546	2.3768	0.7311	1.92083	2.84203
1076	10.16	10.25	25.1	tr|J9K859|J9K859_ACYPI	J9K859	Uncharacterized protein OS=Acyrthosiphon pisum GN=LOC100573207 PE=4 SV=2	ACYPI	5	0.6668	0.2089	1	0.625233	2.5823	1.8707	0.8954	1.7828	2.85142
1889	4.11	4.41	42.1	tr|J9K9D1|J9K9D1_ACYPI	J9K9D1	Uncharacterized protein OS=Acyrthosiphon pisum PE=4 SV=1	ACYPI	2	0.1871	0.413	1	0.533367	1.6904	2.2491	0.631	1.5235	2.85638
1972	4	4.31	23.7	tr|J9K3M7|J9K3M7_ACYPI	J9K3M7	Uncharacterized protein OS=Acyrthosiphon pisum GN=LOC100162028 PE=4 SV=1	ACYPI	3	0.6855	0.6486	1	0.778033	3.02	2.1086	1.5417	2.22343	2.85776
1119	9.65	10.94	47.8	tr|J9K1Z9|J9K1Z9_ACYPI	J9K1Z9	Uncharacterized protein OS=Acyrthosiphon pisum GN=LOC100166323 PE=4 SV=1	ACYPI	10	0.1067	0.3436	1	0.483433	1.9231	1.4454	0.8017	1.39007	2.87541
945	11.74	11.74	47.1	tr|J9K284|J9K284_ACYPI	J9K284	Ribosomal protein L15 OS=Acyrthosiphon pisum PE=3 SV=1	ACYPI	11	0.2606	0.879	1	0.7132	2.5823	2.1878	1.4322	2.06743	2.89881
18	102.13	102.23	82.3	tr|X1WV43|X1WV43_ACYPI	X1WV43	Uncharacterized protein OS=Acyrthosiphon pisum PE=4 SV=1	ACYPI	91	0.1556	0.5546	1	0.570067	2.1677	2.0137	0.787	1.65613	2.90516
3054	1.29	1.4	18.4	tr|J9JY27|J9JY27_ACYPI	J9JY27	Uncharacterized protein OS=Acyrthosiphon pisum GN=Pgam5 PE=4 SV=2	ACYPI	3	0.1236	1.8707	1	0.9981	4.0179	2.3988	2.2909	2.90253	2.90806
1511	6.1	6.25	30.5	tr|J9JSU7|J9JSU7_ACYPI	J9JSU7	Uncharacterized protein OS=Acyrthosiphon pisum GN=LOC100163601 PE=4 SV=1	ACYPI	6	0.1472	0.4875	1	0.5449	2.1478	1.6444	0.9638	1.58533	2.9094
383	26.37	27.09	45.4	tr|J9K297|J9K297_ACYPI	J9K297	Uncharacterized protein OS=Acyrthosiphon pisum PE=4 SV=1	ACYPI	19	0.1009	0.6918	1	0.597567	2.729	1.9953	0.5152	1.7465	2.92269
400	25.58	26.11	46.6	tr|J9JXS8|J9JXS8_ACYPI	J9JXS8	Uncharacterized protein OS=Acyrthosiphon pisum GN=LOC100168171 PE=3 SV=2	ACYPI	19	0.302	0.5346	1	0.6122	2.421	1.9953	0.9817	1.79933	2.93913
81	55.13	55.51	63.6	tr|J9JRM2|J9JRM2_ACYPI	J9JRM2	Uncharacterized protein OS=Acyrthosiphon pisum PE=4 SV=2	ACYPI	32	0.1096	0.4207	1	0.5101	1.9953	1.5417	0.9638	1.50027	2.94112
178	39.94	41.12	49.1	tr|J9K3E1|J9K3E1_ACYPI	J9K3E1	Uncharacterized protein OS=Acyrthosiphon pisum PE=3 SV=1	ACYPI	27	0.3767	0.8017	1	0.726133	2.9648	2.3988	1.0765	2.1467	2.95634
2490	2.07	2.13	30.2	tr|J9KB20|J9KB20_ACYPI	J9KB20	Uncharacterized protein OS=Acyrthosiphon pisum GN=LOC100165038 PE=3 SV=1	ACYPI	3	0.2992	0.6081	1	0.635767	2.2284	2.1478	1.2942	1.89013	2.973
2147	3.35	3.52	26.1	tr|J9JNN1|J9JNN1_ACYPI	J9JNN1	Uncharacterized protein OS=Acyrthosiphon pisum GN=LOC100163051 PE=4 SV=1	ACYPI	2	0.879	0.6252	1	0.834733	2.2284	3.02	2.2909	2.5131	3.01066
376	26.54	27.2	44.4	tr|J9K6W8|J9K6W8_ACYPI	J9K6W8	Uncharacterized protein OS=Acyrthosiphon pisum GN=LOC100570524 PE=3 SV=1	ACYPI	19	0.2729	0.8241	1	0.699	3.3729	1.7701	1.2246	2.12253	3.03653
424	24.36	24.58	68.1	tr|J9JS84|J9JS84_ACYPI	J9JS84	Uncharacterized protein OS=Acyrthosiphon pisum GN=cry2-1 PE=4 SV=1	ACYPI	16	0.4487	0.879	1	0.7759	3.0761	2.7542	1.2706	2.36697	3.05061
118	49.38	49.46	43.1	tr|J9K759|J9K759_ACYPI	J9K759	Uncharacterized protein OS=Acyrthosiphon pisum PE=4 SV=2	ACYPI	56	0.2606	0.7112	1	0.657267	2.6546	2.0324	1.3552	2.01407	3.06431
689	16.42	18.92	46.1	tr|J9JRR5|J9JRR5_ACYPI	J9JRR5	Uncharacterized protein OS=Acyrthosiphon pisum PE=4 SV=1	ACYPI	15	0.2291	0.5754	1	0.6015	2.3768	1.9055	1.2706	1.85097	3.07725
15	109.25	109.3	58.7	tr|J9JXK1|J9JXK1_ACYPI	J9JXK1	Uncharacterized protein OS=Acyrthosiphon pisum PE=4 SV=2	ACYPI	100	0.1923	0.6427	1	0.611667	2.3988	2.1677	1.0965	1.88767	3.0861
2031	3.91	4.86	29.2	tr|J9K2Y5|J9K2Y5_ACYPI	J9K2Y5	Uncharacterized protein OS=Acyrthosiphon pisum PE=4 SV=2	ACYPI	3	0.4246	0.1096	1	0.5114	2.5351	1.3305	0.912	1.59253	3.11407
4	197.56	197.73	80	tr|J9K5E2|J9K5E2_ACYPI	J9K5E2	Uncharacterized protein OS=Acyrthosiphon pisum PE=4 SV=2	ACYPI	234	0.1225	0.3404	1	0.487633	2.0324	1.9588	0.6252	1.5388	3.15565
68	59.29	59.53	66.6	tr|J9KAY2|J9KAY2_ACYPI	J9KAY2	Uncharacterized protein OS=Acyrthosiphon pisum GN=LOC100162578 PE=4 SV=2	ACYPI	42	0.207	0.5395	1	0.582167	2.3988	1.9409	1.2359	1.85853	3.19244
554	19.88	20.11	56.6	tr|J9JS73|J9JS73_ACYPI	J9JS73	Uncharacterized protein OS=Acyrthosiphon pisum PE=3 SV=1	ACYPI	13	0.4055	0.5152	1	0.640233	2.9376	2.6303	0.5649	2.04427	3.193
290	30.67	31.1	39.4	tr|X1WW89|X1WW89_ACYPI	X1WW89	Uncharacterized protein OS=Acyrthosiphon pisum PE=3 SV=1	ACYPI	19	0.3597	1.0965	1	0.818733	3.8371	3.02	1.0864	2.64783	3.23406
2250	2.87	3.02	35.1	tr|J9JPP1|J9JPP1_ACYPI	J9JPP1	Uncharacterized protein OS=Acyrthosiphon pisum PE=4 SV=1	ACYPI	2	1.406	0.263	1	0.889667	3.8371	3.4041	1.406	2.8824	3.23987
2995	1.54	1.71	33.5	tr|J9K846|J9K846_ACYPI	J9K846	Uncharacterized protein OS=Acyrthosiphon pisum PE=4 SV=1	ACYPI	2	0.929	0.0625	1	0.663833	2.4889	1.888	2.1086	2.16183	3.25659
143	45.42	45.89	41.7	tr|J9K048|J9K048_ACYPI	J9K048	Calcium-transporting ATPase OS=Acyrthosiphon pisum PE=3 SV=2	ACYPI	28	0.1614	0.5861	1	0.5825	2.3335	2.0893	1.2942	1.90567	3.27153
261	32.7	33	60.2	tr|J9JU88|J9JU88_ACYPI	J9JU88	Adenosylhomocysteinase OS=Acyrthosiphon pisum GN=LOC100164149 PE=3 SV=1	ACYPI	19	0.0871	0.6368	1	0.574633	2.466	2.2699	0.9204	1.88543	3.28111
500	21.21	22.78	49.5	tr|J9JNC0|J9JNC0_ACYPI	J9JNC0	Uncharacterized protein (Fragment) OS=Acyrthosiphon pisum GN=LOC100160435 PE=3 SV=1	ACYPI	15	0.1486	0.4875	1	0.545367	2.2491	2.0893	1.0568	1.7984	3.2976
642	17.49	18.57	44	tr|J9JV22|J9JV22_ACYPI	J9JV22	Uncharacterized protein OS=Acyrthosiphon pisum PE=4 SV=2	ACYPI	11	0.1706	0.4365	1	0.5357	3.1623	2.0324	0.1318	1.7755	3.31436
1796	4.42	4.95	39	tr|Q9TFD9|Q9TFD9_9HEMI	Q9TFD9	Cytochrome c oxidase subunit 2 (Fragment) OS=Myzus varians GN=COII PE=3 SV=1	9HEMI	3	0.3404	0.8017	1	0.714033	2.8054	2.9376	1.3804	2.37447	3.32543
2074	3.69	3.83	46.2	tr|X1WJJ1|X1WJJ1_ACYPI	X1WJJ1	Uncharacterized protein OS=Acyrthosiphon pisum GN=LOC100166874 PE=4 SV=1	ACYPI	4	0.16	0.2655	1	0.475167	2.6062	1.6293	0.5248	1.58677	3.33939
53	67.6	72.32	51.7	tr|J9K3D3|J9K3D3_ACYPI	J9K3D3	Uncharacterized protein OS=Acyrthosiphon pisum GN=LOC100161693 PE=4 SV=2	ACYPI	50	0.1754	0.5861	1	0.587167	2.729	2.1677	1.0186	1.97177	3.3581
575	19.24	19.56	33.5	tr|J9KNL6|J9KNL6_ACYPI	J9KNL6	Uncharacterized protein OS=Acyrthosiphon pisum GN=LOC100575654 PE=4 SV=2	ACYPI	13	0.1528	0.8318	1	0.661533	3.1333	2.3121	1.2474	2.23093	3.37237
900	12.37	12.69	38	tr|J9JXG3|J9JXG3_ACYPI	J9JXG3	Uncharacterized protein OS=Acyrthosiphon pisum PE=3 SV=1	ACYPI	9	0.2208	0.5649	1	0.595233	2.704	2.3988	0.9376	2.01347	3.38265
1	398.19	398.19	59.3	tr|J9JKL8|J9JKL8_ACYPI	J9JKL8	Uncharacterized protein OS=Acyrthosiphon pisum GN=Ipps PE=4 SV=2	ACYPI	218	0.1191	0.4613	1	0.5268	2.2699	2.0893	1.0093	1.7895	3.39692
3	204.06	204.09	60.2	tr|X1X113|X1X113_ACYPI	X1X113	Uncharacterized protein OS=Acyrthosiphon pisum GN=LOC100568866 PE=4 SV=1	ACYPI	188	0.2938	0.5152	1	0.603	2.6062	2.4434	1.1272	2.05893	3.41448
1914	4.05	4.51	27.3	tr|J9JJF6|J9JJF6_ACYPI	J9JJF6	Uncharacterized protein OS=Acyrthosiphon pisum GN=LOC100162864 PE=3 SV=1	ACYPI	4	0.138	0.631	1	0.589667	2.5586	2.2491	1.2942	2.03397	3.44935
112	50.2	52.76	82.2	tr|J9JQC9|J9JQC9_ACYPI	J9JQC9	Uncharacterized protein OS=Acyrthosiphon pisum GN=LOC100160639 PE=3 SV=1	ACYPI	43	0.0718	0.5152	1	0.529	2.421	2.1878	0.9376	1.8488	3.4949
23	93.73	94.54	78.3	tr|J9JKH2|J9JKH2_ACYPI	J9JKH2	Uncharacterized protein OS=Acyrthosiphon pisum GN=LOC100165472 PE=4 SV=2	ACYPI	81	0.1542	0.5346	1	0.562933	2.421	2.421	1.1272	1.98973	3.53458
328	29	30.35	49.9	tr|J9JZ16|J9JZ16_ACYPI	J9JZ16	Coatomer subunit beta OS=Acyrthosiphon pisum GN=LOC100168395 PE=4 SV=1	ACYPI	19	0.0802	0.5754	1	0.551867	2.6303	2.1478	1.0765	1.95153	3.53624
2333	2.43	3.39	30.9	tr|J9K5U3|J9K5U3_ACYPI	J9K5U3	Ubiquitin carboxyl-terminal hydrolase OS=Acyrthosiphon pisum PE=3 SV=2	ACYPI	4	0.4406	0.9908	1	0.810467	4.8753	2.9923	0.7447	2.87077	3.54212
226	35.49	37.06	52.2	tr|J9JPK1|J9JPK1_ACYPI	J9JPK1	Uncharacterized protein OS=Acyrthosiphon pisum GN=LOC100168188 PE=4 SV=2	ACYPI	35	0.1959	0.6138	1	0.603233	3.02	2.5119	0.9204	2.15077	3.5654
139	45.86	46.2	47.4	tr|J9JKP1|J9JKP1_ACYPI	J9JKP1	Uncharacterized protein OS=Acyrthosiphon pisum PE=4 SV=1	ACYPI	28	0.3251	0.673	1	0.666033	3.4356	2.884	0.871	2.39687	3.59872
1501	6.14	6.51	36.3	tr|X1WQ84|X1WQ84_ACYPI	X1WQ84	Uncharacterized protein OS=Acyrthosiphon pisum GN=LOC100573788 PE=4 SV=1	ACYPI	6	0.7586	1.9953	1	1.2513	5.5463	4.7863	3.2211	4.5179	3.61057
305	29.87	30.04	72.4	tr|J9JPW6|J9JPW6_ACYPI	J9JPW6	Uncharacterized protein OS=Acyrthosiphon pisum PE=4 SV=2	ACYPI	23	0.1343	0.5012	1	0.545167	2.704	2.3768	0.8395	1.97343	3.61987
297	30.42	32.4	53.3	tr|J9JN17|J9JN17_ACYPI	J9JN17	Coatomer subunit gamma OS=Acyrthosiphon pisum PE=3 SV=1	ACYPI	21	0.1368	0.3436	1	0.493467	2.5586	1.7061	1.1066	1.79043	3.62828
1512	6.1	6.16	44	tr|J9JP41|J9JP41_ACYPI	J9JP41	Uncharacterized protein OS=Acyrthosiphon pisum GN=LOC100162030 PE=4 SV=1	ACYPI	3	0.3945	0.3945	1	0.596333	4.0926	2.1281	0.2884	2.1697	3.6384
1865	4.16	5.17	33.2	tr|J9K3Z0|J9K3Z0_ACYPI	J9K3Z0	AP-3 complex subunit delta OS=Acyrthosiphon pisum GN=LOC100166371 PE=3 SV=2	ACYPI	3	0.7943	0.6792	1	0.8245	4.4875	2.9923	1.5849	3.02157	3.66473
2628	2.02	2.08	20.5	tr|X1WJ46|X1WJ46_ACYPI	X1WJ46	Uncharacterized protein OS=Acyrthosiphon pisum PE=4 SV=1	ACYPI	2	0.1355	0.673	1	0.602833	3.1333	2.2699	1.2942	2.23247	3.70329
1886	4.12	4.25	39.1	tr|J9JYX5|J9JYX5_ACYPI	J9JYX5	Uncharacterized protein OS=Acyrthosiphon pisum PE=4 SV=1	ACYPI	2	0.1941	0.4446	1	0.546233	2.5823	2.5823	0.929	2.0312	3.71856
568	19.46	20.11	40.8	tr|J9JJS1|J9JJS1_ACYPI	J9JJS1	Uncharacterized protein OS=Acyrthosiphon pisum PE=4 SV=1	ACYPI	12	0.2168	0.871	1	0.695933	3.8019	2.2284	1.7539	2.59473	3.72842
134	46.45	46.55	44	tr|J9JTG2|J9JTG2_ACYPI	J9JTG2	Uncharacterized protein OS=Acyrthosiphon pisum GN=LOC100570603 PE=4 SV=1	ACYPI	39	0.1854	0.5808	1	0.588733	3.4356	2.208	1.028	2.22387	3.77738
1276	8.03	8.15	42	tr|X1WZL8|X1WZL8_ACYPI	X1WZL8	Uncharacterized protein OS=Acyrthosiphon pisum GN=LOC100574443 PE=4 SV=1	ACYPI	6	0.3698	0.1127	1	0.494167	3.2211	1.888	0.5754	1.89483	3.8344
2824	2	2.03	30	tr|J9JXQ1|J9JXQ1_ACYPI	J9JXQ1	Uncharacterized protein OS=Acyrthosiphon pisum GN=LOC100573394 PE=4 SV=2	ACYPI	2	0.1076	0.1786	1	0.428733	2.0137	2.6546	0.2911	1.65313	3.85585
1523	6.05	7.31	32.5	tr|J9JTZ2|J9JTZ2_ACYPI	J9JTZ2	Uncharacterized protein OS=Acyrthosiphon pisum GN=LOC100162668 PE=4 SV=1	ACYPI	4	0.3631	0.3565	1	0.5732	2.421	3.3113	0.929	2.22043	3.87375
80	55.74	56.19	64.8	tr|J9JTL3|J9JTL3_ACYPI	J9JTL3	Uncharacterized protein OS=Acyrthosiphon pisum GN=LOC100160401 PE=4 SV=2	ACYPI	36	0.1706	0.8872	1	0.685933	3.5975	3.1915	1.2246	2.6712	3.89426
618	18.15	18.73	46.2	tr|J9K934|J9K934_ACYPI	J9K934	Innexin OS=Acyrthosiphon pisum GN=LOC100162520 PE=3 SV=1	ACYPI	12	0.1459	0.8551	1	0.667	3.767	2.8576	1.2359	2.62017	3.92829
25	87.73	88.26	60.7	tr|J9K797|J9K797_ACYPI	J9K797	Clathrin heavy chain OS=Acyrthosiphon pisum GN=LOC100165179 PE=3 SV=2	ACYPI	57	0.2443	1.0375	1	0.7606	4.0179	3.5318	1.5417	3.03047	3.98431
2254	2.84	3.56	29.5	tr|J9JZ70|J9JZ70_ACYPI	J9JZ70	Uncharacterized protein OS=Acyrthosiphon pisum PE=4 SV=2	ACYPI	2	0.0409	0.0787	1	0.3732	2.2284	1.7539	0.4831	1.48847	3.98839
78	56.06	56.32	44	tr|J9K3Y5|J9K3Y5_ACYPI	J9K3Y5	Uncharacterized protein OS=Acyrthosiphon pisum PE=4 SV=2	ACYPI	34	0.1977	0.4169	1	0.5382	2.9648	2.1281	1.3804	2.15777	4.00923
2009	4	4	33.1	tr|J9JLC0|J9JLC0_ACYPI	J9JLC0	Palmitoyltransferase OS=Acyrthosiphon pisum GN=LOC100159638 PE=3 SV=1	ACYPI	2	0.2805	0.5105	1	0.597	3.5645	2.1086	1.5276	2.40023	4.02049
811	14.09	16.28	41.2	tr|J9JLJ4|J9JLJ4_ACYPI	J9JLJ4	Uncharacterized protein OS=Acyrthosiphon pisum GN=LOC100161312 PE=4 SV=1	ACYPI	12	0.4365	0.9727	1	0.803067	3.4995	3.8371	2.8314	3.38933	4.22049
1046	10.39	10.92	47.7	tr|J9K830|J9K830_ACYPI	J9K830	Uncharacterized protein OS=Acyrthosiphon pisum GN=Lsm1 PE=4 SV=1	ACYPI	7	1.4723	2.5823	1	1.68487	8.8716	8.0168	4.6559	7.18143	4.26232
866	13.07	13.32	56.3	tr|J9JTH1|J9JTH1_ACYPI	J9JTH1	Uncharacterized protein OS=Acyrthosiphon pisum GN=LOC100169552 PE=4 SV=1	ACYPI	12	0.2606	0.6026	1	0.621067	4.0179	2.6792	1.3932	2.69677	4.34215
2102	3.57	3.74	29.8	tr|J9JL09|J9JL09_ACYPI	J9JL09	Uncharacterized protein OS=Acyrthosiphon pisum GN=LOC100169199 PE=4 SV=2	ACYPI	2	0.1722	0.2679	1	0.480033	3.5645	2.0137	0.7727	2.11697	4.41004
1041	10.47	10.95	35	tr|J9KB65|J9KB65_ACYPI	J9KB65	Lipase maturation factor OS=Acyrthosiphon pisum PE=3 SV=1	ACYPI	14	0.2582	0.5152	1	0.591133	3.7325	2.729	1.4997	2.65373	4.48923
998	10.93	11.71	54.1	tr|J9K4N5|J9K4N5_ACYPI	J9K4N5	Uncharacterized protein OS=Acyrthosiphon pisum GN=LOC100159324 PE=4 SV=1	ACYPI	9	0.4742	0.9204	1	0.7982	5.3951	4.2073	1.3062	3.6362	4.5555
12	116.95	117.02	83.4	tr|J9JLC9|J9JLC9_ACYPI	J9JLC9	Uncharacterized protein OS=Acyrthosiphon pisum PE=4 SV=2	ACYPI	120	0.0839	0.5808	1	0.5549	3.1046	2.9923	1.7378	2.61157	4.70637
5	156.97	157.04	66.6	tr|J9JZ55|J9JZ55_ACYPI	J9JZ55	Uncharacterized protein OS=Acyrthosiphon pisum GN=LOC100575228 PE=4 SV=2	ACYPI	127	0.1028	0.6194	1	0.574067	3.6644	3.1915	1.3428	2.7329	4.7606
268	32	32.26	58.5	tr|J9JWC3|J9JWC3_ACYPI	J9JWC3	Eukaryotic translation initiation factor 3 subunit E OS=Acyrthosiphon pisum GN=LOC100167983 PE=3 SV=1	ACYPI	17	0.1259	0.4571	1	0.527667	3.281	3.0479	1.2942	2.54103	4.8156
381	26.4	26.6	44	tr|J9K288|J9K288_ACYPI	J9K288	Uncharacterized protein OS=Acyrthosiphon pisum GN=LOC100167458 PE=4 SV=1	ACYPI	20	0.302	0.4656	1	0.5892	4.6132	2.5823	1.3677	2.8544	4.84453
1044	10.43	11.07	35.8	tr|J9JP42|J9JP42_ACYPI	J9JP42	Uncharacterized protein OS=Acyrthosiphon pisum GN=LOC100160079 PE=4 SV=2	ACYPI	6	0.1675	0.2208	1	0.462767	3.3729	2.6546	0.8872	2.3049	4.9807
1305	7.88	8.38	39.1	tr|J9K7T6|J9K7T6_ACYPI	J9K7T6	Uncharacterized protein OS=Acyrthosiphon pisum GN=LOC100164959 PE=4 SV=1	ACYPI	6	0.6918	0.1585	1	0.616767	4.529	3.1915	1.5136	3.07803	4.9906
46	71.19	71.51	52	tr|J9K6M4|J9K6M4_ACYPI	J9K6M4	Calcium-transporting ATPase OS=Acyrthosiphon pisum PE=3 SV=1	ACYPI	54	0.0991	0.929	1	0.676033	4.3652	3.9446	2.1086	3.4728	5.13702
1685	5.09	5.18	21.1	tr|J9KA99|J9KA99_ACYPI	J9KA99	Uncharacterized protein OS=Acyrthosiphon pisum PE=4 SV=2	ACYPI	6	0.0356	0.5546	1	0.530067	4.2073	1.1169	3.5645	2.9629	5.58967
2253	2.86	4.06	37.6	tr|J9JNM1|J9JNM1_ACYPI	J9JNM1	Uncharacterized protein OS=Acyrthosiphon pisum GN=LOC100574855 PE=3 SV=2	ACYPI	4	0.1995	0.5297	1	0.5764	5.445	4.1305	2.1281	3.9012	6.76822
