# Supplementary material for: Combined Transcriptomic and Proteomic Analysis of Myzus persicae, the Green Peach Aphid, Infected with Cucumber Mosaic Virus
Source: Insects. 2021 Apr 21;12(5):372. doi: 10.3390/insects12050372 (PMC8142985; doi:10.3390/insects12050372)
Supplement: Supplementary file 1 [file insects-12-00372-s001.zip › supplement file/Supplementary Table S8-Integrated_Function.annotation for proteomic dataset.xlsx]

## Sheet: Sheet1
#GeneID	COG_class	COG_class_annotation	GO_annotation	KEGG_annotation	Swissprot_annotation	TrEMBL_annotation	nr_annotation	nt_annotation
c51581_g1_i1	--	--	--	--	Replication protein A 70 kDa DNA-binding subunit GN=RpA-70 OS=Drosophila melanogaster (Fruit fly) PE=1 SV=1	Uncharacterized protein OS=Acyrthosiphon pisum (Pea aphid) PE=4 SV=1	PREDICTED: replication protein A 70 kDa DNA-binding subunit-like [Acyrthosiphon pisum]	PREDICTED: Acyrthosiphon pisum replication protein A 70 kDa DNA-binding subunit-like (LOC100575876), mRNA
c19380_g1_i1	--	--	--	--	--	--	--	Dendroctonus ponderosae Seq01019023, whole genome shotgun sequence
c18181_g2_i1	--	--	--	--	--	--	--	PREDICTED: Acyrthosiphon pisum neuropeptide FF receptor 2-like (LOC100167549), mRNA
c14898_g1_i1	--	--	--	--	--	--	--	PREDICTED: Acyrthosiphon pisum putative fatty acyl-CoA reductase CG5065-like, transcript variant 1 (LOC100161452), mRNA
c34516_g2_i1	--	--	--	--	Uncharacterized proline-rich protein (Fragment) OS=Owenia fusiformis PE=4 SV=1	Uncharacterized protein OS=Acyrthosiphon pisum (Pea aphid) PE=4 SV=1	PREDICTED: transcription factor collier-like [Acyrthosiphon pisum]	PREDICTED: Acyrthosiphon pisum transcription factor collier-like (LOC100572453), mRNA
c51820_g1_i5	--	--	--	--	--	Uncharacterized protein OS=Acyrthosiphon pisum (Pea aphid) PE=4 SV=1	PREDICTED: uncharacterized protein KIAA0195-like [Acyrthosiphon pisum]	PREDICTED: Acyrthosiphon pisum uncharacterized protein KIAA0195-like (LOC100163855), mRNA
c78717_g1_i1	[J]	Translation, ribosomal structure and biogenesis	Molecular Function: structural constituent of ribosome (GO:0003735);; Cellular Component: ribosome (GO:0005840);; Biological Process: translation (GO:0006412);;	K02918|3e-79|api:100165466|similar to ribosomal protein L35e-like protein	60S ribosomal protein L35 GN=rpl-35 OS=Caenorhabditis elegans PE=3 SV=1	Uncharacterized protein GN=ACYPI006417 OS=Acyrthosiphon pisum (Pea aphid) PE=2 SV=1	ribosomal protein L35e-like [Acyrthosiphon pisum]	Acyrthosiphon pisum ribosomal protein L35e-like (LOC100165466), mRNA
c557_g1_i1	--	--	--	--	--	--	--	TSA: Aphis craccivora Aphis_trimmed_contig_2875 transcribed RNA sequence
c53538_g1_i2	--	--	--	--	--	Uncharacterized protein OS=Acyrthosiphon pisum (Pea aphid) PE=4 SV=1	PREDICTED: hypothetical protein LOC100571270 [Acyrthosiphon pisum]	PREDICTED: Acyrthosiphon pisum hypothetical protein LOC100571270 (LOC100571270), mRNA
c32280_g1_i1	--	--	--	--	--	--	--	Plasmodium falciparum 3D7 chromosome 10, complete sequence
c106795_g1_i1	--	--	--	--	--	Uncharacterized protein OS=Acyrthosiphon pisum (Pea aphid) PE=4 SV=1	PREDICTED: hypothetical protein LOC100162262 [Acyrthosiphon pisum]	PREDICTED: Acyrthosiphon pisum hypothetical protein LOC100162262 (LOC100162262), mRNA
c126181_g1_i1	--	--	Molecular Function: actin binding (GO:0003779);; Molecular Function: catalytic activity (GO:0003824);; Biological Process: actin filament organization (GO:0007015);; Biological Process: cytoplasmic transport, nurse cell to oocyte (GO:0007303);; Biological Process: skeletal muscle tissue development (GO:0007519);; Biological Process: larval visceral muscle development (GO:0007523);; Cellular Compo…	--	--	GD23326 (Fragment) GN=Dsim\GD23326 OS=Drosophila simulans (Fruit fly) PE=4 SV=1	PREDICTED: hypothetical protein LOC100167295 [Acyrthosiphon pisum]	PREDICTED: Acyrthosiphon pisum hypothetical protein LOC100167295 (LOC100167295), mRNA
c90509_g1_i1	--	--	Molecular Function: nucleotide binding (GO:0000166);; Molecular Function: motor activity (GO:0003774);; Cellular Component: axonemal dynein complex (GO:0005858);; Biological Process: microtubule-based movement (GO:0007018);; Biological Process: sensory perception of sound (GO:0007605);; Molecular Function: ATPase activity, coupled (GO:0042623);;	--	Dynein beta chain, ciliary OS=Tripneustes gratilla (Hawaian sea urchin) PE=1 SV=1	Uncharacterized protein OS=Acyrthosiphon pisum (Pea aphid) PE=4 SV=1	PREDICTED: dynein beta chain, ciliary-like [Acyrthosiphon pisum]	PREDICTED: Acyrthosiphon pisum dynein beta chain, ciliary-like (LOC100166970), mRNA
c16717_g1_i1	--	--	--	--	--	--	--	Acyrthosiphon pisum GDP-fucose protein O-fucosyltransferase 2-like (LOC100163639), mRNA
c51943_g2_i7	--	--	--	--	--	Uncharacterized protein OS=Acyrthosiphon pisum (Pea aphid) PE=4 SV=1	PREDICTED: hypothetical protein LOC100568865 [Acyrthosiphon pisum]	--
c44835_g1_i1	[E]	Amino acid transport and metabolism	Molecular Function: endopeptidase activity (GO:0004175);;	K08657|1e-138|api:100159692|similar to taspase, threonine aspartase 1	Putative isoaspartyl peptidase/L-asparaginase beta chain (Precursor) GN=DDB_G0279357 OS=Dictyostelium discoideum (Slime mold) PE=3 SV=1	Uncharacterized protein OS=Acyrthosiphon pisum (Pea aphid) PE=4 SV=1	PREDICTED: threonine aspartase 1-like [Acyrthosiphon pisum]	PREDICTED: Acyrthosiphon pisum threonine aspartase 1-like (LOC100159692), mRNA
c34756_g1_i2	--	--	--	--	--	Uncharacterized protein OS=Acyrthosiphon pisum (Pea aphid) PE=4 SV=1	--	--
c104695_g1_i1	[O]	Posttranslational modification, protein turnover, chaperones	Molecular Function: ATP binding (GO:0005524);; Cellular Component: cytoplasm (GO:0005737);; Biological Process: response to stress (GO:0006950);; Biological Process: protein refolding (GO:0042026);; Molecular Function: unfolded protein binding (GO:0051082);;	--	Hydrogenosomal chaperonin HSP60 GN=HSP60 OS=Trichomonas vaginalis PE=3 SV=1	Predicted protein (Fragment) GN=v1g149214 OS=Nematostella vectensis (Starlet sea anemone) PE=3 SV=1	chaperonin groEL-like protein - Weevil	PREDICTED: Bombus impatiens 60 kDa chaperonin-like (LOC100744624), mRNA
c52451_g1_i2	--	--	--	--	Protein sidekick (Precursor) GN=sdk OS=Drosophila melanogaster (Fruit fly) PE=1 SV=2	Uncharacterized protein OS=Acyrthosiphon pisum (Pea aphid) PE=4 SV=1	PREDICTED: protein sidekick-like isoform 1 [Acyrthosiphon pisum]	PREDICTED: Acyrthosiphon pisum protein sidekick-like, transcript variant 1 (LOC100169352), mRNA
c14740_g1_i1	--	--	Molecular Function: transporter activity (GO:0005215);; Cellular Component: mitochondrial inner membrane (GO:0005743);; Cellular Component: integral component of membrane (GO:0016021);; Biological Process: transmembrane transport (GO:0055085);;	K05863|1e-71|aag:AaeL_AAEL010884|adp,atp carrier protein	ADP,ATP carrier protein 2 GN=AGAP002358 OS=Anopheles gambiae (African malaria mosquito) PE=2 SV=2	ADP/ATP translocase OS=Manduca sexta (Tobacco hawkmoth) PE=2 SV=1	PREDICTED: ADP,ATP carrier protein 2-like [Megachile rotundata]	Gryllus bimaculatus mRNA, GBcontig29229
c45195_g1_i4	--	--	--	--	Uncharacterized protein DDB_G0271670 (Precursor) GN=DDB_G0271670 OS=Dictyostelium discoideum (Slime mold) PE=4 SV=1	Uncharacterized protein OS=Acyrthosiphon pisum (Pea aphid) PE=4 SV=1	PREDICTED: CUGBP Elav-like family member 2-like isoform 1 [Acyrthosiphon pisum]	PREDICTED: Acyrthosiphon pisum CUGBP Elav-like family member 2-like, transcript variant 2 (LOC100160047), mRNA
c43307_g1_i2	--	--	--	--	--	Uncharacterized protein OS=Acyrthosiphon pisum (Pea aphid) PE=4 SV=1	PREDICTED: kelch-like protein 2-like [Acyrthosiphon pisum]	PREDICTED: Acyrthosiphon pisum ring canal kelch homolog (LOC100161097), partial mRNA
c26988_g1_i1	--	--	--	--	Putative 115 kDa protein in type-1 retrotransposable element R1DM OS=Drosophila melanogaster (Fruit fly) PE=4 SV=1	Uncharacterized protein OS=Acyrthosiphon pisum (Pea aphid) PE=4 SV=1	GA22538 [Drosophila pseudoobscura pseudoobscura]	--
c49905_g2_i2	[M]	Cell wall/membrane/envelope biogenesis	--	--	Salivary glue protein Sgs-3 (Precursor) GN=Sgs3 OS=Drosophila erecta (Fruit fly) PE=2 SV=3	Uncharacterized protein OS=Acyrthosiphon pisum (Pea aphid) PE=4 SV=1	PREDICTED: G-protein coupled receptor Mth2-like [Acyrthosiphon pisum]	PREDICTED: Acyrthosiphon pisum G-protein coupled receptor Mth2-like (LOC100165799), mRNA
c5440_g1_i1	--	--	Molecular Function: RNA polymerase II core promoter proximal region sequence-specific DNA binding transcription factor activity involved in negative regulation of transcription (GO:0001078);; Cellular Component: nucleus (GO:0005634);; Biological Process: regulation of transcription, DNA-templated (GO:0006355);; Biological Process: open tracheal system development (GO:0007424);; Biological Process…	K12114|0.0|api:100168124|vri	GATA zinc finger domain-containing protein 10 GN=gtaJ OS=Dictyostelium discoideum (Slime mold) PE=4 SV=1	Uncharacterized protein OS=Acyrthosiphon pisum (Pea aphid) PE=4 SV=1	vrille [Acyrthosiphon pisum]	Acyrthosiphon pisum partial mRNA for vrille (vri gene), strain YR2
c53322_g4_i10	--	--	--	--	--	Uncharacterized protein (Fragment) OS=Acyrthosiphon pisum (Pea aphid) PE=4 SV=1	hypothetical protein EAG_00403 [Camponotus floridanus]	--
c52919_g1_i4	--	--	--	--	--	Uncharacterized protein OS=Acyrthosiphon pisum (Pea aphid) PE=4 SV=1	PREDICTED: synaptic vesicle glycoprotein 2C-like [Acyrthosiphon pisum]	PREDICTED: Acyrthosiphon pisum synaptic vesicle glycoprotein 2C-like (LOC100163807), mRNA
c91883_g1_i1	--	--	Molecular Function: organic cyclic compound binding (GO:0097159);; Molecular Function: heterocyclic compound binding (GO:1901363);;	K14437|1e-07|dre:569471|chd7, KIAA0308, fd19h06, si:ch211-197o6.2, wu:cegs2051, wu:fb37f10, wu:fb39h04, wu:fd19h06	--	SNF2 family Nterminal domain containing protein GN=ACA1_244770 OS=Acanthamoeba castellanii str. Neff PE=4 SV=1	SNF2 family Nterminal domain containing protein [Acanthamoeba castellanii str. Neff]	--
c37769_g1_i1	--	--	Molecular Function: nucleic acid binding (GO:0003676);; Cellular Component: intracellular part (GO:0044424);;	--	Splicing factor U2af 38 kDa subunit GN=U2af38 OS=Drosophila melanogaster (Fruit fly) PE=1 SV=2	Putative uncharacterized protein GN=TcasGA2_TC010403 OS=Tribolium castaneum (Red flour beetle) PE=4 SV=1	hypothetical protein TcasGA2_TC010403 [Tribolium castaneum]	Acyrthosiphon pisum ubiquinone/menaquinone biosynthesis methyltransferase ubiE-like (LOC100163980), mRNA
c70753_g1_i1	--	--	--	--	--	--	PREDICTED: hypothetical protein LOC100575022 [Acyrthosiphon pisum]	PREDICTED: Acyrthosiphon pisum hypothetical protein LOC100575022 (LOC100575022), mRNA
c50859_g1_i4	--	--	Molecular Function: N-acetyltransferase activity (GO:0008080);;	--	Dopamine N-acetyltransferase GN=Dat OS=Drosophila melanogaster (Fruit fly) PE=1 SV=1	Arylalkylamine N-acetyltransferase 4 isoform A GN=AANAT4 OS=Acyrthosiphon pisum (Pea aphid) PE=2 SV=1	arylalkylamine N-acetyltransferase 4 isoform A [Acyrthosiphon pisum]	Acyrthosiphon pisum strain LSR1 arylalkylamine N-acetyltransferase 4 isoform A (AANAT4) mRNA, complete cds, alternatively spliced
c117675_g1_i1	[L]	Replication, recombination and repair	Molecular Function: binding (GO:0005488);; Molecular Function: transferase activity (GO:0016740);; Biological Process: macromolecule metabolic process (GO:0043170);; Biological Process: primary metabolic process (GO:0044238);;	--	--	Uncharacterized protein OS=Acyrthosiphon pisum (Pea aphid) PE=4 SV=1	hypothetical protein TcasGA2_TC005018 [Tribolium castaneum]	--
c50416_g5_i1	--	--	--	--	--	--	--	PREDICTED: Acyrthosiphon pisum protein TRC8 homolog (LOC100160538), mRNA
c34429_g1_i1	--	--	--	--	--	--	--	Naegleria fowleri mitochondrion, complete genome
c38511_g1_i2	[P]	Inorganic ion transport and metabolism	--	--	Heat shock protein 67B2 GN=Hsp67Bb OS=Drosophila melanogaster (Fruit fly) PE=2 SV=1	ACYPI008513 protein GN=ACYPI008513 OS=Acyrthosiphon pisum (Pea aphid) PE=4 SV=1	ACYPI008513 [Acyrthosiphon pisum]	PREDICTED: Acyrthosiphon pisum heat shock protein 67B2-like (LOC100167746), mRNA
c40218_g1_i4	[N]	Cell motility	Cellular Component: intracellular (GO:0005622);; Biological Process: ER to Golgi vesicle-mediated transport (GO:0006888);;	--	Probable trafficking protein particle complex subunit 2 GN=CG5161 OS=Drosophila melanogaster (Fruit fly) PE=2 SV=2	Uncharacterized protein OS=Acyrthosiphon pisum (Pea aphid) PE=4 SV=1	PREDICTED: trafficking protein particle complex subunit 2-like [Acyrthosiphon pisum]	PREDICTED: Acyrthosiphon pisum trafficking protein particle complex subunit 2-like (LOC100168626), mRNA
c4435_g1_i1	--	--	--	--	--	Aminopeptidase N GN=EAG_02991 OS=Camponotus floridanus (Florida carpenter ant) PE=4 SV=1	hypothetical protein LOAG_16289 [Loa loa]	Plasmodium falciparum 3D7 chromosome 9
c41253_g1_i1	--	--	--	--	Eukaryotic translation initiation factor 4 gamma GN=eif4g OS=Dictyostelium discoideum (Slime mold) PE=3 SV=1	Uncharacterized protein OS=Acyrthosiphon pisum (Pea aphid) PE=4 SV=1	spaetzle 4 precursor [Acyrthosiphon pisum]	Acyrthosiphon pisum spaetzle 4 (Spz4), mRNA
c51263_g1_i10	--	--	--	K05316|0.0|api:100161432|similar to AGAP005490-PA	Voltage-dependent calcium channel unc-36 (Precursor) GN=unc-36 OS=Caenorhabditis elegans PE=1 SV=2	Uncharacterized protein OS=Acyrthosiphon pisum (Pea aphid) PE=4 SV=1	PREDICTED: voltage-dependent calcium channel subunit alpha-2/delta-3-like isoform 1 [Acyrthosiphon pisum]	PREDICTED: Acyrthosiphon pisum voltage-dependent calcium channel subunit alpha-2/delta-3-like, transcript variant 1 (LOC100161432), mRNA
c49539_g1_i2	[G]	Carbohydrate transport and metabolism	Molecular Function: transporter activity (GO:0005215);; Biological Process: transport (GO:0006810);; Cellular Component: integral component of membrane (GO:0016021);;	K09884|1e-180|api:100168499|similar to aquaporin	Aquaporin OS=Haematobia irritans exigua (Buffalo fly) PE=2 SV=1	Uncharacterized protein OS=Acyrthosiphon pisum (Pea aphid) PE=3 SV=1	uncharacterized protein LOC100168499 [Acyrthosiphon pisum]	Acyrthosiphon pisum mRNA, clone: ACI0AAF56YP21, full-insert cDNA sequence based on ESTs (5'-EST:ACI0AAF56YP21AAM1, 3'-EST ACI2AAF9YC08BBM1)
c64982_g1_i1	--	--	--	--	--	Uncharacterized protein OS=Acyrthosiphon pisum (Pea aphid) PE=4 SV=1	PREDICTED: hypothetical protein LOC100569606 isoform 3 [Acyrthosiphon pisum]	PREDICTED: Acyrthosiphon pisum hypothetical protein LOC100569606, transcript variant 3 (LOC100569606), mRNA
c52127_g2_i1	[E]	Amino acid transport and metabolism	Molecular Function: exopeptidase activity (GO:0008238);; Molecular Function: metal ion binding (GO:0046872);;	K14213|0.0|api:100164662|similar to AGAP004775-PA	Xaa-Pro dipeptidase GN=pepd OS=Dictyostelium discoideum (Slime mold) PE=1 SV=1	Uncharacterized protein OS=Acyrthosiphon pisum (Pea aphid) PE=3 SV=1	PREDICTED: xaa-Pro dipeptidase-like [Acyrthosiphon pisum]	PREDICTED: Acyrthosiphon pisum xaa-Pro dipeptidase-like (LOC100164662), mRNA
c30025_g2_i1	--	--	--	--	--	--	--	PREDICTED: Acyrthosiphon pisum dolichyl-diphosphooligosaccharide--protein glycosyltransferase subunit STT3B-like, transcript variant 2 (LOC100163072), mRNA
c53267_g3_i2	--	--	--	--	--	Uncharacterized protein OS=Acyrthosiphon pisum (Pea aphid) PE=4 SV=1	PREDICTED: hypothetical protein LOC100167765 [Acyrthosiphon pisum]	--
c51906_g1_i4	--	--	--	K14610|0.0|api:100161664|similar to thiamine transporter 1	Folate transporter 1 GN=folt-1 OS=Caenorhabditis elegans PE=2 SV=3	Uncharacterized protein OS=Acyrthosiphon pisum (Pea aphid) PE=4 SV=1	PREDICTED: thiamine transporter 2-like [Acyrthosiphon pisum]	PREDICTED: Acyrthosiphon pisum thiamine transporter 2-like (LOC100161664), mRNA
c73654_g1_i1	--	--	Molecular Function: DNA binding (GO:0003677);; Molecular Function: zinc ion binding (GO:0008270);;	--	--	Putative uncharacterized protein OS=Amblyomma maculatum (Gulf Coast tick) PE=2 SV=1	PREDICTED: AN1-type zinc finger protein 6-like [Hydra magnipapillata]	--
c55545_g1_i1	[O]	Posttranslational modification, protein turnover, chaperones	--	--	Uncharacterized proline-rich protein (Fragment) OS=Owenia fusiformis PE=4 SV=1	Uncharacterized protein OS=Acyrthosiphon pisum (Pea aphid) PE=4 SV=1	PREDICTED: hypothetical protein LOC100168206 [Acyrthosiphon pisum]	PREDICTED: Acyrthosiphon pisum hypothetical protein LOC100168206 (LOC100168206), mRNA
c45491_g1_i1	--	--	--	--	--	Uncharacterized protein OS=Acyrthosiphon pisum (Pea aphid) PE=4 SV=1	PREDICTED: putative nuclease HARBI1-like [Acyrthosiphon pisum]	--
c53268_g1_i6	--	--	--	--	LanC-like protein 3 homolog GN=GA15215 OS=Drosophila pseudoobscura pseudoobscura (Fruit fly) PE=3 SV=1	Uncharacterized protein OS=Acyrthosiphon pisum (Pea aphid) PE=4 SV=1	PREDICTED: lanC-like protein 2-like [Acyrthosiphon pisum]	PREDICTED: Acyrthosiphon pisum lanC-like protein 2-like (LOC100165159), mRNA
c21748_g1_i1	--	--	Molecular Function: serine-type carboxypeptidase activity (GO:0004185);; Biological Process: proteolysis (GO:0006508);;	--	Putative serine protease K12H4.7 (Precursor) GN=K12H4.7 OS=Caenorhabditis elegans PE=3 SV=2	Uncharacterized protein OS=Acyrthosiphon pisum (Pea aphid) PE=4 SV=1	PREDICTED: putative serine protease K12H4.7-like isoform 1 [Acyrthosiphon pisum]	PREDICTED: Acyrthosiphon pisum putative serine protease K12H4.7-like, transcript variant 1 (LOC100167468), mRNA
c45291_g1_i1	--	--	--	--	--	--	--	PREDICTED: Acyrthosiphon pisum hypothetical protein LOC100168156, transcript variant 2 (LOC100168156), mRNA
c44442_g1_i2	[R]	General function prediction only	Biological Process: compound eye morphogenesis (GO:0001745);; Cellular Component: nucleus (GO:0005634);; Cellular Component: cytoplasm (GO:0005737);; Biological Process: translation (GO:0006412);; Biological Process: protein folding (GO:0006457);; Biological Process: spindle assembly involved in male meiosis I (GO:0007054);; Biological Process: mitosis (GO:0007067);; Biological Process: meiotic G…	K06965|0.0|api:100169301|similar to pelota	Protein pelota GN=pelo OS=Drosophila melanogaster (Fruit fly) PE=2 SV=2	Uncharacterized protein OS=Acyrthosiphon pisum (Pea aphid) PE=4 SV=1	PREDICTED: protein pelota-like isoform 1 [Acyrthosiphon pisum]	PREDICTED: Acyrthosiphon pisum protein pelota-like, transcript variant 1 (LOC100169301), mRNA
c50708_g1_i1	[RTKL]	--	Molecular Function: protein serine/threonine kinase activity (GO:0004674);; Molecular Function: ATP binding (GO:0005524);; Biological Process: protein phosphorylation (GO:0006468);;	K08819|0.0|api:100168376|similar to CG7597 CG7597-PA	Cyclin-dependent kinase 12 GN=Cdk12 OS=Drosophila melanogaster (Fruit fly) PE=1 SV=1	Uncharacterized protein OS=Acyrthosiphon pisum (Pea aphid) PE=4 SV=1	PREDICTED: cyclin-dependent kinase 12-like [Acyrthosiphon pisum]	PREDICTED: Acyrthosiphon pisum cyclin-dependent kinase 12-like (LOC100168376), mRNA
c31827_g1_i2	[R]	General function prediction only	Molecular Function: oxidoreductase activity (GO:0016491);; Biological Process: oxidation-reduction process (GO:0055114);;	--	Very-long-chain 3-oxooacyl-coA reductase let-767 GN=let-767 OS=Caenorhabditis elegans PE=1 SV=2	ACYPI003819 protein GN=ACYPI003819 OS=Acyrthosiphon pisum (Pea aphid) PE=2 SV=1	uncharacterized protein LOC100162678 [Acyrthosiphon pisum]	Acyrthosiphon pisum inactive hydroxysteroid dehydrogenase-like protein 1-like (LOC100162678), mRNA
c52595_g1_i8	--	--	--	--	--	Uncharacterized protein OS=Acyrthosiphon pisum (Pea aphid) PE=4 SV=1	PREDICTED: synaptic vesicle glycoprotein 2B-like, partial [Acyrthosiphon pisum]	PREDICTED: Acyrthosiphon pisum synaptic vesicle glycoprotein 2B-like (LOC100573722), partial mRNA
c52298_g1_i10	--	--	--	--	--	Uncharacterized protein OS=Acyrthosiphon pisum (Pea aphid) PE=4 SV=1	PREDICTED: arrestin domain-containing protein 3-like [Acyrthosiphon pisum]	PREDICTED: Acyrthosiphon pisum arrestin domain-containing protein 3-like (LOC100164069), mRNA
c45410_g2_i4	--	--	--	--	--	Uncharacterized protein OS=Acyrthosiphon pisum (Pea aphid) PE=4 SV=1	PREDICTED: hypothetical protein LOC100575312 [Acyrthosiphon pisum]	PREDICTED: Acyrthosiphon pisum hypothetical protein LOC100575312 (LOC100575312), mRNA
c48617_g1_i6	[H]	Coenzyme transport and metabolism	Molecular Function: copper ion binding (GO:0005507);; Biological Process: translation (GO:0006412);; Biological Process: ubiquinone biosynthetic process (GO:0006744);; Molecular Function: methyltransferase activity (GO:0008168);; Cellular Component: integral component of membrane (GO:0016021);; Cellular Component: extrinsic component of mitochondrial inner membrane (GO:0031314);; Biological Proce…	--	Ubiquinone biosynthesis protein COQ4 homolog, mitochondrial (Precursor) GN=AAEL014646 OS=Aedes aegypti (Yellowfever mosquito) PE=3 SV=1	Ubiquinone biosynthesis protein COQ4 homolog, mitochondrial OS=Acyrthosiphon pisum (Pea aphid) PE=3 SV=1	PREDICTED: ubiquinone biosynthesis protein COQ4 homolog, mitochondrial-like [Acyrthosiphon pisum]	PREDICTED: Acyrthosiphon pisum ubiquinone biosynthesis protein COQ4 homolog, mitochondrial-like (LOC100160664), mRNA
c48935_g1_i3	--	--	--	--	--	Uncharacterized protein OS=Acyrthosiphon pisum (Pea aphid) PE=4 SV=1	PREDICTED: hypothetical protein LOC100568946 [Acyrthosiphon pisum]	PREDICTED: Acyrthosiphon pisum hypothetical protein LOC100568946 (LOC100568946), mRNA
c40011_g1_i3	--	--	Molecular Function: peptidase activity (GO:0008233);;	--	Hypodermin-A (Precursor) OS=Hypoderma lineatum (Early cattle grub) PE=1 SV=2	Uncharacterized protein OS=Acyrthosiphon pisum (Pea aphid) PE=4 SV=1	PREDICTED: hypothetical protein LOC100570909 [Acyrthosiphon pisum]	PREDICTED: Acyrthosiphon pisum hypothetical protein LOC100570909 (LOC100570909), mRNA
c52983_g4_i1	--	--	--	--	--	--	--	Acyrthosiphon pisum BAC VMRC38-10-A7 (Benaroya Research Institute VMRC38 Acrythosiphon pisum (Pea Aphid) BAC library) complete sequence
c41369_g1_i1	[R]	General function prediction only	--	--	Krueppel homologous protein 1 GN=Kr-h1 OS=Drosophila melanogaster (Fruit fly) PE=2 SV=2	Uncharacterized protein OS=Acyrthosiphon pisum (Pea aphid) PE=4 SV=1	PREDICTED: zinc finger protein 251-like [Acyrthosiphon pisum]	PREDICTED: Acyrthosiphon pisum zinc finger protein 251-like (LOC100164112), mRNA
c55290_g1_i1	--	--	--	--	--	Uncharacterized protein OS=Acyrthosiphon pisum (Pea aphid) PE=4 SV=1	PREDICTED: hypothetical protein LOC100575184 [Acyrthosiphon pisum]	--
c34299_g1_i4	--	--	--	--	--	Uncharacterized protein OS=Acyrthosiphon pisum (Pea aphid) PE=4 SV=1	PREDICTED: hypothetical protein LOC100164922 [Acyrthosiphon pisum]	PREDICTED: Acyrthosiphon pisum hypothetical protein LOC100164922 (LOC100164922), mRNA
c86950_g1_i1	--	--	--	--	Nucleic-acid-binding protein from transposon X-element GN=ORF1 OS=Drosophila melanogaster (Fruit fly) PE=4 SV=1	Uncharacterized protein OS=Acyrthosiphon pisum (Pea aphid) PE=4 SV=1	PREDICTED: RNA-directed DNA polymerase from mobile element jockey-like [Acyrthosiphon pisum]	--
c46826_g1_i3	[H]	Coenzyme transport and metabolism	Molecular Function: binding (GO:0005488);; Biological Process: cellular process (GO:0009987);; Cellular Component: intracellular part (GO:0044424);;	--	Kinesin-related protein 4 GN=kif4 OS=Dictyostelium discoideum (Slime mold) PE=2 SV=1	Uncharacterized protein OS=Acyrthosiphon pisum (Pea aphid) PE=4 SV=1	PREDICTED: hypothetical protein LOC100573813 [Acyrthosiphon pisum]	PREDICTED: Acyrthosiphon pisum hypothetical protein LOC100573813 (LOC100573813), mRNA
c117819_g1_i1	[O]	Posttranslational modification, protein turnover, chaperones	Molecular Function: ATP binding (GO:0005524);; Biological Process: protein folding (GO:0006457);; Biological Process: response to stress (GO:0006950);; Molecular Function: unfolded protein binding (GO:0051082);;	--	Heat shock protein 83 (Fragment) GN=Hsp83 OS=Drosophila persimilis (Fruit fly) PE=3 SV=1	90 kDa heat shock protein (Fragment) GN=hsp90 OS=Bemisia tabaci (Sweetpotato whitefly) PE=2 SV=1	90 kDa heat shock protein, partial [Bemisia tabaci]	Bemisia tabaci biotype ZHJ1 heat shock protein 90 mRNA, complete cds
c52388_g2_i4	[R]	General function prediction only	Biological Process: sensory perception of sound (GO:0007605);; Biological Process: response to humidity (GO:0009270);; Biological Process: single-organism transport (GO:0044765);;	--	Transient receptor potential channel pyrexia GN=pyx OS=Drosophila melanogaster (Fruit fly) PE=2 SV=2	Putative uncharacterized protein TRP GN=TRP OS=Tribolium castaneum (Red flour beetle) PE=4 SV=1	PREDICTED: similar to CG31284 CG31284-PA [Tribolium castaneum]	--
c5609_g1_i1	--	--	--	--	--	--	--	Bombyx mori mRNA, clone: fcaL17L16
c25211_g1_i1	--	--	Biological Process: positive regulation of receptor internalization (GO:0002092);; Molecular Function: Notch binding (GO:0005112);; Cellular Component: cytoplasm (GO:0005737);; Cellular Component: plasma membrane (GO:0005886);; Biological Process: neuromuscular junction development (GO:0007528);; Biological Process: axon midline choice point recognition (GO:0016199);; Biological Process: protein …	K10591|0.0|api:100159671|similar to Nedd4 CG7555-PD	E3 ubiquitin-protein ligase Nedd-4 GN=Nedd4 OS=Drosophila melanogaster (Fruit fly) PE=1 SV=2	E3 ubiquitin-protein ligase OS=Acyrthosiphon pisum (Pea aphid) PE=4 SV=1	PREDICTED: e3 ubiquitin-protein ligase NEDD4-like isoform 2 [Acyrthosiphon pisum]	PREDICTED: Acyrthosiphon pisum e3 ubiquitin-protein ligase NEDD4-like, transcript variant 2 (LOC100159671), mRNA
c59945_g1_i1	--	--	--	--	Probable serine/threonine-protein kinase DDB_G0278509 GN=DDB_G0278509 OS=Dictyostelium discoideum (Slime mold) PE=3 SV=1	Uncharacterized protein OS=Acyrthosiphon pisum (Pea aphid) PE=4 SV=1	PREDICTED: zinc finger MYM-type protein 5-like [Hydra magnipapillata]	--
c24932_g1_i1	--	--	Molecular Function: transferase activity (GO:0016740);;	K00699|8e-63|api:100169323|similar to glucosyl/glucuronosyl transferases	Putative UDP-glucuronosyltransferase ugt-58 (Precursor) GN=ugt-58 OS=Caenorhabditis elegans PE=3 SV=2	Uncharacterized protein OS=Acyrthosiphon pisum (Pea aphid) PE=3 SV=1	PREDICTED: UDP-glucuronosyltransferase 2A1-like [Acyrthosiphon pisum]	PREDICTED: Acyrthosiphon pisum UDP-glucuronosyltransferase 2A1-like (LOC100169323), mRNA
c50809_g9_i1	--	--	--	--	Protein naked cuticle homolog GN=nkd OS=Anopheles gambiae (African malaria mosquito) PE=2 SV=1	Uncharacterized protein OS=Acyrthosiphon pisum (Pea aphid) PE=4 SV=1	PREDICTED: hypothetical protein LOC100161337 [Acyrthosiphon pisum]	PREDICTED: Acyrthosiphon pisum hypothetical protein LOC100161337 (LOC100161337), mRNA
c26377_g1_i2	--	--	--	--	--	--	--	TSA: Amoebidium parasiticum JAP-7-2 G13375_073747 transcribed RNA sequence
c30178_g1_i1	[GEPR]	--	--	--	--	Uncharacterized protein OS=Acyrthosiphon pisum (Pea aphid) PE=4 SV=1	PREDICTED: acetyl-coenzyme A transporter 1-like [Acyrthosiphon pisum]	PREDICTED: Acyrthosiphon pisum acetyl-coenzyme A transporter 1-like (LOC100570897), mRNA
c49095_g1_i1	--	--	Molecular Function: sphingomyelin phosphodiesterase activity (GO:0004767);; Biological Process: sphingomyelin metabolic process (GO:0006684);;	K12351|1e-101|api:100166116|similar to AGAP008053-PA	Putative neutral sphingomyelinase GN=CG12034 OS=Drosophila melanogaster (Fruit fly) PE=1 SV=2	Uncharacterized protein OS=Acyrthosiphon pisum (Pea aphid) PE=4 SV=1	PREDICTED: putative neutral sphingomyelinase-like [Acyrthosiphon pisum]	PREDICTED: Acyrthosiphon pisum putative neutral sphingomyelinase-like (LOC100166116), mRNA
c48200_g2_i2	[IQ]	--	Molecular Function: catalytic activity (GO:0003824);;	K08745|0.0|api:100166958|similar to AGAP010870-PA	Acetyl-coenzyme A synthetase GN=ACS OS=Cryptosporidium parvum PE=3 SV=1	Uncharacterized protein OS=Acyrthosiphon pisum (Pea aphid) PE=4 SV=1	PREDICTED: long-chain fatty acid transport protein 4-like [Acyrthosiphon pisum]	PREDICTED: Acyrthosiphon pisum long-chain fatty acid transport protein 4-like (LOC100166958), mRNA
c48704_g1_i1	--	--	--	--	--	--	--	PREDICTED: Acyrthosiphon pisum protein alan shepard-like (LOC100166583), mRNA
c49530_g1_i4	--	--	--	--	Molybdopterin synthase catalytic subunit 1 GN=AAEL007640 OS=Aedes aegypti (Yellowfever mosquito) PE=3 SV=1	Uncharacterized protein (Fragment) OS=Acyrthosiphon pisum (Pea aphid) PE=4 SV=1	PREDICTED: autophagy-related protein 2 homolog B-like [Acyrthosiphon pisum]	PREDICTED: Acyrthosiphon pisum autophagy-related protein 2 homolog B-like (LOC100169298), mRNA
c43275_g1_i2	--	--	--	--	--	Putative uncharacterized protein GN=PTSG_11329 OS=Salpingoeca sp. (strain ATCC 50818) PE=4 SV=1	hypothetical protein PTSG_11329 [Salpingoeca sp. ATCC 50818]	PREDICTED: Acyrthosiphon pisum 1-phosphatidylinositol-4,5-bisphosphate phosphodiesterase classes I and II-like (LOC100166756), mRNA
c8735_g1_i1	--	--	--	--	--	--	--	PREDICTED: Acyrthosiphon pisum YTH domain family protein 1-like (LOC100168365), mRNA
c13310_g1_i1	--	--	--	--	Calcium-binding protein P GN=cbpP OS=Dictyostelium discoideum (Slime mold) PE=2 SV=2	Uncharacterized protein OS=Acyrthosiphon pisum (Pea aphid) PE=4 SV=1	PREDICTED: hypothetical protein LOC100160127 [Acyrthosiphon pisum]	PREDICTED: Acyrthosiphon pisum epidermal growth factor receptor-like (LOC100168353), mRNA
c51974_g1_i2	--	--	Molecular Function: binding (GO:0005488);; Biological Process: macromolecule metabolic process (GO:0043170);;	--	Transcription factor SPT20 homolog GN=DDB_G0280065 OS=Dictyostelium discoideum (Slime mold) PE=3 SV=1	Uncharacterized protein OS=Acyrthosiphon pisum (Pea aphid) PE=4 SV=1	PREDICTED: hypothetical protein LOC100164466 [Acyrthosiphon pisum]	PREDICTED: Acyrthosiphon pisum hypothetical protein LOC100164466 (LOC100164466), mRNA
c53428_g4_i2	--	--	--	--	Ribosomal RNA processing protein 1 homolog GN=Nnp-1 OS=Drosophila melanogaster (Fruit fly) PE=1 SV=1	Uncharacterized protein OS=Acyrthosiphon pisum (Pea aphid) PE=4 SV=1	PREDICTED: hypothetical protein LOC100166799 [Acyrthosiphon pisum]	PREDICTED: Acyrthosiphon pisum hypothetical protein LOC100166799 (LOC100166799), mRNA
c51678_g4_i1	[F]	Nucleotide transport and metabolism	Molecular Function: kinase activity (GO:0016301);;	K14535|3e-36|api:100163917|similar to TAF9 RNA polymerase II, TATA box binding protein (TBP)-associated factor	Adenylate kinase isoenzyme 6 homolog GN=E02H1.6 OS=Caenorhabditis elegans PE=1 SV=2	Uncharacterized protein GN=ACYPI004968 OS=Acyrthosiphon pisum (Pea aphid) PE=2 SV=1	TAF9 RNA polymerase II, TATA box binding protein (TBP)-associated factor-like [Acyrthosiphon pisum]	Acyrthosiphon pisum TAF9 RNA polymerase II, TATA box binding protein (TBP)-associated factor-like (LOC100163917), mRNA >gi|239790197|dbj|AK341237.1| Acyrthosiphon pisum ACYPI004968 mRNA, clone: 514M17, complete cds, full-insert cDNA sequence based on the ESTs (5'-EST:FF316330, 3'-EST:FF316314)
c48071_g1_i1	[ER]	--	Biological Process: transport (GO:0006810);; Cellular Component: membrane (GO:0016020);;	--	Putative sodium-dependent multivitamin transporter GN=CG32669 OS=Drosophila melanogaster (Fruit fly) PE=2 SV=1	Uncharacterized protein OS=Acyrthosiphon pisum (Pea aphid) PE=3 SV=1	PREDICTED: putative sodium-dependent multivitamin transporter-like isoform 3 [Acyrthosiphon pisum]	PREDICTED: Acyrthosiphon pisum putative sodium-dependent multivitamin transporter-like, transcript variant 2 (LOC100159703), mRNA
c78985_g1_i1	--	--	Biological Process: cellular process (GO:0009987);;	--	Serine/threonine-protein phosphatase 4 regulatory subunit 2 GN=PPP4R2r OS=Drosophila melanogaster (Fruit fly) PE=1 SV=2	Uncharacterized protein OS=Acyrthosiphon pisum (Pea aphid) PE=4 SV=1	GJ17045 [Drosophila virilis]	TSA: Aphis craccivora Aphis_trimmed_contig_2829 transcribed RNA sequence
c104525_g1_i1	[J]	Translation, ribosomal structure and biogenesis	Molecular Function: aminoacyl-tRNA ligase activity (GO:0004812);; Molecular Function: binding (GO:0005488);; Biological Process: translation (GO:0006412);; Biological Process: tRNA aminoacylation (GO:0043039);;	--	Threonine--tRNA ligase, cytoplasmic GN=trs-1 OS=Caenorhabditis elegans PE=2 SV=1	Threonine--tRNA ligase, putative GN=EHI8A_154660 OS=Entamoeba histolytica HM-1:IMSS-B PE=3 SV=1	threonine--tRNA ligase, putative [Entamoeba histolytica HM-1:IMSS-B]	--
c35214_g1_i1	--	--	--	--	--	--	--	PREDICTED: Acyrthosiphon pisum trehalase-like, transcript variant 3 (LOC100162689), mRNA
c16684_g1_i1	[O]	Posttranslational modification, protein turnover, chaperones	Cellular Component: integral component of membrane (GO:0016021);;	--	Mitochondrial import inner membrane translocase subunit Tim22 GN=Tim22 OS=Drosophila melanogaster (Fruit fly) PE=2 SV=1	Uncharacterized protein OS=Acyrthosiphon pisum (Pea aphid) PE=4 SV=1	PREDICTED: mitochondrial import inner membrane translocase subunit Tim22-like [Acyrthosiphon pisum]	PREDICTED: Acyrthosiphon pisum mitochondrial import inner membrane translocase subunit Tim22-like (LOC100570630), mRNA
c73078_g1_i1	--	--	--	--	Longitudinals lacking protein, isoforms A/B/D/L GN=lola OS=Drosophila melanogaster (Fruit fly) PE=1 SV=1	Uncharacterized protein OS=Acyrthosiphon pisum (Pea aphid) PE=4 SV=1	PREDICTED: gastrula zinc finger protein xFG20-1-like [Acyrthosiphon pisum]	PREDICTED: Acyrthosiphon pisum gastrula zinc finger protein xFG20-1-like (LOC100570670), mRNA
c85608_g1_i1	--	--	--	--	--	Uncharacterized protein OS=Acyrthosiphon pisum (Pea aphid) PE=4 SV=1	PREDICTED: hypothetical protein LOC100575617 [Acyrthosiphon pisum]	PREDICTED: Acyrthosiphon pisum hypothetical protein LOC100575617 (LOC100575617), mRNA
c52552_g1_i2	--	--	--	--	--	Uncharacterized protein OS=Acyrthosiphon pisum (Pea aphid) PE=4 SV=1	--	--
c113619_g1_i1	--	--	--	--	--	--	--	PREDICTED: Acyrthosiphon pisum hypothetical protein LOC100164124 (LOC100164124), mRNA
c68867_g1_i1	--	--	--	--	--	--	--	PREDICTED: Acyrthosiphon pisum fidgetin-like protein 1-like (LOC100573947), mRNA
c26656_g1_i1	--	--	--	--	Maternal protein tudor GN=tud OS=Drosophila melanogaster (Fruit fly) PE=1 SV=2	Uncharacterized protein OS=Acyrthosiphon pisum (Pea aphid) PE=4 SV=1	PREDICTED: hypothetical protein LOC100576030 [Acyrthosiphon pisum]	PREDICTED: Acyrthosiphon pisum hypothetical protein LOC100576030 (LOC100576030), mRNA
c49146_g1_i6	--	--	Cellular Component: endoplasmic reticulum (GO:0005783);; Molecular Function: transferase activity, transferring hexosyl groups (GO:0016758);;	K02366|0.0|api:100167795|similar to tout-velu CG10117-PA	Exostosin-1 GN=ttv OS=Drosophila melanogaster (Fruit fly) PE=1 SV=1	Uncharacterized protein OS=Acyrthosiphon pisum (Pea aphid) PE=4 SV=1	PREDICTED: integrator complex subunit 9-like isoform 1 [Acyrthosiphon pisum]	PREDICTED: Acyrthosiphon pisum exostosin-1-like (LOC100167795), miscRNA
c50390_g1_i1	--	--	--	--	--	Uncharacterized protein (Fragment) OS=Acyrthosiphon pisum (Pea aphid) PE=4 SV=1	--	Plasmodium falciparum 3D7 chromosome 12, complete sequence
c31043_g1_i1	--	--	--	--	--	--	--	PREDICTED: Acyrthosiphon pisum protein 60A-like (LOC100159372), mRNA
c81797_g1_i1	--	--	--	--	--	Uncharacterized protein OS=Acyrthosiphon pisum (Pea aphid) PE=4 SV=1	--	--
c42348_g1_i2	--	--	Cellular Component: THO complex part of transcription export complex (GO:0000445);; Biological Process: mRNA processing (GO:0006397);;	K13176|1e-147|api:100158978|similar to THO complex 7	THO complex subunit 7 homolog GN=thoc7 OS=Nematostella vectensis (Starlet sea anemone) PE=3 SV=1	Uncharacterized protein GN=ACYPI000393 OS=Acyrthosiphon pisum (Pea aphid) PE=2 SV=1	THO complex 7-like [Acyrthosiphon pisum]	Acyrthosiphon pisum THO complex 7-like (LOC100158978), mRNA
c46520_g1_i1	--	--	Molecular Function: mRNA binding (GO:0003729);; Cellular Component: mRNA cleavage factor complex (GO:0005849);; Biological Process: mRNA polyadenylation (GO:0006378);; Biological Process: mRNA cleavage (GO:0006379);; Molecular Function: hydrolase activity (GO:0016787);;	K14397|1e-135|api:100164480|similar to pre-mrna cleavage factor im, 25kD subunit	Cleavage and polyadenylation specificity factor subunit 5 GN=cpsf5 OS=Dictyostelium discoideum (Slime mold) PE=3 SV=1	Uncharacterized protein OS=Acyrthosiphon pisum (Pea aphid) PE=4 SV=1	PREDICTED: cleavage and polyadenylation specificity factor subunit 5-like isoform 2 [Acyrthosiphon pisum]	PREDICTED: Acyrthosiphon pisum cleavage and polyadenylation specificity factor subunit 5-like, transcript variant 2 (LOC100164480), mRNA
c53300_g6_i1	[O]	Posttranslational modification, protein turnover, chaperones	Molecular Function: serine-type endopeptidase activity (GO:0004252);; Biological Process: proteolysis (GO:0006508);;	--	Serine protease snake (Precursor) GN=snk OS=Drosophila melanogaster (Fruit fly) PE=1 SV=2	Uncharacterized protein OS=Acyrthosiphon pisum (Pea aphid) PE=3 SV=1	PREDICTED: serine protease snake-like [Acyrthosiphon pisum]	Acyrthosiphon pisum mRNA, clone: ACI0AAF13YH07, full-insert cDNA sequence based on ESTs (5'-EST:ACI0AAF13YH07AAM1, 3'-EST ACI2AAF3YA03BBM1)
c42862_g1_i4	--	--	Biological Process: cell adhesion (GO:0007155);; Cellular Component: integral component of membrane (GO:0016021);; Biological Process: tissue regeneration (GO:0042246);;	--	--	Uncharacterized protein OS=Acyrthosiphon pisum (Pea aphid) PE=4 SV=1	PREDICTED: ninjurin-1-like isoform 1 [Acyrthosiphon pisum]	PREDICTED: Acyrthosiphon pisum ninjurin-1-like, transcript variant 1 (LOC100161829), mRNA
c52582_g1_i5	--	--	Molecular Function: voltage-gated potassium channel activity (GO:0005249);; Molecular Function: protein binding (GO:0005515);; Cellular Component: voltage-gated potassium channel complex (GO:0008076);; Biological Process: response to drug (GO:0042493);; Cellular Component: neuron projection (GO:0043005);; Cellular Component: neuronal cell body (GO:0043025);; Biological Process: male courtship beh…	K04936|2e-24|api:100169520|similar to large conductance calcium activated potassium channel pSlo spliceform 1-5A	Calcium-activated potassium channel slowpoke GN=slo OS=Drosophila melanogaster (Fruit fly) PE=1 SV=3	Uncharacterized protein OS=Acyrthosiphon pisum (Pea aphid) PE=4 SV=1	PREDICTED: calcium-activated potassium channel slowpoke-like [Apis mellifera]	Nasonia giraulti BAC NG_Bb-61B24 (Clemson University Genomics Nasonia giraulti BAC Library) complete sequence
c49199_g1_i4	[P]	Inorganic ion transport and metabolism	Molecular Function: voltage-gated chloride channel activity (GO:0005247);; Biological Process: chloride transport (GO:0006821);; Cellular Component: integral component of membrane (GO:0016021);; Molecular Function: adenyl nucleotide binding (GO:0030554);; Biological Process: transmembrane transport (GO:0055085);;	K05012|0.0|api:100164128|similar to AGAP005777-PA	Chloride channel protein C GN=clcC OS=Dictyostelium discoideum (Slime mold) PE=3 SV=1	Uncharacterized protein OS=Acyrthosiphon pisum (Pea aphid) PE=4 SV=1	PREDICTED: H(+)/Cl(-) exchange transporter 3-like [Acyrthosiphon pisum]	PREDICTED: Acyrthosiphon pisum H(+)/Cl(-) exchange transporter 3-like (LOC100164128), mRNA
c47528_g2_i2	--	--	--	--	--	--	--	PREDICTED: Acyrthosiphon pisum LIM homeobox transcription factor 1-beta-like (LOC100166469), mRNA
c53196_g3_i1	--	--	--	--	--	--	--	PREDICTED: Acyrthosiphon pisum AP-1 complex subunit sigma-2-like (LOC100166710), mRNA
c1189_g1_i1	--	--	--	--	--	--	--	PREDICTED: Acyrthosiphon pisum hypothetical protein LOC100574072 (LOC100574072), mRNA
c25972_g1_i1	--	--	--	--	--	--	--	PREDICTED: Acyrthosiphon pisum hypothetical protein LOC100573238 (LOC100573238), mRNA
c49086_g1_i4	--	--	--	--	--	Uncharacterized protein OS=Acyrthosiphon pisum (Pea aphid) PE=4 SV=1	PREDICTED: uncharacterized protein KIAA1143 homolog [Acyrthosiphon pisum]	PREDICTED: Acyrthosiphon pisum uncharacterized protein KIAA1143 homolog (LOC100164282), mRNA
c109389_g1_i1	--	--	--	K14616|5e-08|api:100168446|similar to cubulin	--	Uncharacterized protein OS=Acyrthosiphon pisum (Pea aphid) PE=4 SV=1	PREDICTED: cubilin-like [Acyrthosiphon pisum]	PREDICTED: Acyrthosiphon pisum cubilin-like (LOC100568691), mRNA
c52571_g1_i5	--	--	--	--	--	Uncharacterized protein OS=Acyrthosiphon pisum (Pea aphid) PE=4 SV=1	PREDICTED: hypothetical protein LOC100164906 [Acyrthosiphon pisum]	PREDICTED: Acyrthosiphon pisum hypothetical protein LOC100164906 (LOC100164906), mRNA
c76011_g1_i1	[L]	Replication, recombination and repair	--	--	--	--	--	--
c41234_g1_i1	--	--	--	--	--	Uncharacterized protein OS=Acyrthosiphon pisum (Pea aphid) PE=4 SV=1	PREDICTED: craniofacial development protein 2-like [Acyrthosiphon pisum]	--
c41150_g1_i2	[L]	Replication, recombination and repair	--	--	Regulator of nonsense transcripts 1 homolog GN=Upf1 OS=Drosophila melanogaster (Fruit fly) PE=1 SV=2	Uncharacterized protein OS=Acyrthosiphon pisum (Pea aphid) PE=4 SV=1	PREDICTED: NFX1-type zinc finger-containing protein 1-like [Acyrthosiphon pisum]	PREDICTED: Acyrthosiphon pisum NFX1-type zinc finger-containing protein 1-like (LOC100164643), mRNA
c41485_g1_i4	--	--	Cellular Component: integral component of membrane (GO:0016021);; Biological Process: transmembrane transport (GO:0055085);;	K13577|0.0|api:100167662|similar to AGAP003074-PA	Probable mitochondrial 2-oxoglutarate/malate carrier protein GN=ucpC OS=Dictyostelium discoideum (Slime mold) PE=3 SV=1	Uncharacterized protein OS=Acyrthosiphon pisum (Pea aphid) PE=3 SV=1	PREDICTED: mitochondrial dicarboxylate carrier-like [Acyrthosiphon pisum]	PREDICTED: Acyrthosiphon pisum mitochondrial dicarboxylate carrier-like (LOC100167662), mRNA
c22181_g1_i1	--	--	Biological Process: metabolic process (GO:0008152);; Molecular Function: transferase activity (GO:0016740);; Molecular Function: ion binding (GO:0043167);;	--	Probable inactive serine/threonine-protein kinase slob1 GN=slob1 OS=Dictyostelium discoideum (Slime mold) PE=3 SV=1	Uncharacterized protein OS=Acyrthosiphon pisum (Pea aphid) PE=4 SV=1	PREDICTED: hypothetical protein LOC100161573 [Acyrthosiphon pisum]	PREDICTED: Acyrthosiphon pisum hypothetical protein LOC100161573 (LOC100161573), mRNA
c50932_g1_i6	--	--	--	--	--	--	--	PREDICTED: Acyrthosiphon pisum ubiquitin carboxyl-terminal hydrolase 36-like (LOC100168771), mRNA
c40855_g1_i1	--	--	--	--	Uncharacterized transmembrane protein DDB_G0289901 (Precursor) GN=DDB_G0289901 OS=Dictyostelium discoideum (Slime mold) PE=4 SV=1	Uncharacterized protein OS=Acyrthosiphon pisum (Pea aphid) PE=4 SV=1	PREDICTED: hypothetical protein LOC100163954 [Acyrthosiphon pisum]	PREDICTED: Acyrthosiphon pisum hypothetical protein LOC100163954 (LOC100163954), mRNA
c52314_g4_i5	--	--	--	--	Putative leucine-rich repeat-containing protein DDB_G0290503 GN=DDB_G0290503 OS=Dictyostelium discoideum (Slime mold) PE=4 SV=1	Uncharacterized protein OS=Acyrthosiphon pisum (Pea aphid) PE=4 SV=1	PREDICTED: hypothetical protein LOC100159716 isoform 2 [Acyrthosiphon pisum]	PREDICTED: Acyrthosiphon pisum hypothetical protein LOC100159716, transcript variant 2 (LOC100159716), mRNA
c49593_g1_i1	--	--	--	--	--	Uncharacterized protein OS=Acyrthosiphon pisum (Pea aphid) PE=4 SV=1	PREDICTED: interferon-inducible double stranded RNA-dependent protein kinase activator A homolog A-like [Acyrthosiphon pisum]	PREDICTED: Acyrthosiphon pisum interferon-inducible double stranded RNA-dependent protein kinase activator A homolog A-like (LOC100161051), mRNA
c44746_g2_i1	--	--	Molecular Function: sequence-specific DNA binding transcription factor activity (GO:0003700);; Molecular Function: steroid hormone receptor activity (GO:0003707);; Cellular Component: nucleus (GO:0005634);; Biological Process: regulation of transcription, DNA-templated (GO:0006355);; Molecular Function: zinc ion binding (GO:0008270);; Biological Process: steroid hormone mediated signaling pathway…	K08701|2e-57|api:100161053|similar to ecdysone-induced protein 78C	Ecdysone-induced protein 78C GN=Eip78C OS=Drosophila melanogaster (Fruit fly) PE=2 SV=3	Uncharacterized protein OS=Acyrthosiphon pisum (Pea aphid) PE=3 SV=1	PREDICTED: peroxisome proliferator-activated receptor gamma-like, partial [Bombus impatiens]	PREDICTED: Acyrthosiphon pisum ecdysone-induced protein 78C-like (LOC100161053), mRNA
c8761_g1_i2	--	--	--	--	--	Uncharacterized protein OS=Acyrthosiphon pisum (Pea aphid) PE=3 SV=1	PREDICTED: cytochrome P450 6k1-like [Acyrthosiphon pisum]	TSA: Aphis craccivora Aphis_trimmed_contig_302 transcribed RNA sequence
c117569_g1_i1	--	--	--	--	--	--	--	Cimex lectularius microsatellite DNA locus Cle044, clone 44_C01
c7575_g1_i1	[T]	Signal transduction mechanisms	Molecular Function: nucleotide binding (GO:0000166);; Molecular Function: guanylate cyclase activity (GO:0004383);; Biological Process: cGMP biosynthetic process (GO:0006182);; Molecular Function: heme binding (GO:0020037);; Biological Process: intracellular signal transduction (GO:0035556);;	K12319|0.0|api:100160678|similar to soluble guanylyl cyclase beta 1 subunit	Soluble guanylate cyclase gcy-35 GN=gcy-35 OS=Caenorhabditis elegans PE=1 SV=3	Uncharacterized protein OS=Acyrthosiphon pisum (Pea aphid) PE=3 SV=1	PREDICTED: guanylate cyclase soluble subunit beta-1-like [Acyrthosiphon pisum]	PREDICTED: Acyrthosiphon pisum guanylate cyclase soluble subunit beta-1-like (LOC100160678), mRNA
c43042_g1_i1	--	--	--	--	--	Uncharacterized protein OS=Acyrthosiphon pisum (Pea aphid) PE=4 SV=1	PREDICTED: hypothetical protein LOC100569621 [Acyrthosiphon pisum]	PREDICTED: Acyrthosiphon pisum hypothetical protein LOC100569621 (LOC100569621), mRNA
c46360_g1_i1	--	--	--	--	Inosine-uridine preferring nucleoside hydrolase GN=NSNH OS=Leishmania major PE=1 SV=3	Uncharacterized protein OS=Acyrthosiphon pisum (Pea aphid) PE=4 SV=1	PREDICTED: probable uridine nucleosidase 1-like [Acyrthosiphon pisum]	PREDICTED: Acyrthosiphon pisum probable uridine nucleosidase 1-like (LOC100165637), mRNA
c51281_g1_i3	--	--	Biological Process: metabolic process (GO:0008152);; Molecular Function: oxidoreductase activity, acting on paired donors, with incorporation or reduction of molecular oxygen, reduced ascorbate as one donor, and incorporation of one atom of oxygen (GO:0016715);;	K00503|0.0|api:100166363|similar to tyramine beta hydroxylase	Tyramine beta-hydroxylase GN=Tbh OS=Drosophila melanogaster (Fruit fly) PE=1 SV=1	Uncharacterized protein OS=Acyrthosiphon pisum (Pea aphid) PE=4 SV=1	PREDICTED: dopamine beta-hydroxylase-like [Acyrthosiphon pisum]	PREDICTED: Acyrthosiphon pisum dopamine beta-hydroxylase-like (LOC100166363), mRNA
c40174_g1_i1	--	--	--	--	--	Uncharacterized protein OS=Acyrthosiphon pisum (Pea aphid) PE=4 SV=1	PREDICTED: uncharacterized protein LOC101856023 isoform X1 [Aplysia californica]	--
c619_g1_i1	--	--	--	--	--	--	--	Plasmodium knowlesi strain H chromosome 12, complete genome
c46313_g1_i2	--	--	Biological Process: signal transduction (GO:0007165);;	K13805|0.0|api:100166316|similar to arrestin homolog	Arrestin homolog OS=Locusta migratoria (Migratory locust) PE=2 SV=1	Uncharacterized protein OS=Acyrthosiphon pisum (Pea aphid) PE=4 SV=1	PREDICTED: arrestin homolog [Acyrthosiphon pisum]	PREDICTED: Acyrthosiphon pisum arrestin homolog (LOC100166316), mRNA
c20618_g1_i1	--	--	--	--	--	--	--	TSA: Cotesia vestalis comp3_c0_seq1 transcribed RNA sequence
c48193_g1_i3	--	--	--	--	--	Uncharacterized protein OS=Acyrthosiphon pisum (Pea aphid) PE=4 SV=1	--	PREDICTED: Acyrthosiphon pisum hypothetical protein LOC100571921 (LOC100571921), mRNA
c46496_g1_i1	--	--	--	--	--	--	--	Aphis fabae fabae microsatellite AF-50 sequence
c68348_g1_i1	--	--	--	--	--	--	PREDICTED: UPF0407 protein C2orf39 homolog [Acyrthosiphon pisum]	PREDICTED: Acyrthosiphon pisum UPF0407 protein C2orf39 homolog (LOC100160150), mRNA
c26366_g1_i1	[F]	Nucleotide transport and metabolism	Molecular Function: thymidylate synthase activity (GO:0004799);; Biological Process: dTMP biosynthetic process (GO:0006231);; Biological Process: dTTP biosynthetic process (GO:0006235);; Biological Process: methylation (GO:0032259);;	K00560|0.0|api:100165507|similar to thymidylate synthase	Thymidylate synthase GN=Ts OS=Drosophila melanogaster (Fruit fly) PE=1 SV=2	Thymidylate synthase GN=ACYPI006453 OS=Acyrthosiphon pisum (Pea aphid) PE=2 SV=1	thymidylate synthase-like [Acyrthosiphon pisum]	PREDICTED: Acyrthosiphon pisum uncharacterized protein C6orf106-like (LOC100167553), mRNA
c50780_g1_i7	--	--	--	--	--	Uncharacterized protein GN=OXYTRI_13058 OS=Oxytricha trifallax PE=4 SV=1	hypothetical protein OXYTRI_13058 [Oxytricha trifallax]	Entodinium sp. gene for 28S ribosomal RNA (partial)
c53535_g1_i1	--	--	--	--	--	Uncharacterized protein OS=Acyrthosiphon pisum (Pea aphid) PE=4 SV=1	PREDICTED: hypothetical protein LOC100572537 [Acyrthosiphon pisum]	PREDICTED: Acyrthosiphon pisum hypothetical protein LOC100572537 (LOC100572537), mRNA
c52928_g3_i7	--	--	--	--	--	Uncharacterized protein OS=Acyrthosiphon pisum (Pea aphid) PE=4 SV=1	hypothetical protein BRAFLDRAFT_100078 [Branchiostoma floridae]	PREDICTED: Acyrthosiphon pisum hypothetical LOC100572251 (LOC100572251), miscRNA
c38519_g1_i1	[O]	Posttranslational modification, protein turnover, chaperones	Molecular Function: ubiquitin-protein ligase activity (GO:0004842);; Molecular Function: ATP binding (GO:0005524);; Biological Process: exit from mitosis (GO:0010458);; Biological Process: protein ubiquitination (GO:0016567);; Biological Process: anaphase-promoting complex-dependent proteasomal ubiquitin-dependent protein catabolic process (GO:0031145);; Biological Process: cell division (GO:0051…	--	Ubiquitin-conjugating enzyme E2 S GN=GK16201 OS=Drosophila willistoni (Fruit fly) PE=3 SV=1	Uncharacterized protein GN=ACYPI008047 OS=Acyrthosiphon pisum (Pea aphid) PE=2 SV=1	ubiquitin-conjugating enzyme E2 S-like [Acyrthosiphon pisum]	Acyrthosiphon pisum ubiquitin-conjugating enzyme E2 S-like (LOC100167236), mRNA
c50262_g1_i4	--	--	--	--	--	Uncharacterized protein OS=Acyrthosiphon pisum (Pea aphid) PE=4 SV=1	PREDICTED: hypothetical protein LOC100575919 [Acyrthosiphon pisum]	PREDICTED: Acyrthosiphon pisum hypothetical protein LOC100575919 (LOC100575919), mRNA
c862_g1_i1	--	--	--	--	--	--	--	PREDICTED: Acyrthosiphon pisum baculoviral IAP repeat-containing protein 2-like, transcript variant 2 (LOC100159034), mRNA
c32185_g1_i2	--	--	--	--	--	--	--	PREDICTED: Acyrthosiphon pisum hypothetical LOC100572120 (LOC100572120), miscRNA
c51196_g1_i4	--	--	Molecular Function: RNA binding (GO:0003723);; Cellular Component: nucleus (GO:0005634);; Cellular Component: cytoplasm (GO:0005737);; Biological Process: mRNA processing (GO:0006397);;	--	Patj homolog GN=Patj OS=Drosophila melanogaster (Fruit fly) PE=1 SV=2	Uncharacterized protein OS=Acyrthosiphon pisum (Pea aphid) PE=4 SV=1	PREDICTED: glutamate receptor-interacting protein 1-like [Acyrthosiphon pisum]	PREDICTED: Acyrthosiphon pisum glutamate receptor-interacting protein 1-like (LOC100165716), mRNA
c13096_g1_i1	--	--	--	--	--	--	--	PREDICTED: Acyrthosiphon pisum hypothetical protein LOC100572590, transcript variant 2 (LOC100572590), mRNA
c52449_g4_i2	--	--	--	--	--	Uncharacterized protein OS=Acyrthosiphon pisum (Pea aphid) PE=4 SV=1	PREDICTED: poly [ADP-ribose] polymerase 12-like isoform 2 [Acyrthosiphon pisum]	PREDICTED: Acyrthosiphon pisum hypothetical protein LOC100573017 (LOC100573017), mRNA
c35596_g1_i3	--	--	--	--	Histone-lysine N-methyltransferase, H3 lysine-79 specific GN=gpp OS=Drosophila melanogaster (Fruit fly) PE=1 SV=2	Uncharacterized protein OS=Acyrthosiphon pisum (Pea aphid) PE=4 SV=1	PREDICTED: hypothetical protein LOC100166644 isoform 3 [Acyrthosiphon pisum]	PREDICTED: Acyrthosiphon pisum hypothetical protein LOC100166644, transcript variant 3 (LOC100166644), mRNA
c98803_g1_i1	--	--	--	--	--	Uncharacterized protein OS=Acyrthosiphon pisum (Pea aphid) PE=4 SV=1	--	--
c48485_g3_i1	--	--	--	--	Calphotin GN=Cpn OS=Drosophila melanogaster (Fruit fly) PE=2 SV=2	Uncharacterized protein OS=Acyrthosiphon pisum (Pea aphid) PE=4 SV=1	PREDICTED: hypothetical protein LOC100164783 [Acyrthosiphon pisum]	PREDICTED: Acyrthosiphon pisum hypothetical protein LOC100164783 (LOC100164783), mRNA
c49692_g3_i1	--	--	--	--	--	--	--	PREDICTED: Acyrthosiphon pisum toll-interacting protein-like, transcript variant 1 (LOC100167693), mRNA
c49512_g1_i4	--	--	Molecular Function: protein binding (GO:0005515);; Cellular Component: nucleolus (GO:0005730);; Biological Process: chromatin silencing (GO:0006342);; Biological Process: sister chromatid cohesion (GO:0007062);; Molecular Function: zinc ion binding (GO:0008270);; Cellular Component: cohesin complex (GO:0008278);; Molecular Function: ligase activity (GO:0016874);; Biological Process: neurogenesis …	--	E3 ubiquitin-protein ligase RING1 GN=Sce OS=Drosophila melanogaster (Fruit fly) PE=1 SV=1	Uncharacterized protein OS=Acyrthosiphon pisum (Pea aphid) PE=4 SV=1	PREDICTED: e3 ubiquitin-protein ligase RING2-like [Acyrthosiphon pisum]	PREDICTED: Acyrthosiphon pisum e3 ubiquitin-protein ligase RING2-like (LOC100163270), mRNA
c53280_g2_i9	--	--	--	--	--	Uncharacterized protein OS=Acyrthosiphon pisum (Pea aphid) PE=4 SV=1	PREDICTED: zinc finger MYM-type protein 1-like [Acyrthosiphon pisum]	--
c80234_g1_i1	--	--	--	--	--	Uncharacterized protein OS=Acyrthosiphon pisum (Pea aphid) PE=4 SV=1	PREDICTED: neuropeptides capa receptor-like [Acyrthosiphon pisum]	PREDICTED: Acyrthosiphon pisum neuropeptides capa receptor-like (LOC100166366), mRNA
c48343_g3_i4	[O]	Posttranslational modification, protein turnover, chaperones	Biological Process: protein folding (GO:0006457);; Cellular Component: prefoldin complex (GO:0016272);; Biological Process: single-organism transport (GO:0044765);; Molecular Function: unfolded protein binding (GO:0051082);;	K14715|1e-146|api:100169321|similar to Solute carrier family 39 (zinc transporter), member 9	Probable prefoldin subunit 4 GN=CG10635 OS=Drosophila melanogaster (Fruit fly) PE=3 SV=1	Uncharacterized protein OS=Acyrthosiphon pisum (Pea aphid) PE=4 SV=1	PREDICTED: zinc transporter ZIP9-like [Acyrthosiphon pisum]	PREDICTED: Acyrthosiphon pisum zinc transporter ZIP9-like (LOC100169321), mRNA
c25457_g1_i1	--	--	--	--	--	--	--	Acyrthosiphon pisum mRNA, clone: ACI0AAD10YB10, full-insert cDNA sequence based on ESTs (5'-EST:ACI0AAD10YB10AAM1, 3'-EST ACI2AAD1YP18BBM1)
c55774_g1_i1	--	--	--	--	--	Uncharacterized protein OS=Acyrthosiphon pisum (Pea aphid) PE=4 SV=1	PREDICTED: hypothetical protein LOC100573411 [Acyrthosiphon pisum]	PREDICTED: Acyrthosiphon pisum hypothetical protein LOC100573411 (LOC100573411), mRNA
c40555_g1_i2	--	--	--	--	--	--	--	PREDICTED: Acyrthosiphon pisum zinc finger protein 808-like (LOC100574400), mRNA
c50913_g2_i3	--	--	Biological Process: regulation of transcription involved in G1/S transition of mitotic cell cycle (GO:0000083);; Biological Process: negative regulation of transcription from RNA polymerase II promoter (GO:0000122);; Molecular Function: RNA polymerase II regulatory region DNA binding (GO:0001012);; Molecular Function: RNA polymerase II core promoter proximal region sequence-specific DNA binding t…	--	Processed neurogenic locus Notch protein (Precursor) GN=N OS=Drosophila melanogaster (Fruit fly) PE=1 SV=3	Putative uncharacterized protein GN=CpipJ_CPIJ015312 OS=Culex quinquefasciatus (Southern house mosquito) PE=4 SV=1	PREDICTED: hypothetical protein LOC100166039 [Acyrthosiphon pisum]	PREDICTED: Acyrthosiphon pisum hypothetical protein LOC100166039 (LOC100166039), mRNA
c39372_g1_i2	--	--	--	--	Protein Shroom GN=Shroom OS=Drosophila melanogaster (Fruit fly) PE=1 SV=2	Uncharacterized protein OS=Acyrthosiphon pisum (Pea aphid) PE=4 SV=1	PREDICTED: hypothetical protein LOC100166532 isoform 2 [Acyrthosiphon pisum]	PREDICTED: Acyrthosiphon pisum hypothetical protein LOC100166532, transcript variant 2 (LOC100166532), mRNA
c27062_g1_i1	--	--	--	--	--	--	--	TSA: Aphis craccivora Aphis_trimmed_contig_2895 transcribed RNA sequence
c52203_g1_i7	--	--	--	K11214|1e-91|api:100163090|similar to carbohydrate kinase-like	--	Uncharacterized protein OS=Acyrthosiphon pisum (Pea aphid) PE=4 SV=1	PREDICTED: sedoheptulokinase-like [Acyrthosiphon pisum]	PREDICTED: Acyrthosiphon pisum sedoheptulokinase-like (LOC100163090), mRNA
c101569_g1_i1	--	--	--	--	--	Uncharacterized protein OS=Acyrthosiphon pisum (Pea aphid) PE=4 SV=1	--	--
c43800_g1_i1	--	--	Molecular Function: calcium-dependent cysteine-type endopeptidase activity (GO:0004198);; Molecular Function: calcium ion binding (GO:0005509);; Cellular Component: intracellular (GO:0005622);; Biological Process: proteolysis (GO:0006508);;	--	Calpain-B catalytic subunit 2 GN=CalpB OS=Drosophila melanogaster (Fruit fly) PE=1 SV=2	Putative uncharacterized protein GN=TcasGA2_TC005995 OS=Tribolium castaneum (Red flour beetle) PE=4 SV=1	PREDICTED: calpain-1 catalytic subunit-like [Acyrthosiphon pisum]	PREDICTED: Acyrthosiphon pisum calpain-1 catalytic subunit-like (LOC100162916), mRNA
c93264_g1_i1	--	--	--	--	--	Uncharacterized protein OS=Acyrthosiphon pisum (Pea aphid) PE=4 SV=1	PREDICTED: hypothetical protein LOC100161298 [Acyrthosiphon pisum]	--
c107527_g1_i1	--	--	Molecular Function: nucleotide binding (GO:0000166);; Biological Process: phosphate-containing compound metabolic process (GO:0006796);; Biological Process: cellular component movement (GO:0006928);; Molecular Function: nucleoside-triphosphatase activity (GO:0017111);; Biological Process: organophosphate metabolic process (GO:0019637);; Cellular Component: dynein complex (GO:0030286);; Biological…	--	Dynein beta chain, ciliary OS=Heliocidaris crassispina (Sea urchin) PE=1 SV=1	Uncharacterized protein OS=Acyrthosiphon pisum (Pea aphid) PE=4 SV=1	hypothetical protein TcasGA2_TC014710 [Tribolium castaneum]	PREDICTED: Acyrthosiphon pisum dynein heavy chain 7, axonemal-like (LOC100165085), miscRNA
c51752_g4_i1	--	--	--	--	--	--	--	PREDICTED: Acyrthosiphon pisum seipin-like (LOC100168336), mRNA
c29530_g1_i1	--	--	Molecular Function: L-ascorbate:sodium symporter activity (GO:0008520);; Cellular Component: membrane (GO:0016020);; Biological Process: transmembrane transport (GO:0055085);;	K14611|0.0|ame:410114|similar to CG6293-PA	--	Uncharacterized protein GN=LOC410114 OS=Apis mellifera (Honeybee) PE=4 SV=1	PREDICTED: solute carrier family 23 member 2-like [Apis florea]	PREDICTED: Acyrthosiphon pisum solute carrier family 23 member 1-like (LOC100166184), mRNA
c779_g1_i1	--	--	--	--	--	Uncharacterized protein OS=Acyrthosiphon pisum (Pea aphid) PE=4 SV=1	--	PREDICTED: Acyrthosiphon pisum mitochondrial intermembrane space import and assembly protein 40-like (LOC100165927), mRNA
c19833_g1_i1	--	--	--	--	--	--	--	Acyrthosiphon pisum BAC VMRC38-10-A7 (Benaroya Research Institute VMRC38 Acrythosiphon pisum (Pea Aphid) BAC library) complete sequence
c44074_g1_i2	[T]	Signal transduction mechanisms	Molecular Function: guanylate cyclase activity (GO:0004383);; Molecular Function: protein kinase activity (GO:0004672);; Molecular Function: ATP binding (GO:0005524);; Biological Process: cGMP biosynthetic process (GO:0006182);; Biological Process: protein phosphorylation (GO:0006468);; Cellular Component: integral component of membrane (GO:0016021);; Biological Process: intracellular signal tran…	--	Speract receptor (Precursor) OS=Strongylocentrotus purpuratus (Purple sea urchin) PE=2 SV=1	Uncharacterized protein OS=Acyrthosiphon pisum (Pea aphid) PE=3 SV=1	PREDICTED: atrial natriuretic peptide receptor 1-like isoform 2 [Acyrthosiphon pisum]	PREDICTED: Acyrthosiphon pisum atrial natriuretic peptide receptor 1-like, transcript variant 3 (LOC100167260), mRNA
c48796_g1_i1	--	--	--	--	--	--	PREDICTED: centrosomal protein of 97 kDa-like [Acyrthosiphon pisum]	PREDICTED: Acyrthosiphon pisum centrosomal protein of 97 kDa-like (LOC100573967), mRNA
c47091_g1_i3	--	--	Biological Process: rhabdomere development (GO:0042052);;	K12484|0.0|api:100168409|similar to GH05001p	--	Uncharacterized protein OS=Acyrthosiphon pisum (Pea aphid) PE=4 SV=1	PREDICTED: hypothetical protein LOC100168409 [Acyrthosiphon pisum]	PREDICTED: Acyrthosiphon pisum hypothetical protein LOC100168409 (LOC100168409), mRNA
c51709_g1_i6	[TDBLU]	--	Biological Process: phosphate-containing compound metabolic process (GO:0006796);; Molecular Function: transferase activity, transferring phosphorus-containing groups (GO:0016772);; Biological Process: primary metabolic process (GO:0044238);; Biological Process: cellular biosynthetic process (GO:0044249);; Cellular Component: intracellular part (GO:0044424);; Biological Process: organic substance…	K00888|0.0|api:100160544|similar to Phosphatidylinositol 4-kinase beta (PtdIns 4-kinase beta) (PI4Kbeta) (PI4K-beta) (NPIK) (PI4K92)	Phosphatidylinositol 4-kinase GN=pikD OS=Dictyostelium discoideum (Slime mold) PE=3 SV=3	Uncharacterized protein OS=Acyrthosiphon pisum (Pea aphid) PE=4 SV=1	PREDICTED: phosphatidylinositol 4-kinase beta-like [Acyrthosiphon pisum]	PREDICTED: Acyrthosiphon pisum phosphatidylinositol 4-kinase beta-like (LOC100160544), mRNA
c50906_g1_i5	--	--	--	--	--	--	--	PREDICTED: Acyrthosiphon pisum profilin-like, transcript variant 1 (LOC100160884), mRNA
c49782_g2_i1	--	--	--	--	--	--	--	PREDICTED: Acyrthosiphon pisum dehydrogenase/reductase SDR family protein 7-like (LOC100163151), mRNA
c52457_g1_i4	--	--	--	--	Apoptosis 1 inhibitor GN=th OS=Drosophila melanogaster (Fruit fly) PE=1 SV=2	Uncharacterized protein OS=Acyrthosiphon pisum (Pea aphid) PE=4 SV=1	PREDICTED: hypothetical protein LOC100167351 [Acyrthosiphon pisum]	--
c36540_g1_i3	[Z]	Cytoskeleton	Cellular Component: cell cortex (GO:0005938);; Cellular Component: filamentous actin (GO:0031941);; Biological Process: sensory organ precursor cell division (GO:0045035);; Biological Process: positive regulation of Notch signaling pathway (GO:0045747);;	--	Alpha-actinin A GN=abpA OS=Dictyostelium discoideum (Slime mold) PE=1 SV=2	Protein MLP1, putative GN=Phum_PHUM164050 OS=Pediculus humanus subsp. corporis (Body louse) PE=4 SV=1	PREDICTED: EH domain-binding protein 1-like isoform 2 [Acyrthosiphon pisum]	PREDICTED: Acyrthosiphon pisum EH domain-binding protein 1-like, transcript variant 2 (LOC100166681), mRNA
c52932_g7_i1	--	--	--	--	--	--	--	Acyrthosiphon pisum mir-iab-4 primary transcript (Pri-mir-iab-4), non-coding RNA
c49138_g1_i4	[L]	Replication, recombination and repair	--	K10870|0.0|api:100159722|similar to RAD51 homolog C	DNA repair protein RAD51 homolog 3 GN=rad51c OS=Dictyostelium discoideum (Slime mold) PE=3 SV=1	Uncharacterized protein OS=Acyrthosiphon pisum (Pea aphid) PE=4 SV=1	PREDICTED: DNA repair protein RAD51 homolog 3-like [Acyrthosiphon pisum]	PREDICTED: Acyrthosiphon pisum DNA repair protein RAD51 homolog 3-like (LOC100159722), mRNA
c53121_g2_i3	--	--	--	K10631|0.0|api:100159997|similar to ring finger protein	E3 ubiquitin-protein ligase Topors GN=Topors OS=Drosophila melanogaster (Fruit fly) PE=1 SV=1	Uncharacterized protein OS=Acyrthosiphon pisum (Pea aphid) PE=4 SV=1	PREDICTED: e3 ubiquitin-protein ligase Topors-like [Acyrthosiphon pisum]	PREDICTED: Acyrthosiphon pisum e3 ubiquitin-protein ligase Topors-like (LOC100159997), mRNA
c115175_g1_i1	--	--	--	--	--	Uncharacterized protein OS=Acyrthosiphon pisum (Pea aphid) PE=4 SV=1	--	PREDICTED: Acyrthosiphon pisum putative ankyrin repeat protein L59-like (LOC100161871), mRNA
c62125_g1_i1	--	--	--	--	--	Heme maturase GN=yejR OS=Tetrahymena paravorax PE=4 SV=1	heme maturase [Tetrahymena paravorax]	PREDICTED: Acyrthosiphon pisum kinesin light chain-like (LOC100169624), mRNA
c82862_g1_i1	--	--	--	--	--	Uncharacterized protein OS=Acyrthosiphon pisum (Pea aphid) PE=4 SV=1	PREDICTED: hypothetical protein LOC100575450 [Acyrthosiphon pisum]	--
c38513_g1_i1	--	--	Cellular Component: plasma membrane (GO:0005886);; Biological Process: neuromuscular synaptic transmission (GO:0007274);; Biological Process: associative learning (GO:0008306);; Cellular Component: neuromuscular junction (GO:0031594);; Molecular Function: apolipoprotein binding (GO:0034185);; Biological Process: synaptic growth at neuromuscular junction (GO:0051124);; Biological Process: vitamin …	K07377|0.0|api:100169186|similar to neurexin	Protocadherin-like wing polarity protein stan (Precursor) GN=stan OS=Drosophila melanogaster (Fruit fly) PE=1 SV=4	Uncharacterized protein OS=Acyrthosiphon pisum (Pea aphid) PE=4 SV=1	PREDICTED: neurexin-3a-like [Bombyx mori]	PREDICTED: Acyrthosiphon pisum neurexin-1-alpha-like (LOC100169186), mRNA
c43549_g1_i4	[R]	General function prediction only	--	--	Pre-rRNA-processing protein pro-1 GN=pro-1 OS=Caenorhabditis briggsae PE=3 SV=1	Uncharacterized protein OS=Acyrthosiphon pisum (Pea aphid) PE=4 SV=1	PREDICTED: WD repeat-containing protein 18-like [Acyrthosiphon pisum]	PREDICTED: Acyrthosiphon pisum WD repeat-containing protein 18-like (LOC100167131), mRNA
c53191_g1_i3	--	--	Molecular Function: binding (GO:0005488);; Biological Process: macromolecule metabolic process (GO:0043170);; Biological Process: primary metabolic process (GO:0044238);;	--	--	Uncharacterized protein OS=Acyrthosiphon pisum (Pea aphid) PE=4 SV=1	PREDICTED: hypothetical protein LOC100569013 [Acyrthosiphon pisum]	PREDICTED: Acyrthosiphon pisum hypothetical protein LOC100574921 (LOC100574921), mRNA
c52746_g1_i2	[GC]	--	--	--	Putative UDP-glucuronosyltransferase ugt-58 (Precursor) GN=ugt-58 OS=Caenorhabditis elegans PE=3 SV=2	Uncharacterized protein OS=Acyrthosiphon pisum (Pea aphid) PE=3 SV=1	PREDICTED: UDP-glucuronosyltransferase 2B18-like [Acyrthosiphon pisum]	PREDICTED: Acyrthosiphon pisum UDP-glucuronosyltransferase 2B18-like (LOC100571874), mRNA
c46294_g1_i2	[E]	Amino acid transport and metabolism	Biological Process: amino acid transmembrane transport (GO:0003333);; Molecular Function: amino acid transmembrane transporter activity (GO:0015171);; Cellular Component: integral component of membrane (GO:0016021);;	--	--	Uncharacterized protein OS=Acyrthosiphon pisum (Pea aphid) PE=2 SV=1	amino acid transporter [Acyrthosiphon pisum]	PREDICTED: Acyrthosiphon pisum low affinity cationic amino acid transporter 2-like (LOC100168178), mRNA
c52457_g1_i1	--	--	Molecular Function: transferase activity, transferring phosphorus-containing groups (GO:0016772);;	--	Probable ethanolamine kinase A GN=etnkA OS=Dictyostelium discoideum (Slime mold) PE=3 SV=1	Uncharacterized protein OS=Acyrthosiphon pisum (Pea aphid) PE=4 SV=1	PREDICTED: choline/ethanolamine kinase-like [Acyrthosiphon pisum]	PREDICTED: Acyrthosiphon pisum choline/ethanolamine kinase-like (LOC100169456), mRNA
c50914_g1_i1	--	--	--	--	--	Uncharacterized protein OS=Acyrthosiphon pisum (Pea aphid) PE=4 SV=1	PREDICTED: valacyclovir hydrolase-like [Acyrthosiphon pisum]	PREDICTED: Acyrthosiphon pisum valacyclovir hydrolase-like (LOC100168469), mRNA
c45463_g1_i2	--	--	--	--	--	--	--	PREDICTED: Acyrthosiphon pisum nucleoside diphosphate kinase 6-like (LOC100168200), mRNA
c50292_g1_i1	--	--	--	--	--	Uncharacterized protein OS=Acyrthosiphon pisum (Pea aphid) PE=4 SV=1	PREDICTED: hypothetical protein LOC100571189 [Acyrthosiphon pisum]	PREDICTED: Acyrthosiphon pisum hypothetical protein LOC100571189 (LOC100571189), mRNA
c23794_g1_i1	--	--	--	--	--	--	--	PREDICTED: Acyrthosiphon pisum protein Wnt-11b-1-like (LOC100570562), mRNA
c109051_g1_i1	--	--	--	--	--	--	--	PREDICTED: Acyrthosiphon pisum e3 ubiquitin-protein ligase MYLIP-like (LOC100162982), mRNA
c43095_g1_i1	--	--	--	--	Folate transporter 1 GN=folt-1 OS=Caenorhabditis elegans PE=2 SV=3	Uncharacterized protein OS=Acyrthosiphon pisum (Pea aphid) PE=4 SV=1	PREDICTED: thiamine transporter 2-like isoform 2 [Acyrthosiphon pisum]	PREDICTED: Acyrthosiphon pisum thiamine transporter 2-like, transcript variant 3 (LOC100165133), mRNA
c52971_g2_i2	--	--	Molecular Function: catalytic activity (GO:0003824);;	K01183|2e-53|api:100169480|similar to chitinase	Chitinase-like protein Idgf4 (Precursor) GN=Idgf4 OS=Glossina morsitans morsitans (Savannah tsetse fly) PE=2 SV=1	Uncharacterized protein OS=Acyrthosiphon pisum (Pea aphid) PE=4 SV=1	PREDICTED: probable chitinase 3-like [Acyrthosiphon pisum]	PREDICTED: Acyrthosiphon pisum probable chitinase 3-like (LOC100169480), mRNA
c52487_g1_i1	--	--	Molecular Function: kynurenine 3-monooxygenase activity (GO:0004502);; Cellular Component: mitochondrial outer membrane (GO:0005741);; Biological Process: aromatic amino acid family metabolic process (GO:0009072);; Biological Process: NAD biosynthetic process (GO:0009435);;	K00486|4e-80|api:100166533|similar to kynurenine 3-monooxygenase	Kynurenine 3-monooxygenase GN=kh OS=Anopheles gambiae (African malaria mosquito) PE=2 SV=2	Kynurenine 3-monooxygenase OS=Acyrthosiphon pisum (Pea aphid) PE=3 SV=1	PREDICTED: kynurenine 3-monooxygenase-like [Acyrthosiphon pisum]	PREDICTED: Acyrthosiphon pisum kynurenine 3-monooxygenase-like (LOC100166533), mRNA
c72886_g1_i1	--	--	--	--	--	--	--	PREDICTED: Acyrthosiphon pisum voltage-dependent L-type calcium channel subunit beta-2-like (LOC100164782), mRNA
c48701_g2_i1	--	--	Molecular Function: receptor binding (GO:0005102);; Biological Process: organelle organization (GO:0006996);; Biological Process: cell-cell signaling (GO:0007267);; Biological Process: gamete generation (GO:0007276);; Biological Process: organ morphogenesis (GO:0009887);; Biological Process: neurogenesis (GO:0022008);; Cellular Component: macromolecular complex (GO:0032991);; Cellular Component: …	--	DNA ligase 1 GN=lig1 OS=Dictyostelium discoideum (Slime mold) PE=3 SV=1	AAEL012889-PA (Fragment) GN=AAEL012889 OS=Aedes aegypti (Yellowfever mosquito) PE=4 SV=1	PREDICTED: hypothetical protein LOC100167639 [Acyrthosiphon pisum]	PREDICTED: Acyrthosiphon pisum hypothetical protein LOC100167639 (LOC100167639), mRNA
c111568_g1_i1	--	--	--	--	--	--	--	PREDICTED: Acyrthosiphon pisum putative ankyrin repeat protein L59-like (LOC100167657), mRNA
c51121_g2_i2	[R]	General function prediction only	Molecular Function: oxidoreductase activity (GO:0016491);; Biological Process: oxidation-reduction process (GO:0055114);;	--	Dehydrogenase/reductase SDR family protein 7-like GN=AGAP005532 OS=Anopheles gambiae (African malaria mosquito) PE=3 SV=3	Uncharacterized protein GN=ACYPI005333 OS=Acyrthosiphon pisum (Pea aphid) PE=2 SV=1	fixR-like [Acyrthosiphon pisum]	Acyrthosiphon pisum fixR-like (LOC100164304), mRNA
c44317_g1_i2	--	--	--	--	--	Uncharacterized protein OS=Acyrthosiphon pisum (Pea aphid) PE=4 SV=1	PREDICTED: ring canal kelch homolog [Acyrthosiphon pisum]	PREDICTED: Acyrthosiphon pisum ring canal kelch homolog (LOC100164308), mRNA
c52112_g1_i7	--	--	--	--	--	Uncharacterized protein OS=Acyrthosiphon pisum (Pea aphid) PE=3 SV=1	PREDICTED: solute carrier family 2, facilitated glucose transporter member 1-like [Acyrthosiphon pisum]	PREDICTED: Acyrthosiphon pisum solute carrier family 2, facilitated glucose transporter member 1-like (LOC100168486), mRNA
c50409_g1_i2	--	--	--	--	--	--	--	PREDICTED: Acyrthosiphon pisum P protein-like (LOC100168610), mRNA
c52562_g1_i8	--	--	Molecular Function: microtubule motor activity (GO:0003777);; Molecular Function: ATP binding (GO:0005524);; Cellular Component: axonemal dynein complex (GO:0005858);; Biological Process: ATP catabolic process (GO:0006200);; Biological Process: microtubule-based movement (GO:0007018);; Biological Process: sensory perception of sound (GO:0007605);; Molecular Function: ATPase activity, coupled (GO:…	--	Dynein beta chain, ciliary OS=Heliocidaris crassispina (Sea urchin) PE=1 SV=1	Uncharacterized protein (Fragment) OS=Acyrthosiphon pisum (Pea aphid) PE=4 SV=1	PREDICTED: dynein heavy chain 5, axonemal-like [Acyrthosiphon pisum]	PREDICTED: Acyrthosiphon pisum dynein heavy chain 5, axonemal-like (LOC100164135), mRNA
c36368_g1_i1	[G]	Carbohydrate transport and metabolism	Biological Process: meiotic spindle organization (GO:0000212);; Molecular Function: actin binding (GO:0003779);; Cellular Component: lipid particle (GO:0005811);; Cellular Component: plasma membrane (GO:0005886);; Biological Process: cystoblast division (GO:0007282);; Biological Process: germarium-derived oocyte fate determination (GO:0007294);; Biological Process: adult somatic muscle developmen…	--	Protein hu-li tai shao GN=hts OS=Drosophila melanogaster (Fruit fly) PE=1 SV=2	Uncharacterized protein OS=Acyrthosiphon pisum (Pea aphid) PE=4 SV=1	PREDICTED: protein hu-li tai shao-like [Acyrthosiphon pisum]	PREDICTED: Acyrthosiphon pisum protein hu-li tai shao-like (LOC100162643), mRNA
c50123_g1_i5	[R]	General function prediction only	Molecular Function: GTPase activity (GO:0003924);; Molecular Function: histone acetyltransferase activity (GO:0004402);; Cellular Component: heterotrimeric G-protein complex (GO:0005834);; Biological Process: G-protein coupled receptor signaling pathway (GO:0007186);; Biological Process: histone acetylation (GO:0016573);;	K14405|0.0|api:100163299|similar to CG1078 CG1078-PA	Guanine nucleotide-binding protein subunit beta-2 GN=gpb-2 OS=Caenorhabditis elegans PE=1 SV=2	Uncharacterized protein OS=Acyrthosiphon pisum (Pea aphid) PE=4 SV=1	PREDICTED: hypothetical protein LOC100163299 [Acyrthosiphon pisum]	PREDICTED: Acyrthosiphon pisum hypothetical protein LOC100163299 (LOC100163299), mRNA
c48416_g2_i3	[K]	Transcription	Molecular Function: nucleic acid binding (GO:0003676);; Molecular Function: hydrolase activity (GO:0016787);;	K11592|0.0|api:100164259|similar to dicer 1	Endoribonuclease dcr-1 GN=dcr-1 OS=Caenorhabditis elegans PE=1 SV=3	Uncharacterized protein OS=Acyrthosiphon pisum (Pea aphid) PE=4 SV=1	PREDICTED: endoribonuclease Dcr-1-like isoform 1 [Acyrthosiphon pisum]	PREDICTED: Acyrthosiphon pisum endoribonuclease Dcr-1-like, transcript variant 1 (LOC100164259), mRNA
c51091_g1_i2	--	--	--	--	--	Uncharacterized protein OS=Acyrthosiphon pisum (Pea aphid) PE=4 SV=1	PREDICTED: WD repeat-containing and planar cell polarity effector protein fritz homolog [Acyrthosiphon pisum]	PREDICTED: Acyrthosiphon pisum WD repeat-containing and planar cell polarity effector protein fritz homolog (LOC100165951), mRNA
c39215_g1_i2	--	--	--	--	--	Uncharacterized protein OS=Acyrthosiphon pisum (Pea aphid) PE=4 SV=1	PREDICTED: amine sulfotransferase-like [Acyrthosiphon pisum]	PREDICTED: Acyrthosiphon pisum amine sulfotransferase-like (LOC100169417), mRNA
c49071_g2_i4	--	--	Molecular Function: myosin binding (GO:0017022);;	--	--	Uncharacterized protein OS=Acyrthosiphon pisum (Pea aphid) PE=4 SV=1	PREDICTED: NCK-interacting protein with SH3 domain-like [Acyrthosiphon pisum]	PREDICTED: Acyrthosiphon pisum NCK-interacting protein with SH3 domain-like (LOC100574920), mRNA
c49698_g1_i5	--	--	--	--	--	Uncharacterized protein OS=Acyrthosiphon pisum (Pea aphid) PE=4 SV=1	PREDICTED: hypothetical protein LOC100163434 [Acyrthosiphon pisum]	PREDICTED: Acyrthosiphon pisum hypothetical protein LOC100163434 (LOC100163434), mRNA
c52236_g6_i2	--	--	Biological Process: microtubule cytoskeleton organization (GO:0000226);; Cellular Component: extracellular region (GO:0005576);; Cellular Component: plasma membrane (GO:0005886);; Biological Process: lipid transport (GO:0006869);; Biological Process: signal transduction (GO:0007165);; Biological Process: neuromuscular junction development (GO:0007528);; Biological Process: sensory perception of s…	K10380|0.0|tca:100142605|similar to ankyrin 2,3/unc44	Enolase-phosphatase E1 GN=AAEL000109 OS=Aedes aegypti (Yellowfever mosquito) PE=3 SV=1	Uncharacterized protein (Fragment) GN=YQE_03767 OS=Dendroctonus ponderosae (mountain pine beetle) PE=4 SV=1	PREDICTED: hypothetical protein LOC100167995 [Acyrthosiphon pisum]	PREDICTED: Acyrthosiphon pisum hypothetical protein LOC100167995 (LOC100167995), mRNA
c7925_g1_i1	--	--	Molecular Function: catalytic activity (GO:0003824);;	--	Probable cubilin (Precursor) GN=ZC116.3 OS=Caenorhabditis elegans PE=1 SV=4	Uncharacterized protein OS=Acyrthosiphon pisum (Pea aphid) PE=4 SV=1	PREDICTED: fibrillin-2-like [Acyrthosiphon pisum]	PREDICTED: Acyrthosiphon pisum fibrillin-2-like (LOC100165514), mRNA
c48873_g1_i2	[L]	Replication, recombination and repair	Biological Process: regulation of alternative mRNA splicing, via spliceosome (GO:0000381);; Molecular Function: nucleoside-triphosphatase activity (GO:0017111);;	K12599|0.0|api:100162773|similar to antiviral helicase SKI2	mRNA transport homolog 4 GN=mtr-4 OS=Caenorhabditis elegans PE=3 SV=1	Uncharacterized protein OS=Acyrthosiphon pisum (Pea aphid) PE=4 SV=1	PREDICTED: helicase SKI2W-like [Acyrthosiphon pisum]	PREDICTED: Acyrthosiphon pisum helicase SKI2W-like (LOC100162773), mRNA
c53423_g1_i2	--	--	Biological Process: heparan sulfate proteoglycan biosynthetic process (GO:0015012);; Cellular Component: membrane (GO:0016020);; Molecular Function: protein xylosyltransferase activity (GO:0030158);; Biological Process: D-xylose metabolic process (GO:0042732);; Cellular Component: intracellular membrane-bounded organelle (GO:0043231);; Cellular Component: cytoplasmic part (GO:0044444);; Biologica…	K00771|0.0|api:100163472|similar to protein-O-xylosyltransferase	Xylosyltransferase oxt GN=oxt OS=Drosophila melanogaster (Fruit fly) PE=2 SV=1	Uncharacterized protein OS=Acyrthosiphon pisum (Pea aphid) PE=4 SV=1	PREDICTED: protein virilizer homolog [Acyrthosiphon pisum]	PREDICTED: Acyrthosiphon pisum protein virilizer homolog (LOC100161427), mRNA
c49400_g1_i4	[P]	Inorganic ion transport and metabolism	Molecular Function: calcium-transporting ATPase activity (GO:0005388);; Molecular Function: ATP binding (GO:0005524);; Biological Process: calcium ion transport (GO:0006816);; Cellular Component: integral component of membrane (GO:0016021);; Molecular Function: metal ion binding (GO:0046872);;	K01537|0.0|api:100163337|similar to Secretory Pathway Calcium atpase CG32451-PB	Calcium-transporting ATPase sarcoplasmic/endoplasmic reticulum type GN=Ca-P60A OS=Anopheles gambiae (African malaria mosquito) PE=2 SV=5	Uncharacterized protein OS=Acyrthosiphon pisum (Pea aphid) PE=3 SV=1	PREDICTED: calcium-transporting ATPase type 2C member 1-like [Acyrthosiphon pisum]	PREDICTED: Acyrthosiphon pisum calcium-transporting ATPase type 2C member 1-like (LOC100163337), mRNA
c48249_g1_i1	[F]	Nucleotide transport and metabolism	Biological Process: inter-male aggressive behavior (GO:0002121);; Molecular Function: phosphoribosylaminoimidazole carboxylase activity (GO:0004638);; Molecular Function: phosphoribosylaminoimidazolesuccinocarboxamide synthase activity (GO:0004639);; Cellular Component: cytoplasm (GO:0005737);; Biological Process: 'de novo' IMP biosynthetic process (GO:0006189);; Biological Process: imaginal disc…	K01587|0.0|api:100169501|similar to purine biosynthesis protein 6, pur6	Phosphoribosylaminoimidazole carboxylase GN=ade5 OS=Drosophila melanogaster (Fruit fly) PE=2 SV=2	Uncharacterized protein OS=Acyrthosiphon pisum (Pea aphid) PE=4 SV=1	PREDICTED: multifunctional protein ADE2-like isoform 1 [Acyrthosiphon pisum]	PREDICTED: Acyrthosiphon pisum multifunctional protein ADE2-like, transcript variant 1 (LOC100169501), mRNA
c70735_g1_i1	--	--	--	--	--	--	--	Acyrthosiphon pisum solute carrier family 46 member 3-like (LOC100161286), mRNA
c47846_g1_i2	--	--	--	--	--	Uncharacterized protein OS=Acyrthosiphon pisum (Pea aphid) PE=4 SV=1	hypothetical protein SINV_11683 [Solenopsis invicta]	--
c36168_g1_i2	--	--	--	--	--	Uncharacterized protein OS=Acyrthosiphon pisum (Pea aphid) PE=4 SV=1	PREDICTED: hypothetical protein LOC100573605 isoform 1 [Acyrthosiphon pisum]	PREDICTED: Acyrthosiphon pisum hypothetical protein LOC100573605, transcript variant 2 (LOC100573605), mRNA
c34475_g1_i2	--	--	--	--	--	Uncharacterized protein OS=Acyrthosiphon pisum (Pea aphid) PE=4 SV=1	PREDICTED: pleckstrin homology domain-containing family G member 1-like [Acyrthosiphon pisum]	PREDICTED: Acyrthosiphon pisum pleckstrin homology domain-containing family G member 1-like (LOC100575436), mRNA
c25911_g1_i1	--	--	--	--	--	--	--	Plasmodium falciparum 3D7 chromosome 10, complete sequence
c108666_g1_i1	--	--	--	--	Probable RNA-directed DNA polymerase from transposon X-element GN=X-element\ORF2 OS=Drosophila melanogaster (Fruit fly) PE=3 SV=1	Uncharacterized protein OS=Acyrthosiphon pisum (Pea aphid) PE=4 SV=1	PREDICTED: hypothetical protein LOC100570299 [Acyrthosiphon pisum]	--
c34031_g1_i2	--	--	--	--	--	Uncharacterized protein OS=Acyrthosiphon pisum (Pea aphid) PE=4 SV=1	PREDICTED: hypothetical protein LOC100568931 [Acyrthosiphon pisum]	PREDICTED: Acyrthosiphon pisum hypothetical protein LOC100568931 (LOC100568931), mRNA
c40189_g1_i3	--	--	Cellular Component: cytosol (GO:0005829);; Cellular Component: integral component of membrane (GO:0016021);;	K13347|1e-133|api:100168281|similar to peroxisomal membrane protein PMP22	PXMP2/4 family protein 3 (Precursor) GN=DDB_G0290223 OS=Dictyostelium discoideum (Slime mold) PE=3 SV=1	Uncharacterized protein GN=ACYPI008998 OS=Acyrthosiphon pisum (Pea aphid) PE=2 SV=1	peroxisomal membrane protein PMP22-like [Acyrthosiphon pisum]	Acyrthosiphon pisum peroxisomal membrane protein PMP22-like (LOC100168281), mRNA
c67845_g1_i1	--	--	--	--	--	--	--	Plasmodium falciparum 3D7 chromosome 6
c39748_g1_i1	[J]	Translation, ribosomal structure and biogenesis	Cellular Component: ribosome (GO:0005840);; Biological Process: ribosome biogenesis (GO:0042254);;	K02896|1e-104|api:100145848|Rpl24	60S ribosomal protein L24 GN=RpL24 OS=Spodoptera frugiperda (Fall armyworm) PE=2 SV=1	Uncharacterized protein GN=ACYPI000090 OS=Acyrthosiphon pisum (Pea aphid) PE=2 SV=1	ribosomal protein L24 [Acyrthosiphon pisum]	Acyrthosiphon pisum ACYPI000090 mRNA, clone: 606O13, complete cds, full-insert cDNA sequence based on the ESTs (5'-EST:FF316670, 3'-EST:FF317352)
c118469_g1_i1	--	--	--	--	--	Uncharacterized protein OS=Acyrthosiphon pisum (Pea aphid) PE=4 SV=1	--	--
c53460_g4_i11	--	--	--	K13121|1e-155|api:100163182|similar to Protein FRA10AC1	--	Uncharacterized protein OS=Acyrthosiphon pisum (Pea aphid) PE=4 SV=1	protein FRA10AC1 [Acyrthosiphon pisum]	Acyrthosiphon pisum protein FRA10AC1 (LOC100163182), mRNA
c34233_g1_i1	[R]	General function prediction only	--	--	Alpha-latroinsectotoxin-Lt1a (Precursor; Fragment) OS=Latrodectus tredecimguttatus (Mediterranean black widow spider) PE=1 SV=1	Uncharacterized protein OS=Acyrthosiphon pisum (Pea aphid) PE=4 SV=1	PREDICTED: hypothetical protein LOC100573847 [Acyrthosiphon pisum]	PREDICTED: Acyrthosiphon pisum hypothetical protein LOC100573847 (LOC100573847), mRNA
c47825_g1_i2	[O]	Posttranslational modification, protein turnover, chaperones	Molecular Function: nucleotide binding (GO:0000166);; Molecular Function: hydrolase activity (GO:0016787);;	K03695|0.0|api:100166924|similar to Caseinolytic peptidase B protein homolog (Suppressor of potassium transport defect 3)	Heat shock protein 100 GN=HSP100 OS=Trypanosoma brucei brucei PE=3 SV=1	Putative uncharacterized protein GLEAN_07578 GN=GLEAN_07578 OS=Tribolium castaneum (Red flour beetle) PE=4 SV=1	PREDICTED: caseinolytic peptidase B protein homolog [Acyrthosiphon pisum]	PREDICTED: Acyrthosiphon pisum caseinolytic peptidase B protein homolog (LOC100166924), mRNA
c58539_g1_i1	--	--	--	--	--	Uncharacterized protein OS=Acyrthosiphon pisum (Pea aphid) PE=4 SV=1	--	--
c76216_g1_i1	--	--	--	--	--	Uncharacterized protein OS=Acyrthosiphon pisum (Pea aphid) PE=4 SV=1	PREDICTED: hypothetical protein LOC100167412 [Acyrthosiphon pisum]	PREDICTED: Acyrthosiphon pisum hypothetical protein LOC100167412 (LOC100167412), mRNA
c31677_g2_i1	--	--	--	--	--	--	--	PREDICTED: Acyrthosiphon pisum roundabout homolog 2-like (LOC100165536), mRNA
c47519_g5_i2	--	--	--	--	--	Uncharacterized protein OS=Acyrthosiphon pisum (Pea aphid) PE=4 SV=1	PREDICTED: RNA-directed DNA polymerase from mobile element jockey-like [Acyrthosiphon pisum]	PREDICTED: Acyrthosiphon pisum hypothetical protein LOC100167274 (LOC100167274), mRNA
c47388_g2_i2	--	--	--	--	RNA-directed DNA polymerase from mobile element jockey GN=pol OS=Drosophila melanogaster (Fruit fly) PE=1 SV=1	Uncharacterized protein OS=Acyrthosiphon pisum (Pea aphid) PE=4 SV=1	PREDICTED: RNA-directed DNA polymerase from mobile element jockey-like [Acyrthosiphon pisum]	--
c48715_g1_i3	[T]	Signal transduction mechanisms	Molecular Function: ATP binding (GO:0005524);; Molecular Function: kinase activity (GO:0016301);; Biological Process: phosphorylation (GO:0016310);;	K00898|0.0|api:100166307|similar to pyruvate dehydrogenase kinase	[Pyruvate dehydrogenase [lipoamide]] kinase, mitochondrial (Precursor) GN=Pdk OS=Drosophila melanogaster (Fruit fly) PE=2 SV=2	Uncharacterized protein OS=Acyrthosiphon pisum (Pea aphid) PE=4 SV=1	PREDICTED: Pyruvate dehydrogenase [lipoamide] kinase-like [Acyrthosiphon pisum]	PREDICTED: Acyrthosiphon pisum Pyruvate dehydrogenase [lipoamide] kinase-like (LOC100166307), mRNA
c47693_g1_i2	[Q]	Secondary metabolites biosynthesis, transport and catabolism	--	--	Putative fatty acyl-CoA reductase CG5065 GN=CG5065 OS=Drosophila melanogaster (Fruit fly) PE=3 SV=1	Uncharacterized protein OS=Nasonia vitripennis (Parasitic wasp) PE=4 SV=1	PREDICTED: fatty acyl-CoA reductase 1-like isoform 1 [Acyrthosiphon pisum]	PREDICTED: Acyrthosiphon pisum fatty acyl-CoA reductase 1-like, transcript variant 1 (LOC100168092), mRNA
c46793_g1_i4	[RTKL]	--	Biological Process: MAPK cascade (GO:0000165);; Molecular Function: MAP kinase activity (GO:0004707);; Molecular Function: ATP binding (GO:0005524);; Biological Process: protein phosphorylation (GO:0006468);;	K04441|0.0|api:100169493|similar to p38 map kinase	Mitogen-activated protein kinase 14B GN=p38b OS=Drosophila melanogaster (Fruit fly) PE=1 SV=1	Uncharacterized protein OS=Acyrthosiphon pisum (Pea aphid) PE=4 SV=1	PREDICTED: mitogen-activated protein kinase 14B-like isoform 2 [Acyrthosiphon pisum]	PREDICTED: Acyrthosiphon pisum mitogen-activated protein kinase 14B-like, transcript variant 3 (LOC100169493), mRNA
c33756_g1_i1	--	--	--	--	--	--	--	PREDICTED: Acyrthosiphon pisum hypothetical protein LOC100169609, transcript variant 2 (LOC100169609), mRNA
c49555_g1_i1	--	--	--	--	U6 snRNA phosphodiesterase GN=CG16790 OS=Drosophila melanogaster (Fruit fly) PE=2 SV=1	Uncharacterized protein OS=Acyrthosiphon pisum (Pea aphid) PE=4 SV=1	PREDICTED: TEL2-interacting protein 1 homolog [Acyrthosiphon pisum]	PREDICTED: Acyrthosiphon pisum TEL2-interacting protein 1 homolog (LOC100164474), mRNA
c46268_g1_i7	--	--	--	--	--	Uncharacterized protein OS=Acyrthosiphon pisum (Pea aphid) PE=4 SV=1	PREDICTED: hypothetical protein LOC100568830 [Acyrthosiphon pisum]	PREDICTED: Acyrthosiphon pisum hypothetical protein LOC100568830 (LOC100568830), mRNA
c7893_g1_i1	--	--	Biological Process: cellular response to stimulus (GO:0051716);;	--	UPF0396 protein CG6066 GN=CG6066 OS=Drosophila melanogaster (Fruit fly) PE=1 SV=1	Uncharacterized protein OS=Acyrthosiphon pisum (Pea aphid) PE=4 SV=1	PREDICTED: hypothetical protein LOC100575230 isoform 1 [Acyrthosiphon pisum]	PREDICTED: Acyrthosiphon pisum hypothetical protein LOC100575230, transcript variant 3 (LOC100575230), mRNA
c111174_g1_i1	--	--	--	--	--	--	--	PREDICTED: Acyrthosiphon pisum serine/threonine-protein phosphatase 4 regulatory subunit 4-like (LOC100160264), mRNA
c44362_g1_i1	--	--	--	--	--	--	--	PREDICTED: Acyrthosiphon pisum hypothetical protein LOC100569581 (LOC100569581), mRNA
c64086_g1_i1	--	--	Molecular Function: nucleic acid binding (GO:0003676);; Molecular Function: catalytic activity (GO:0003824);; Biological Process: DNA metabolic process (GO:0006259);;	--	--	Uncharacterized protein OS=Acyrthosiphon pisum (Pea aphid) PE=4 SV=1	PREDICTED: hypothetical protein LOC100568780 [Acyrthosiphon pisum]	PREDICTED: Acyrthosiphon pisum hypothetical protein LOC100568780 (LOC100568780), mRNA
c42534_g1_i2	--	--	Molecular Function: protein binding (GO:0005515);; Biological Process: anatomical structure development (GO:0048856);;	--	PDZ and LIM domain protein Zasp GN=Zasp52 OS=Drosophila melanogaster (Fruit fly) PE=1 SV=2	Uncharacterized protein OS=Acyrthosiphon pisum (Pea aphid) PE=4 SV=1	PREDICTED: PDZ and LIM domain protein Zasp-like [Acyrthosiphon pisum]	TSA: Aphis craccivora Aphis_trimmed_contig_1066 transcribed RNA sequence
c47081_g2_i1	--	--	--	--	LIM domain-containing protein jub GN=jub OS=Drosophila melanogaster (Fruit fly) PE=1 SV=3	Uncharacterized protein OS=Acyrthosiphon pisum (Pea aphid) PE=4 SV=1	PREDICTED: lipoma-preferred partner homolog isoform 1 [Acyrthosiphon pisum]	PREDICTED: Acyrthosiphon pisum lipoma-preferred partner homolog, transcript variant 1 (LOC100573515), mRNA
c48825_g1_i1	--	--	--	--	--	--	--	PREDICTED: Acyrthosiphon pisum serine/threonine-protein kinase PRP4 homolog (LOC100169542), mRNA
c52202_g3_i5	--	--	--	--	--	Uncharacterized protein OS=Acyrthosiphon pisum (Pea aphid) PE=4 SV=1	PREDICTED: hypothetical protein LOC100571282 [Acyrthosiphon pisum]	PREDICTED: Acyrthosiphon pisum ras-related protein Rab-5C-like (LOC100163937), mRNA
c81180_g1_i1	--	--	--	--	--	Uncharacterized protein OS=Acyrthosiphon pisum (Pea aphid) PE=4 SV=1	hypothetical protein YQE_01887, partial [Dendroctonus ponderosae]	--
c38006_g1_i1	--	--	--	--	--	Uncharacterized protein OS=Acyrthosiphon pisum (Pea aphid) PE=4 SV=1	PREDICTED: hypothetical protein LOC100573319 [Acyrthosiphon pisum]	--
c42701_g1_i1	--	--	Molecular Function: nucleic acid binding (GO:0003676);; Biological Process: cellular process (GO:0009987);;	K02174|3e-08|dpo:Dpse_GA22724|GA22724 gene product from transcript GA22724-RA	Homeobox protein cut GN=ct OS=Drosophila melanogaster (Fruit fly) PE=1 SV=1	Uncharacterized protein OS=Acyrthosiphon pisum (Pea aphid) PE=4 SV=1	PREDICTED: hypothetical protein LOC100571674 [Acyrthosiphon pisum]	PREDICTED: Acyrthosiphon pisum hypothetical protein LOC100571674 (LOC100571674), mRNA
c40569_g1_i2	--	--	Biological Process: signal transduction (GO:0007165);;	K04559|0.0|api:100166443|similar to huntingtin-interacting protein 1	Huntington interacting protein related 1 GN=hipr-1 OS=Caenorhabditis elegans PE=3 SV=3	Uncharacterized protein OS=Acyrthosiphon pisum (Pea aphid) PE=4 SV=1	PREDICTED: huntingtin-interacting protein 1-like isoform 1 [Acyrthosiphon pisum]	PREDICTED: Acyrthosiphon pisum huntingtin-interacting protein 1-like, transcript variant 1 (LOC100166443), mRNA
c33625_g1_i1	--	--	--	--	--	--	--	PREDICTED: Acyrthosiphon pisum tyrosine-protein phosphatase Lar-like, transcript variant 2 (LOC100166228), mRNA
c54956_g1_i1	--	--	--	--	--	--	--	PREDICTED: Acyrthosiphon pisum kelch-like protein diablo-like (LOC100158842), mRNA
c51759_g1_i2	[KL]	--	Molecular Function: catalytic activity (GO:0003824);; Molecular Function: organic cyclic compound binding (GO:0097159);; Molecular Function: heterocyclic compound binding (GO:1901363);;	K11367|0.0|api:100162061|similar to Chromodomain-helicase-DNA-binding protein	Chromodomain-helicase-DNA-binding protein 1 GN=CHD1 OS=Bombyx mori (Silk moth) PE=1 SV=1	Uncharacterized protein OS=Acyrthosiphon pisum (Pea aphid) PE=4 SV=1	PREDICTED: chromodomain-helicase-DNA-binding protein 1-like [Acyrthosiphon pisum]	PREDICTED: Acyrthosiphon pisum chromodomain-helicase-DNA-binding protein 1-like (LOC100162061), mRNA
c49639_g1_i4	[T]	Signal transduction mechanisms	--	--	Guanine nucleotide-binding protein subunit beta-like protein GN=Rack1 OS=Drosophila melanogaster (Fruit fly) PE=1 SV=2	Uncharacterized protein OS=Acyrthosiphon pisum (Pea aphid) PE=4 SV=1	PREDICTED: POC1 centriolar protein homolog B-like [Acyrthosiphon pisum]	PREDICTED: Acyrthosiphon pisum POC1 centriolar protein homolog B-like (LOC100166750), mRNA
c41411_g3_i1	--	--	--	K00591|2e-06|ptr:472079|COQ3	--	--	--	P.vivax pva1 gene
c106275_g1_i1	[R]	General function prediction only	Molecular Function: metal ion binding (GO:0046872);;	--	Transcription factor grauzone GN=grau OS=Drosophila melanogaster (Fruit fly) PE=1 SV=1	Uncharacterized protein OS=Acyrthosiphon pisum (Pea aphid) PE=4 SV=1	PREDICTED: zinc finger protein 710-like [Acyrthosiphon pisum]	PREDICTED: Acyrthosiphon pisum zinc finger protein 710-like (LOC100570222), mRNA
c41336_g1_i1	[R]	General function prediction only	Molecular Function: transferase activity (GO:0016740);;	--	Protein tssc1 homolog GN=tssc1 OS=Dictyostelium discoideum (Slime mold) PE=1 SV=1	Uncharacterized protein OS=Acyrthosiphon pisum (Pea aphid) PE=4 SV=1	PREDICTED: protein TSSC1-like [Acyrthosiphon pisum]	PREDICTED: Acyrthosiphon pisum protein TSSC1-like (LOC100159595), mRNA
c85718_g1_i1	--	--	--	--	--	--	--	PREDICTED: Acyrthosiphon pisum protein-L-isoaspartate O-methyltransferase domain-containing protein 2-like (LOC100163416), mRNA
c22080_g1_i1	--	--	--	--	--	--	--	PREDICTED: Acyrthosiphon pisum zinc finger SWIM domain-containing protein 6-like (LOC100164670), mRNA
c52065_g2_i3	--	--	--	--	--	--	--	PREDICTED: Acyrthosiphon pisum uncharacterized protein KIAA2013 homolog (LOC100164337), mRNA
c38019_g1_i3	--	--	--	--	--	Uncharacterized protein OS=Acyrthosiphon pisum (Pea aphid) PE=4 SV=1	PREDICTED: KRAB-A domain-containing protein 2-like [Acyrthosiphon pisum]	--
c42031_g1_i3	--	--	--	--	--	--	--	PREDICTED: Acyrthosiphon pisum protein FAM135A-like, transcript variant 2 (LOC100168228), mRNA
c69259_g1_i1	--	--	--	--	--	Uncharacterized protein OS=Acyrthosiphon pisum (Pea aphid) PE=4 SV=1	PREDICTED: hypothetical protein LOC100572934 [Acyrthosiphon pisum]	--
c50818_g1_i2	[QR]	--	--	--	Mediator of RNA polymerase II transcription subunit 21 GN=MED21 OS=Aedes aegypti (Yellowfever mosquito) PE=3 SV=1	Uncharacterized protein OS=Acyrthosiphon pisum (Pea aphid) PE=4 SV=1	PREDICTED: ribosomal RNA-processing protein 8-like [Acyrthosiphon pisum]	PREDICTED: Acyrthosiphon pisum ribosomal RNA-processing protein 8-like (LOC100164653), mRNA
c47774_g1_i2	--	--	Cellular Component: spindle pole (GO:0000922);; Cellular Component: centrosome (GO:0005813);; Cellular Component: microtubule associated complex (GO:0005875);; Biological Process: mitotic spindle organization (GO:0007052);; Biological Process: cystoblast division (GO:0007282);; Molecular Function: microtubule binding (GO:0008017);; Biological Process: actin filament reorganization involved in cel…	--	Protein abnormal spindle GN=asp OS=Drosophila melanogaster (Fruit fly) PE=1 SV=3	Uncharacterized protein OS=Acyrthosiphon pisum (Pea aphid) PE=4 SV=1	PREDICTED: abnormal spindle-like microcephaly-associated protein homolog [Acyrthosiphon pisum]	PREDICTED: Acyrthosiphon pisum abnormal spindle-like microcephaly-associated protein homolog (LOC100160614), mRNA
c18422_g1_i1	--	--	--	--	--	--	--	PREDICTED: Acyrthosiphon pisum hypothetical protein LOC100169050 (LOC100169050), mRNA
c49790_g1_i1	--	--	--	--	Gamma-tubulin complex component 3 homolog GN=l(1)dd4 OS=Drosophila melanogaster (Fruit fly) PE=1 SV=2	Uncharacterized protein OS=Acyrthosiphon pisum (Pea aphid) PE=4 SV=1	PREDICTED: gamma-tubulin complex component 3-like [Acyrthosiphon pisum]	PREDICTED: Acyrthosiphon pisum gamma-tubulin complex component 3-like (LOC100164222), mRNA
c50296_g1_i1	[R]	General function prediction only	--	--	Protein dispatched GN=disp OS=Drosophila melanogaster (Fruit fly) PE=1 SV=1	Uncharacterized protein OS=Acyrthosiphon pisum (Pea aphid) PE=4 SV=1	PREDICTED: protein dispatched-like [Acyrthosiphon pisum]	PREDICTED: Acyrthosiphon pisum protein dispatched-like (LOC100161127), mRNA
c31208_g1_i2	--	--	Molecular Function: glucose 6-phosphate:phosphate antiporter activity (GO:0008524);; Cellular Component: integral component of membrane (GO:0016021);;	--	Solute carrier family 35 member E1 homolog GN=CG14621 OS=Drosophila melanogaster (Fruit fly) PE=2 SV=1	Uncharacterized protein OS=Acyrthosiphon pisum (Pea aphid) PE=4 SV=1	PREDICTED: solute carrier family 35 member E1 homolog [Acyrthosiphon pisum]	PREDICTED: Acyrthosiphon pisum solute carrier family 35 member E1 homolog (LOC100165511), mRNA
c13151_g1_i1	--	--	--	--	--	--	--	PREDICTED: Acyrthosiphon pisum single-stranded DNA-binding protein 3-like (LOC100164051), mRNA
c50209_g1_i4	--	--	--	--	Uncharacterized protein DDB_G0271670 (Precursor) GN=DDB_G0271670 OS=Dictyostelium discoideum (Slime mold) PE=4 SV=1	Uncharacterized protein OS=Acyrthosiphon pisum (Pea aphid) PE=4 SV=1	PREDICTED: hypothetical protein LOC100164648 [Acyrthosiphon pisum]	PREDICTED: Acyrthosiphon pisum hypothetical protein LOC100164648 (LOC100164648), mRNA
c41041_g1_i5	--	--	--	--	--	Uncharacterized protein OS=Acyrthosiphon pisum (Pea aphid) PE=4 SV=1	PREDICTED: hypothetical protein LOC100164814 [Acyrthosiphon pisum]	PREDICTED: Acyrthosiphon pisum hypothetical protein LOC100164814 (LOC100164814), mRNA
c52699_g2_i2	--	--	Molecular Function: Gq/11-coupled serotonin receptor activity (GO:0001587);; Cellular Component: integral component of plasma membrane (GO:0005887);; Biological Process: serotonin receptor signaling pathway (GO:0007210);; Biological Process: germ-band extension (GO:0007377);;	K04157|0.0|api:100168249|similar to Serotonin receptor 2 CG1056-PC	Probable G-protein coupled receptor No18 OS=Balanus amphitrite (Striped barnacle) PE=3 SV=1	Uncharacterized protein OS=Acyrthosiphon pisum (Pea aphid) PE=3 SV=1	PREDICTED: 5-hydroxytryptamine receptor 2B-like [Acyrthosiphon pisum]	PREDICTED: Acyrthosiphon pisum 5-hydroxytryptamine receptor 2B-like (LOC100168249), mRNA
c51209_g1_i12	--	--	--	--	Micronuclear linker histone-gamma GN=MLH OS=Tetrahymena thermophila (strain SB210) PE=1 SV=2	Uncharacterized protein OS=Acyrthosiphon pisum (Pea aphid) PE=4 SV=1	PREDICTED: hypothetical protein LOC100162216 [Acyrthosiphon pisum]	PREDICTED: Acyrthosiphon pisum hypothetical protein LOC100162216 (LOC100162216), mRNA
c50726_g2_i9	--	--	--	--	--	Uncharacterized protein OS=Acyrthosiphon pisum (Pea aphid) PE=4 SV=1	PREDICTED: intraflagellar transport protein 52 homolog [Acyrthosiphon pisum]	PREDICTED: Acyrthosiphon pisum intraflagellar transport protein 52 homolog (LOC100167067), mRNA
c68112_g1_i1	--	--	--	--	--	Uncharacterized protein OS=Acyrthosiphon pisum (Pea aphid) PE=4 SV=1	--	Acyrthosiphon pisum microRNA mir-276 (Mir276), microRNA
c47058_g1_i2	--	--	--	--	--	--	--	PREDICTED: Acyrthosiphon pisum lysophospholipid acyltransferase 1-like (LOC100167870), mRNA
c43542_g2_i2	--	--	--	--	COP9 signalosome complex subunit 6 GN=CSN6 OS=Drosophila melanogaster (Fruit fly) PE=1 SV=1	Uncharacterized protein OS=Acyrthosiphon pisum (Pea aphid) PE=4 SV=1	PREDICTED: amyloid beta A4 precursor protein-binding family B member 2-like isoform 2 [Acyrthosiphon pisum]	PREDICTED: Acyrthosiphon pisum amyloid beta A4 precursor protein-binding family B member 2-like, transcript variant 2 (LOC100166623), mRNA
c51671_g1_i7	--	--	Molecular Function: transporter activity (GO:0005215);; Cellular Component: intracellular (GO:0005622);; Biological Process: transport (GO:0006810);;	--	--	Uncharacterized protein OS=Acyrthosiphon pisum (Pea aphid) PE=4 SV=1	PREDICTED: alpha-tocopherol transfer protein-like [Acyrthosiphon pisum]	PREDICTED: Acyrthosiphon pisum alpha-tocopherol transfer protein-like (LOC100159518), mRNA
c25004_g1_i1	--	--	--	--	--	Uncharacterized protein OS=Acyrthosiphon pisum (Pea aphid) PE=4 SV=1	PREDICTED: ABC transporter G family member 23-like [Acyrthosiphon pisum]	PREDICTED: Acyrthosiphon pisum ABC transporter G family member 23-like (LOC100570370), mRNA
c26603_g1_i1	--	--	--	--	--	Uncharacterized protein OS=Acyrthosiphon pisum (Pea aphid) PE=4 SV=1	--	Acyrthosiphon pisum mRNA, clone: ACI0AAF42YJ04, full-insert cDNA sequence based on ESTs (5'-EST:ACI0AAF42YJ04AAM2, 3'-EST ACI2AAF7YM05BBM1)
c51494_g1_i3	--	--	--	--	SH3 and FCH domain-containing protein DDB_G0274695 GN=DDB_G0274695 OS=Dictyostelium discoideum (Slime mold) PE=4 SV=1	Uncharacterized protein OS=Acyrthosiphon pisum (Pea aphid) PE=4 SV=1	PREDICTED: FCH domain only protein 2-like isoform 2 [Acyrthosiphon pisum]	PREDICTED: Acyrthosiphon pisum FCH domain only protein 2-like, transcript variant 2 (LOC100163183), mRNA
c50773_g2_i1	[L]	Replication, recombination and repair	--	--	--	Uncharacterized protein OS=Acyrthosiphon pisum (Pea aphid) PE=4 SV=1	PREDICTED: NFX1-type zinc finger-containing protein 1-like [Acyrthosiphon pisum]	PREDICTED: Acyrthosiphon pisum NFX1-type zinc finger-containing protein 1-like, transcript variant 1 (LOC100169328), mRNA
c48837_g1_i2	--	--	--	--	--	Uncharacterized protein OS=Acyrthosiphon pisum (Pea aphid) PE=4 SV=1	PREDICTED: LIM/homeobox protein Awh-like [Acyrthosiphon pisum]	PREDICTED: Acyrthosiphon pisum LIM/homeobox protein Awh-like (LOC100166565), mRNA
c43699_g1_i1	--	--	--	--	Putative leucine-rich repeat-containing protein DDB_G0290503 GN=DDB_G0290503 OS=Dictyostelium discoideum (Slime mold) PE=4 SV=1	Uncharacterized protein OS=Acyrthosiphon pisum (Pea aphid) PE=4 SV=1	protein C10orf118, putative [Pediculus humanus corporis]	PREDICTED: Acyrthosiphon pisum hypothetical protein LOC100159350 (LOC100159350), mRNA
c37694_g1_i3	--	--	--	--	--	Uncharacterized protein OS=Acyrthosiphon pisum (Pea aphid) PE=4 SV=1	--	--
c47756_g1_i1	--	--	--	--	--	Uncharacterized protein OS=Acyrthosiphon pisum (Pea aphid) PE=4 SV=1	PREDICTED: hypothetical protein LOC100168936 [Acyrthosiphon pisum]	Acyrthosiphon pisum mRNA, clone: ACI0AAF16YE23, full-insert cDNA sequence based on ESTs (5'-EST:ACI0AAF16YE23AAM1, 3'-EST ACI2AAF3YA22BBM1)
c100643_g1_i1	[LKJ]	--	Molecular Function: binding (GO:0005488);;	--	ATP-dependent RNA helicase vasa, isoform A GN=vas OS=Drosophila melanogaster (Fruit fly) PE=1 SV=3	Uncharacterized protein OS=Acyrthosiphon pisum (Pea aphid) PE=3 SV=1	PREDICTED: ATP-dependent RNA helicase vasa, isoform A-like [Acyrthosiphon pisum]	--
c39623_g1_i1	--	--	Molecular Function: arginine kinase activity (GO:0004054);; Molecular Function: ATP binding (GO:0005524);; Biological Process: phosphorylation (GO:0016310);;	K00933|0.0|phu:Phum_PHUM616180|Arginine kinase, putative (EC:2.7.3.3)	Arginine kinase GN=ARGK OS=Plodia interpunctella (Indianmeal moth) PE=1 SV=1	Arginine kinase, putative GN=Phum_PHUM616180 OS=Pediculus humanus subsp. corporis (Body louse) PE=3 SV=1	Arginine kinase, putative [Pediculus humanus corporis]	Porthetes hispidus voucher MoPor01 arginine kinase (ArgK) gene, partial cds
c45485_g1_i2	[G]	Carbohydrate transport and metabolism	Molecular Function: nucleotide binding (GO:0000166);; Molecular Function: aminoacyl-tRNA ligase activity (GO:0004812);; Biological Process: carbohydrate metabolic process (GO:0005975);; Biological Process: tRNA aminoacylation for protein translation (GO:0006418);; Molecular Function: cation binding (GO:0043169);;	--	Maltase 1 (Precursor) GN=Mal-B1 OS=Drosophila virilis (Fruit fly) PE=3 SV=2	Sucrase GN=S1 OS=Acyrthosiphon pisum (Pea aphid) PE=2 SV=1	sucrase precursor [Acyrthosiphon pisum]	TSA: Aphis craccivora Aphis_trimmed_contig_284 transcribed RNA sequence
c12740_g1_i1	--	--	--	--	--	Uncharacterized protein OS=Acyrthosiphon pisum (Pea aphid) PE=4 SV=1	PREDICTED: hypothetical protein LOC100569403 [Acyrthosiphon pisum]	--
c47425_g1_i1	--	--	Biological Process: cell morphogenesis (GO:0000902);; Molecular Function: actin binding (GO:0003779);; Molecular Function: structural constituent of cytoskeleton (GO:0005200);; Molecular Function: ATP binding (GO:0005524);; Cellular Component: cytoplasm (GO:0005737);; Cellular Component: actin filament (GO:0005884);; Cellular Component: Arp2/3 protein complex (GO:0005885);; Biological Process: Ar…	--	Actin-related protein 2 GN=Arp14D OS=Drosophila melanogaster (Fruit fly) PE=2 SV=2	Uncharacterized protein OS=Acyrthosiphon pisum (Pea aphid) PE=3 SV=1	PREDICTED: actin-related protein 2-like isoform 1 [Acyrthosiphon pisum]	PREDICTED: Acyrthosiphon pisum actin-related protein 2-like, transcript variant 1 (LOC100166242), mRNA
c17102_g1_i1	[CHR]	--	Molecular Function: oxidoreductase activity, acting on the CH-OH group of donors, NAD or NADP as acceptor (GO:0016616);; Molecular Function: NAD binding (GO:0051287);; Biological Process: oxidation-reduction process (GO:0055114);;	--	Probable 2-ketogluconate reductase GN=tkrA OS=Dictyostelium discoideum (Slime mold) PE=3 SV=1	Uncharacterized protein GN=ACYPI001693 OS=Acyrthosiphon pisum (Pea aphid) PE=2 SV=1	glyoxylate/hydroxypyruvate reductase-like [Acyrthosiphon pisum]	Acyrthosiphon pisum ACYPI003712 mRNA, clone: 540C19, complete cds, full-insert cDNA sequence based on the ESTs (5'-EST:FF335927, 3'-EST:FF337725)
c562_g1_i1	--	--	--	--	--	Uncharacterized protein OS=Acyrthosiphon pisum (Pea aphid) PE=4 SV=1	PREDICTED: hypothetical protein LOC100164028 isoform 1 [Acyrthosiphon pisum]	Acyrthosiphon pisum mRNA, clone: ACI0AAF52YN03, full-insert cDNA sequence based on ESTs (5'-EST:ACI0AAF52YN03AAM1, 3'-EST ACI2AAF8YP09BBM1)
c47658_g1_i5	--	--	--	--	Uncharacterized protein B0303.7 GN=B0303.7 OS=Caenorhabditis elegans PE=1 SV=5	Uncharacterized protein OS=Acyrthosiphon pisum (Pea aphid) PE=4 SV=1	PREDICTED: hypothetical protein LOC100165241 [Acyrthosiphon pisum]	PREDICTED: Acyrthosiphon pisum hypothetical protein LOC100165241 (LOC100165241), mRNA
c38939_g1_i1	--	--	--	--	Transcription factor E2f GN=E2f OS=Drosophila melanogaster (Fruit fly) PE=1 SV=2	Uncharacterized protein OS=Acyrthosiphon pisum (Pea aphid) PE=3 SV=1	PREDICTED: transcription factor E2F2-like isoform 3 [Acyrthosiphon pisum]	PREDICTED: Acyrthosiphon pisum transcription factor E2F2-like, transcript variant 3 (LOC100163786), mRNA
c10712_g1_i1	--	--	--	--	--	T-cell receptor beta chain ANA 11, putative (Fragment) GN=Bm1_21010 OS=Brugia malayi (Filarial nematode worm) PE=4 SV=1	T-cell receptor beta chain ANA 11 [Brugia malayi]	Chionoecetes opilio clone Cop12 microsatellite sequence
c121843_g1_i1	--	--	--	--	--	--	--	Nematostella vectensis gene for zinc finger protein Nv-ZicA, complete cds
c50636_g1_i1	--	--	Biological Process: single-organism cellular process (GO:0044763);;	--	Myosin ID heavy chain GN=myoD OS=Dictyostelium discoideum (Slime mold) PE=1 SV=2	Uncharacterized protein OS=Acyrthosiphon pisum (Pea aphid) PE=4 SV=1	PREDICTED: hypothetical protein LOC100162043 [Acyrthosiphon pisum]	PREDICTED: Acyrthosiphon pisum hypothetical protein LOC100162043 (LOC100162043), mRNA
c53005_g2_i9	--	--	--	--	--	Uncharacterized protein OS=Acyrthosiphon pisum (Pea aphid) PE=4 SV=1	--	--
c125978_g1_i1	--	--	--	--	--	--	--	PREDICTED: Acyrthosiphon pisum ras-related protein Rab-43-like, transcript variant 2 (LOC100160180), mRNA
c49654_g1_i1	--	--	--	--	--	Uncharacterized protein OS=Acyrthosiphon pisum (Pea aphid) PE=4 SV=1	--	--
c45106_g1_i1	--	--	--	--	--	--	--	PREDICTED: Acyrthosiphon pisum acyl-coenzyme A thioesterase 13-like (LOC100165252), mRNA
c29963_g1_i1	--	--	--	--	--	Uncharacterized protein OS=Acyrthosiphon pisum (Pea aphid) PE=4 SV=1	PREDICTED: hypothetical protein LOC100569071 [Acyrthosiphon pisum]	PREDICTED: Acyrthosiphon pisum hypothetical protein LOC100569071 (LOC100569071), mRNA
c52543_g1_i2	--	--	--	--	--	--	--	Schistosoma mansoni strain Puerto Rico chromosome 6, complete genome
c66472_g1_i1	--	--	--	--	--	Uncharacterized protein OS=Acyrthosiphon pisum (Pea aphid) PE=3 SV=1	PREDICTED: hypothetical protein LOC100574622, partial [Acyrthosiphon pisum]	PREDICTED: Acyrthosiphon pisum hypothetical protein LOC100574622 (LOC100574622), partial mRNA
c52485_g1_i3	--	--	Molecular Function: hydrolase activity (GO:0016787);;	--	Neprilysin-1 GN=nep-1 OS=Caenorhabditis elegans PE=1 SV=3	Uncharacterized protein OS=Acyrthosiphon pisum (Pea aphid) PE=4 SV=1	PREDICTED: endothelin-converting enzyme-like 1-like [Acyrthosiphon pisum]	PREDICTED: Acyrthosiphon pisum endothelin-converting enzyme-like 1-like (LOC100165822), mRNA
c36386_g1_i1	--	--	--	--	Venom phospholipase A1 OS=Vespa crabro (European hornet) PE=1 SV=1	Uncharacterized protein OS=Acyrthosiphon pisum (Pea aphid) PE=3 SV=1	PREDICTED: pancreatic lipase-related protein 1-like isoform 1 [Acyrthosiphon pisum]	PREDICTED: Acyrthosiphon pisum pancreatic lipase-related protein 1-like, transcript variant 1 (LOC100167210), mRNA
c33139_g1_i1	[GEPR]	--	--	--	Protein spinster GN=spin OS=Drosophila melanogaster (Fruit fly) PE=1 SV=1	Uncharacterized protein OS=Acyrthosiphon pisum (Pea aphid) PE=4 SV=1	PREDICTED: protein spinster homolog 1-like [Acyrthosiphon pisum]	PREDICTED: Acyrthosiphon pisum protein spinster homolog 1-like (LOC100160512), mRNA
c41916_g1_i3	--	--	--	--	--	Uncharacterized protein OS=Acyrthosiphon pisum (Pea aphid) PE=4 SV=1	PREDICTED: hypothetical protein LOC100572498 [Acyrthosiphon pisum]	PREDICTED: Acyrthosiphon pisum hypothetical protein LOC100572498 (LOC100572498), mRNA
c49324_g2_i6	[K]	Transcription	Molecular Function: structural constituent of cuticle (GO:0042302);;	--	Cuticle protein 7 OS=Locusta migratoria (Migratory locust) PE=1 SV=2	Putative uncharacterized protein OS=Acyrthosiphon pisum (Pea aphid) PE=2 SV=1	cuticular protein 28 precursor [Acyrthosiphon pisum]	Acyrthosiphon pisum cuticular protein 28 (cp28), mRNA
c115545_g1_i1	--	--	--	K14613|3e-13|hmg:100211397|similar to predicted protein	--	Uncharacterized protein OS=Acyrthosiphon pisum (Pea aphid) PE=4 SV=1	PREDICTED: uncharacterized protein LOC101456039, partial [Ceratitis capitata]	--
c52869_g1_i6	--	--	--	--	Prominin-like protein GN=CG7740 OS=Drosophila melanogaster (Fruit fly) PE=1 SV=1	Uncharacterized protein OS=Acyrthosiphon pisum (Pea aphid) PE=4 SV=1	PREDICTED: hypothetical protein LOC100570952 [Acyrthosiphon pisum]	PREDICTED: Acyrthosiphon pisum hypothetical protein LOC100570952 (LOC100570952), mRNA
c120147_g1_i1	--	--	--	--	--	Uncharacterized protein OS=Acyrthosiphon pisum (Pea aphid) PE=4 SV=1	--	--
c17091_g1_i1	--	--	--	--	--	--	--	PREDICTED: Acyrthosiphon pisum FAST kinase domain-containing protein 5-like (LOC100161435), mRNA
c7434_g1_i1	--	--	--	--	--	Uncharacterized protein OS=Acyrthosiphon pisum (Pea aphid) PE=4 SV=1	PREDICTED: hypothetical protein LOC100165234 [Acyrthosiphon pisum]	PREDICTED: Acyrthosiphon pisum hypothetical protein LOC100165234 (LOC100165234), mRNA
c48891_g2_i2	[V]	Defense mechanisms	Molecular Function: nucleoside-triphosphatase activity (GO:0017111);;	--	ABC transporter C family member 10 GN=abcC10 OS=Dictyostelium discoideum (Slime mold) PE=3 SV=1	Uncharacterized protein OS=Acyrthosiphon pisum (Pea aphid) PE=3 SV=1	PREDICTED: multidrug resistance-associated protein 1-like [Acyrthosiphon pisum]	PREDICTED: Acyrthosiphon pisum multidrug resistance-associated protein 1-like (LOC100160997), miscRNA
c17132_g1_i1	[G]	Carbohydrate transport and metabolism	--	--	Protein yellow (Precursor) GN=y OS=Drosophila melanogaster (Fruit fly) PE=1 SV=1	Protein yellow GN=EAI_14577 OS=Harpegnathos saltator (Jerdon's jumping ant) PE=4 SV=1	yellow-y precursor [Acyrthosiphon pisum]	Acyrthosiphon pisum yellow-y (Y-y), mRNA
c58430_g1_i1	--	--	--	--	--	--	--	PREDICTED: Acyrthosiphon pisum hypothetical protein LOC100167828 (LOC100167828), mRNA
c107120_g1_i1	--	--	--	--	--	--	--	PREDICTED: Acyrthosiphon pisum LETM1 domain-containing protein 1-like (LOC100164126), mRNA
c82783_g1_i1	--	--	--	--	--	Uncharacterized protein OS=Acyrthosiphon pisum (Pea aphid) PE=4 SV=1	PREDICTED: hypothetical protein LOC100573605 isoform 1 [Acyrthosiphon pisum]	PREDICTED: Acyrthosiphon pisum hypothetical protein LOC100573304 (LOC100573304), mRNA
c32412_g1_i1	--	--	--	--	--	--	--	PREDICTED: Acyrthosiphon pisum glutamyl aminopeptidase-like, transcript variant 2 (LOC100166813), mRNA
c69224_g1_i1	--	--	--	--	--	Uncharacterized protein OS=Acyrthosiphon pisum (Pea aphid) PE=4 SV=1	PREDICTED: 120.7 kDa protein in NOF-FB transposable element-like, partial [Acyrthosiphon pisum]	--
c34501_g1_i1	--	--	--	--	--	Uncharacterized protein OS=Acyrthosiphon pisum (Pea aphid) PE=4 SV=1	PREDICTED: hypothetical protein LOC100571486 [Acyrthosiphon pisum]	PREDICTED: Acyrthosiphon pisum hypothetical protein LOC100571486 (LOC100571486), mRNA
c98183_g1_i1	--	--	--	--	--	--	--	PREDICTED: Acyrthosiphon pisum facilitated trehalose transporter Tret1-like, transcript variant 2 (LOC100159441), mRNA
c50916_g2_i2	--	--	Molecular Function: transporter activity (GO:0005215);;	--	--	Uncharacterized protein OS=Acyrthosiphon pisum (Pea aphid) PE=4 SV=1	PREDICTED: anion exchange protein 3-like isoform 2 [Acyrthosiphon pisum]	PREDICTED: Acyrthosiphon pisum anion exchange protein 3-like, transcript variant 2 (LOC100164458), mRNA
c13087_g1_i1	--	--	--	--	--	--	--	PREDICTED: Acyrthosiphon pisum hypothetical protein LOC100161087, transcript variant 2 (LOC100161087), mRNA
c59791_g1_i1	[R]	General function prediction only	Molecular Function: aspartic-type endopeptidase activity (GO:0004190);; Biological Process: proteolysis (GO:0006508);; Molecular Function: 2-alkenal reductase [NAD(P)] activity (GO:0032440);; Biological Process: oxidation-reduction process (GO:0055114);;	--	Death-associated protein kinase dapk-1 GN=dapk-1 OS=Caenorhabditis elegans PE=2 SV=2	Uncharacterized protein OS=Acyrthosiphon pisum (Pea aphid) PE=4 SV=1	PREDICTED: hypothetical protein LOC100568628 [Acyrthosiphon pisum]	PREDICTED: Acyrthosiphon pisum hypothetical protein LOC100568628 (LOC100568628), mRNA
c42337_g1_i3	[C]	Energy production and conversion	Molecular Function: magnesium ion binding (GO:0000287);; Molecular Function: isocitrate dehydrogenase (NADP+) activity (GO:0004450);; Cellular Component: mitochondrion (GO:0005739);; Biological Process: tricarboxylic acid cycle (GO:0006099);; Biological Process: isocitrate metabolic process (GO:0006102);; Molecular Function: NAD binding (GO:0051287);;	K00031|1e-106|api:100167396|similar to NADPH-specific isocitrate dehydrogenase	Isocitrate dehydrogenase [NADP] cytoplasmic GN=idhC OS=Dictyostelium discoideum (Slime mold) PE=1 SV=1	Isocitrate dehydrogenase [NADP] OS=Acyrthosiphon pisum (Pea aphid) PE=3 SV=1	PREDICTED: isocitrate dehydrogenase [NADP], mitochondrial-like [Acyrthosiphon pisum]	PREDICTED: Acyrthosiphon pisum isocitrate dehydrogenase [NADP], mitochondrial-like (LOC100167396), mRNA
c95903_g1_i1	[IM]	--	Molecular Function: oxidoreductase activity (GO:0016491);; Biological Process: isopentenyl diphosphate biosynthetic process, methylerythritol 4-phosphate pathway (GO:0019288);; Biological Process: oxidation-reduction process (GO:0055114);;	--	--	LytB protein, putative (Fragment) GN=Pmar_PMAR012746 OS=Perkinsus marinus (strain ATCC 50983 / TXsc) PE=4 SV=1	LytB protein, putative [Perkinsus marinus ATCC 50983]	--
c53087_g1_i4	--	--	--	K05285|9e-45|api:100169073|similar to phosphatidylinositolglycan class N	--	Uncharacterized protein OS=Acyrthosiphon pisum (Pea aphid) PE=4 SV=1	PREDICTED: GPI ethanolamine phosphate transferase 1-like [Acyrthosiphon pisum]	PREDICTED: Acyrthosiphon pisum GPI ethanolamine phosphate transferase 1-like (LOC100169073), mRNA
c39438_g1_i2	--	--	Biological Process: intracellular protein transport (GO:0006886);; Molecular Function: selenium binding (GO:0008430);; Cellular Component: integral component of endoplasmic reticulum membrane (GO:0030176);;	K14025|1e-95|api:100164046|hypothetical protein LOC100164046	--	ACYPI005088 protein GN=ACYPI005088 OS=Acyrthosiphon pisum (Pea aphid) PE=2 SV=1	uncharacterized protein LOC100164046 [Acyrthosiphon pisum]	Acyrthosiphon pisum uncharacterized protein LOC100164046 (LOC100164046), mRNA >gi|239788573|dbj|AK340332.1| Acyrthosiphon pisum ACYPI005088 mRNA, clone: 442G17, complete cds, full-insert cDNA sequence based on the ESTs (5'-EST:FF294295, 3'-EST:FF295155)
c50817_g4_i1	--	--	--	--	--	--	--	PREDICTED: Acyrthosiphon pisum hypothetical protein LOC100570154 (LOC100570154), mRNA
c46684_g1_i1	--	--	--	--	--	Uncharacterized protein OS=Acyrthosiphon pisum (Pea aphid) PE=4 SV=1	PREDICTED: hypothetical protein LOC100571835 [Acyrthosiphon pisum]	--
c46595_g1_i3	--	--	--	--	--	--	--	PREDICTED: Acyrthosiphon pisum ras-related protein Rab-26-like, transcript variant 2 (LOC100167066), mRNA
c51338_g2_i4	--	--	Cellular Component: integral component of membrane (GO:0016021);;	--	Elongation of very long chain fatty acids protein AAEL008004 GN=AAEL008004 OS=Aedes aegypti (Yellowfever mosquito) PE=2 SV=2	ACYPI003344 protein GN=ACYPI003344 OS=Acyrthosiphon pisum (Pea aphid) PE=2 SV=1	PREDICTED: elongation of very long chain fatty acids protein 1-like [Acyrthosiphon pisum]	PREDICTED: Acyrthosiphon pisum elongation of very long chain fatty acids protein 1-like (LOC100162176), mRNA
c47040_g1_i3	[R]	General function prediction only	--	--	Ankyrin repeat, PH and SEC7 domain containing protein secG GN=secG OS=Dictyostelium discoideum (Slime mold) PE=2 SV=1	Uncharacterized protein OS=Acyrthosiphon pisum (Pea aphid) PE=4 SV=1	PREDICTED: hypothetical protein LOC100571906 [Acyrthosiphon pisum]	PREDICTED: Acyrthosiphon pisum hypothetical protein LOC100571906 (LOC100571906), mRNA
c31501_g1_i1	--	--	--	--	Protein eyes shut GN=eys OS=Drosophila melanogaster (Fruit fly) PE=1 SV=1	EGF-like, fibronectin type-III and laminin G-like domain-containing protein (Fragment) GN=EAG_15842 OS=Camponotus floridanus (Florida carpenter ant) PE=4 SV=1	PREDICTED: pikachurin-like [Acyrthosiphon pisum]	PREDICTED: Acyrthosiphon pisum pikachurin-like (LOC100571302), mRNA
c31323_g1_i1	[J]	Translation, ribosomal structure and biogenesis	Biological Process: mitotic spindle elongation (GO:0000022);; Molecular Function: structural constituent of ribosome (GO:0003735);; Biological Process: translation (GO:0006412);; Cellular Component: cytosolic small ribosomal subunit (GO:0022627);;	K02957|6e-88|api:100159571|similar to ribosomal protein S15A	40S ribosomal protein S15a GN=RpS15Aa OS=Drosophila yakuba (Fruit fly) PE=2 SV=3	Uncharacterized protein GN=ACYPI000930 OS=Acyrthosiphon pisum (Pea aphid) PE=2 SV=1	ribosomal protein S15A-like [Acyrthosiphon pisum]	Acyrthosiphon pisum ribosomal protein S15A-like (LOC100159571), mRNA
c50380_g1_i7	[O]	Posttranslational modification, protein turnover, chaperones	--	K10597|0.0|api:100162398|similar to mKIAA0684 protein	Probable ubiquitin conjugation factor E4 GN=ufd-2 OS=Caenorhabditis elegans PE=2 SV=1	Uncharacterized protein OS=Acyrthosiphon pisum (Pea aphid) PE=4 SV=1	PREDICTED: ubiquitin conjugation factor E4 B-like [Acyrthosiphon pisum]	PREDICTED: Acyrthosiphon pisum ubiquitin conjugation factor E4 B-like (LOC100162398), mRNA
c53356_g2_i2	--	--	--	--	--	Uncharacterized protein OS=Acyrthosiphon pisum (Pea aphid) PE=4 SV=1	--	--
c49381_g4_i1	--	--	--	--	--	Uncharacterized protein OS=Acyrthosiphon pisum (Pea aphid) PE=4 SV=1	PREDICTED: hypothetical protein LOC100574155 [Acyrthosiphon pisum]	PREDICTED: Acyrthosiphon pisum hypothetical protein LOC100574155 (LOC100574155), mRNA
c48155_g1_i3	[U]	Intracellular trafficking, secretion, and vesicular transport	Biological Process: vesicle-mediated transport (GO:0016192);;	--	Probable Golgi transport protein 1 GN=F41C3.4 OS=Caenorhabditis elegans PE=3 SV=2	Uncharacterized protein OS=Acyrthosiphon pisum (Pea aphid) PE=4 SV=1	PREDICTED: vesicle transport protein GOT1B-like isoform 2 [Acyrthosiphon pisum]	Acyrthosiphon pisum ACYPI002493 mRNA, clone: 251K13, complete cds, full-insert cDNA sequence based on the ESTs (5'-EST:EX646308, 3'-EST:EX646864)
c12899_g1_i1	--	--	--	--	--	Uncharacterized protein OS=Acyrthosiphon pisum (Pea aphid) PE=4 SV=1	hypothetical protein CLF_104526 [Clonorchis sinensis]	--
c50822_g1_i8	--	--	--	--	Short-chain collagen C4 (Fragment) OS=Ephydatia muelleri (Mueller&apos;s freshwater sponge) PE=2 SV=1	Uncharacterized protein OS=Acyrthosiphon pisum (Pea aphid) PE=4 SV=1	PREDICTED: hypothetical protein LOC100159502 [Acyrthosiphon pisum]	PREDICTED: Acyrthosiphon pisum hypothetical protein LOC100159502 (LOC100159502), mRNA
c51898_g1_i7	--	--	Molecular Function: GTP binding (GO:0005525);; Cellular Component: intracellular (GO:0005622);; Biological Process: small GTPase mediated signal transduction (GO:0007264);;	--	Rho GTPase-activating protein 190 GN=RhoGAPp190 OS=Drosophila melanogaster (Fruit fly) PE=1 SV=2	Uncharacterized protein OS=Acyrthosiphon pisum (Pea aphid) PE=4 SV=1	PREDICTED: rho GTPase-activating protein 190-like isoform 2 [Acyrthosiphon pisum]	PREDICTED: Acyrthosiphon pisum rho GTPase-activating protein 190-like, transcript variant 2 (LOC100168100), mRNA
c64945_g1_i1	--	--	--	--	--	--	--	PREDICTED: Acyrthosiphon pisum hypothetical protein LOC100162018 (LOC100162018), mRNA
c45177_g1_i2	--	--	Biological Process: neuromuscular synaptic transmission (GO:0007274);; Biological Process: neuromuscular junction development (GO:0007528);; Cellular Component: ionotropic glutamate receptor complex (GO:0008328);; Cellular Component: postsynaptic density (GO:0014069);; Cellular Component: neuromuscular junction (GO:0031594);; Biological Process: hatching behavior (GO:0035187);; Biological Process…	--	--	Uncharacterized protein OS=Acyrthosiphon pisum (Pea aphid) PE=4 SV=1	PREDICTED: hypothetical protein LOC100162667 [Acyrthosiphon pisum]	PREDICTED: Acyrthosiphon pisum hypothetical protein LOC100162667 (LOC100162667), mRNA
c51512_g1_i3	--	--	--	--	--	Uncharacterized protein OS=Acyrthosiphon pisum (Pea aphid) PE=4 SV=1	PREDICTED: hypothetical protein LOC100569427 [Acyrthosiphon pisum]	--
c7944_g1_i1	--	--	--	--	--	--	--	PREDICTED: Acyrthosiphon pisum hypothetical protein LOC100574884 (LOC100574884), mRNA
c46847_g1_i2	--	--	--	--	--	Uncharacterized protein OS=Acyrthosiphon pisum (Pea aphid) PE=4 SV=1	PREDICTED: hypothetical protein LOC100575888 [Acyrthosiphon pisum]	PREDICTED: Acyrthosiphon pisum hypothetical protein LOC100575888 (LOC100575888), mRNA
c53247_g1_i8	--	--	Molecular Function: Rab GTPase activator activity (GO:0005097);; Cellular Component: integral component of membrane (GO:0016021);; Biological Process: positive regulation of Rab GTPase activity (GO:0032851);;	--	--	GM23037 GN=Dsec\GM23037 OS=Drosophila sechellia (Fruit fly) PE=4 SV=1	PREDICTED: small G protein signaling modulator 1-like [Acyrthosiphon pisum]	PREDICTED: Acyrthosiphon pisum small G protein signaling modulator 1-like (LOC100166761), mRNA
c28297_g1_i1	[F]	Nucleotide transport and metabolism	Molecular Function: cytidine deaminase activity (GO:0004126);; Molecular Function: zinc ion binding (GO:0008270);; Biological Process: cytidine deamination (GO:0009972);;	K01489|4e-97|api:100159439|similar to CG8360 CG8360-PA	Probable cytidine deaminase GN=cda OS=Dictyostelium discoideum (Slime mold) PE=3 SV=1	Uncharacterized protein GN=ACYPI000810 OS=Acyrthosiphon pisum (Pea aphid) PE=2 SV=1	uncharacterized protein LOC100159439 [Acyrthosiphon pisum]	Acyrthosiphon pisum CG8360-like (LOC100159439), mRNA >gi|239790228|dbj|AK341255.1| Acyrthosiphon pisum ACYPI000810 mRNA, clone: 279K9, complete cds, full-insert cDNA sequence based on the ESTs (5'-EST:EX638028, 3'-EST:EX638377)
c48244_g1_i1	--	--	Molecular Function: protein dimerization activity (GO:0046983);;	--	Protein dimmed GN=dimm OS=Drosophila melanogaster (Fruit fly) PE=1 SV=1	Uncharacterized protein OS=Acyrthosiphon pisum (Pea aphid) PE=4 SV=1	PREDICTED: hypothetical protein LOC100573184 [Acyrthosiphon pisum]	PREDICTED: Acyrthosiphon pisum hypothetical protein LOC100573184 (LOC100573184), mRNA
c7570_g1_i1	[K]	Transcription	Biological Process: spliceosomal complex assembly (GO:0000245);; Molecular Function: nucleic acid binding (GO:0003676);; Cellular Component: small nuclear ribonucleoprotein complex (GO:0030532);; Cellular Component: precatalytic spliceosome (GO:0071011);; Cellular Component: catalytic step 2 spliceosome (GO:0071013);;	K11097|2e-59|api:100302488|NV25	Probable small nuclear ribonucleoprotein E GN=SmE OS=Drosophila melanogaster (Fruit fly) PE=3 SV=1	Uncharacterized protein OS=Atta cephalotes (Leafcutter ant) PE=4 SV=1	small nuclear ribonucleoprotein E [Acyrthosiphon pisum]	Acyrthosiphon pisum small nuclear ribonucleoprotein E (NV25), mRNA
c51970_g1_i7	[R]	General function prediction only	Molecular Function: GTPase activity (GO:0003924);; Molecular Function: GTP binding (GO:0005525);; Cellular Component: Golgi apparatus (GO:0005794);; Biological Process: protein ADP-ribosylation (GO:0006471);; Biological Process: Golgi organization (GO:0007030);; Biological Process: small GTPase mediated signal transduction (GO:0007264);; Biological Process: neurotransmitter secretion (GO:0007269)…	K07942|1e-117|api:100168383|similar to adp-ribosylation factor, arf	ADP-ribosylation factor-like protein 1 GN=Arf72A OS=Drosophila melanogaster (Fruit fly) PE=2 SV=5	Uncharacterized protein OS=Acyrthosiphon pisum (Pea aphid) PE=3 SV=1	PREDICTED: ADP-ribosylation factor-like protein 1-like [Acyrthosiphon pisum]	PREDICTED: Acyrthosiphon pisum ADP-ribosylation factor-like protein 1-like (LOC100168383), mRNA
c50914_g3_i2	--	--	Biological Process: mesoderm development (GO:0007498);; Cellular Component: costamere (GO:0043034);; Biological Process: sarcomere organization (GO:0045214);; Biological Process: heart contraction (GO:0060047);;	--	--	Uncharacterized protein OS=Acyrthosiphon pisum (Pea aphid) PE=4 SV=1	PREDICTED: zeta-sarcoglycan-like [Acyrthosiphon pisum]	PREDICTED: Acyrthosiphon pisum zeta-sarcoglycan-like (LOC100166940), mRNA
c43888_g1_i1	--	--	--	--	--	Uncharacterized protein OS=Acyrthosiphon pisum (Pea aphid) PE=4 SV=1	--	TSA: Cotesia vestalis comp6947_c0_seq1 transcribed RNA sequence
c43576_g2_i2	--	--	--	--	Uncharacterized protein F42A8.3 (Precursor) GN=F42A8.3 OS=Caenorhabditis elegans PE=1 SV=2	Uncharacterized protein OS=Acyrthosiphon pisum (Pea aphid) PE=4 SV=1	PREDICTED: osteopetrosis-associated transmembrane protein 1-like [Acyrthosiphon pisum]	Acyrthosiphon pisum Uncharacterized protein C1orf149 homolog-like (LOC100161476), mRNA
c49653_g1_i2	[Z]	Cytoskeleton	Molecular Function: microtubule motor activity (GO:0003777);; Molecular Function: ATP binding (GO:0005524);; Molecular Function: phospholipid binding (GO:0005543);; Cellular Component: cytoplasm (GO:0005737);; Cellular Component: kinesin complex (GO:0005871);; Cellular Component: microtubule (GO:0005874);; Biological Process: axon guidance (GO:0007411);; Biological Process: neuromuscular junction…	K10392|0.0|ame:413837|kinesin-3B, unc-104	Kinesin-like protein unc-104 GN=unc-104 OS=Anopheles gambiae (African malaria mosquito) PE=3 SV=3	Uncharacterized protein GN=LOC727484 OS=Apis mellifera (Honeybee) PE=3 SV=1	PREDICTED: kinesin-like protein unc-104-like [Acyrthosiphon pisum]	PREDICTED: Acyrthosiphon pisum kinesin-like protein unc-104-like (LOC100169592), mRNA
c38652_g1_i1	[V]	Defense mechanisms	Molecular Function: ATP binding (GO:0005524);; Biological Process: ATP catabolic process (GO:0006200);; Cellular Component: integral component of membrane (GO:0016021);; Molecular Function: ATPase activity, coupled to transmembrane movement of substances (GO:0042626);; Biological Process: transmembrane transport (GO:0055085);;	--	Probable multidrug resistance-associated protein lethal(2)03659 GN=l(2)03659 OS=Drosophila melanogaster (Fruit fly) PE=2 SV=3	Uncharacterized protein (Fragment) GN=YQE_06244 OS=Dendroctonus ponderosae (mountain pine beetle) PE=4 SV=1	PREDICTED: probable multidrug resistance-associated protein lethal(2)03659-like [Acyrthosiphon pisum]	PREDICTED: Acyrthosiphon pisum probable multidrug resistance-associated protein lethal(2)03659-like (LOC100166328), mRNA
c47449_g1_i1	[RTKL]	--	Biological Process: metabolic process (GO:0008152);; Biological Process: cellular process (GO:0009987);; Molecular Function: ion binding (GO:0043167);;	--	Probable serine/threonine-protein kinase DDB_G0277071 GN=DDB_G0277071 OS=Dictyostelium discoideum (Slime mold) PE=3 SV=1	Putative uncharacterized protein gxcY GN=gxcY OS=Dictyostelium discoideum (Slime mold) PE=4 SV=1	PREDICTED: hypothetical protein LOC100166850 [Acyrthosiphon pisum]	PREDICTED: Acyrthosiphon pisum hypothetical protein LOC100166850 (LOC100166850), mRNA
c5122_g1_i1	--	--	--	--	--	--	--	PREDICTED: Acyrthosiphon pisum hypothetical protein LOC100569152 (LOC100569152), mRNA
c51955_g1_i8	[R]	General function prediction only	Biological Process: germarium-derived oocyte fate determination (GO:0007294);; Biological Process: intracellular mRNA localization (GO:0008298);; Biological Process: polarity specification of anterior/posterior axis (GO:0009949);; Biological Process: polarity specification of dorsal/ventral axis (GO:0009951);; Biological Process: female meiosis chromosome segregation (GO:0016321);; Biological Pro…	--	mRNA transport homolog 4 GN=mtr-4 OS=Caenorhabditis elegans PE=3 SV=1	Uncharacterized protein OS=Acyrthosiphon pisum (Pea aphid) PE=4 SV=1	PREDICTED: helicase POLQ-like isoform 1 [Acyrthosiphon pisum]	PREDICTED: Acyrthosiphon pisum helicase POLQ-like, transcript variant 1 (LOC100163417), mRNA
c122498_g1_i1	--	--	--	--	--	--	--	PREDICTED: Acyrthosiphon pisum hypothetical protein LOC100571324 (LOC100571324), mRNA
c36994_g1_i1	--	--	--	--	CRAL-TRIO domain-containing protein T23G5.2 GN=T23G5.2 OS=Caenorhabditis elegans PE=4 SV=3	Uncharacterized protein OS=Acyrthosiphon pisum (Pea aphid) PE=4 SV=1	PREDICTED: clavesin-1-like [Acyrthosiphon pisum]	PREDICTED: Acyrthosiphon pisum clavesin-1-like (LOC100162973), mRNA
c46509_g1_i1	--	--	--	--	Kelch short protein GN=kel OS=Anopheles stephensi (Indo-Pakistan malaria mosquito) PE=2 SV=2	Uncharacterized protein OS=Acyrthosiphon pisum (Pea aphid) PE=4 SV=1	PREDICTED: kelch-like protein 8-like [Acyrthosiphon pisum]	PREDICTED: Acyrthosiphon pisum kelch-like protein 8-like (LOC100163561), mRNA
c34138_g1_i1	--	--	--	--	--	Uncharacterized protein OS=Acyrthosiphon pisum (Pea aphid) PE=4 SV=1	PREDICTED: hypothetical protein LOC100574758 [Acyrthosiphon pisum]	PREDICTED: Acyrthosiphon pisum hypothetical protein LOC100574758 (LOC100574758), mRNA
c43572_g1_i2	--	--	--	--	Protein anon-73B1 GN=anon-73B1 OS=Drosophila melanogaster (Fruit fly) PE=3 SV=1	Uncharacterized protein OS=Acyrthosiphon pisum (Pea aphid) PE=4 SV=1	PREDICTED: protein anon-73B1-like [Acyrthosiphon pisum]	PREDICTED: Acyrthosiphon pisum protein anon-73B1-like (LOC100573871), mRNA
c38269_g1_i2	--	--	--	K09302|1e-20|api:100169134|similar to proboscipedia	--	Uncharacterized protein OS=Acyrthosiphon pisum (Pea aphid) PE=3 SV=1	PREDICTED: hypothetical protein LOC100169134 [Acyrthosiphon pisum]	PREDICTED: Acyrthosiphon pisum hypothetical protein LOC100169134 (LOC100169134), mRNA
c34328_g1_i2	--	--	--	--	Dynein heavy chain-like protein PF11_0240 GN=PF11_0240 OS=Plasmodium falciparum (isolate 3D7) PE=3 SV=1	--	hypothetical protein DDB_G0288603 [Dictyostelium discoideum AX4]	PREDICTED: Acyrthosiphon pisum hypothetical protein LOC100573526 (LOC100573526), mRNA
c51114_g1_i6	--	--	Molecular Function: olfactory receptor activity (GO:0004984);; Molecular Function: odorant binding (GO:0005549);; Cellular Component: integral component of membrane (GO:0016021);; Biological Process: detection of chemical stimulus involved in sensory perception of smell (GO:0050911);;	K08471|0.0|api:100165095|similar to chemosensory receptor 2	Gustatory and odorant receptor 7 GN=GPRor7 OS=Anopheles gambiae (African malaria mosquito) PE=2 SV=3	Atypical seven-span transmembrane receptor OS=Sitobion avenae (English grain aphid) PE=2 SV=1	atypical seven-span transmembrane receptor [Sitobion avenae]	PREDICTED: Acyrthosiphon pisum gustatory and odorant receptor 7-like, transcript variant 2 (LOC100165095), mRNA
c61128_g1_i1	--	--	--	--	--	--	--	PREDICTED: Acyrthosiphon pisum hypothetical protein LOC100575056 (LOC100575056), mRNA
c70461_g1_i1	--	--	--	--	Chromo domain-containing protein cec-1 GN=cec-1 OS=Caenorhabditis elegans PE=2 SV=1	Putative uncharacterized protein GN=PTSG_12469 OS=Salpingoeca sp. (strain ATCC 50818) PE=4 SV=1	hypothetical protein PTSG_12469 [Salpingoeca sp. ATCC 50818]	--
c52301_g1_i4	--	--	--	--	--	Uncharacterized protein OS=Acyrthosiphon pisum (Pea aphid) PE=4 SV=1	Zinc finger MYM-type protein 1 [Camponotus floridanus]	--
c44451_g1_i1	--	--	--	--	Biogenesis of lysosome-related organelles complex 1 subunit 3 GN=blos3 OS=Drosophila melanogaster (Fruit fly) PE=1 SV=1	Uncharacterized protein OS=Acyrthosiphon pisum (Pea aphid) PE=4 SV=1	PREDICTED: sin3 histone deacetylase corepressor complex component SDS3-like [Acyrthosiphon pisum]	PREDICTED: Acyrthosiphon pisum sin3 histone deacetylase corepressor complex component SDS3-like (LOC100159505), mRNA
c49774_g2_i2	--	--	--	--	--	Putative pol-like protein GN=KGM_05207 OS=Danaus plexippus (Monarch butterfly) PE=4 SV=1	putative pol-like protein [Danaus plexippus]	--
c111088_g1_i1	--	--	--	--	--	--	--	Acyrthosiphon pisum rho GDP-dissociation inhibitor 2-like (LOC100569910), mRNA >gi|239788550|dbj|AK340320.1| Acyrthosiphon pisum ACYPI002806 mRNA, clone: 298C7, complete cds, full-insert cDNA sequence based on the ESTs (5'-EST:FF309771, 3'-EST:FF311613)
c34320_g1_i1	--	--	--	--	--	--	--	PREDICTED: Acyrthosiphon pisum serine/threonine-protein kinase SIK1-like (LOC100162335), mRNA
c40752_g1_i3	--	--	Molecular Function: DNA binding (GO:0003677);; Molecular Function: ion binding (GO:0043167);;	K09050|1e-131|api:100160473|similar to CREB 8 protein	Cyclic AMP response element-binding protein B GN=CrebB-17A OS=Drosophila melanogaster (Fruit fly) PE=1 SV=1	Uncharacterized protein OS=Acyrthosiphon pisum (Pea aphid) PE=4 SV=1	PREDICTED: cyclic AMP-responsive element-binding protein 1-like [Acyrthosiphon pisum]	PREDICTED: Acyrthosiphon pisum cyclic AMP-responsive element-binding protein 1-like (LOC100160473), mRNA
c52702_g2_i1	--	--	--	--	--	Uncharacterized protein OS=Acyrthosiphon pisum (Pea aphid) PE=4 SV=1	PREDICTED: hypothetical protein LOC100569080 [Acyrthosiphon pisum]	PREDICTED: Acyrthosiphon pisum uncharacterized protein C17orf39 homolog (LOC100161867), mRNA
c52863_g3_i1	--	--	Biological Process: amino acid transmembrane transport (GO:0003333);; Molecular Function: amino acid transmembrane transporter activity (GO:0015171);; Cellular Component: integral component of membrane (GO:0016021);;	--	--	Uncharacterized protein OS=Acyrthosiphon pisum (Pea aphid) PE=4 SV=1	PREDICTED: low affinity cationic amino acid transporter 2-like [Acyrthosiphon pisum]	PREDICTED: Acyrthosiphon pisum low affinity cationic amino acid transporter 2-like (LOC100162367), mRNA
c51579_g1_i2	--	--	--	--	--	Uncharacterized protein OS=Acyrthosiphon pisum (Pea aphid) PE=4 SV=1	PREDICTED: limkain-b1-like isoform 1 [Acyrthosiphon pisum]	PREDICTED: Acyrthosiphon pisum limkain-b1-like, transcript variant 2 (LOC100169075), mRNA
c52897_g1_i2	--	--	--	--	--	Uncharacterized protein OS=Acyrthosiphon pisum (Pea aphid) PE=4 SV=1	PREDICTED: hypothetical protein LOC100574836 [Acyrthosiphon pisum]	PREDICTED: Acyrthosiphon pisum ring canal kelch homolog (LOC100573746), mRNA
c69352_g1_i1	--	--	Molecular Function: nucleic acid binding (GO:0003676);; Molecular Function: catalytic activity (GO:0003824);; Biological Process: DNA metabolic process (GO:0006259);;	--	--	Uncharacterized protein OS=Acyrthosiphon pisum (Pea aphid) PE=4 SV=1	PREDICTED: hypothetical protein LOC100576055 [Acyrthosiphon pisum]	TSA: Ganaspis sp. G1 comp8726_c0_seq1 transcribed RNA sequence
c52672_g1_i12	[V]	Defense mechanisms	Molecular Function: transporter activity (GO:0005215);; Biological Process: phagocytosis (GO:0006909);; Cellular Component: membrane (GO:0016020);; Molecular Function: ATPase activity (GO:0016887);;	--	ABC transporter ATP-binding protein/permease wht-1 GN=wht-1 OS=Caenorhabditis elegans PE=2 SV=2	Uncharacterized protein OS=Acyrthosiphon pisum (Pea aphid) PE=3 SV=1	PREDICTED: ATP-binding cassette sub-family G member 1-like [Acyrthosiphon pisum]	PREDICTED: Acyrthosiphon pisum ATP-binding cassette sub-family G member 1-like (LOC100163828), mRNA
c101152_g1_i1	--	--	--	--	--	--	--	PREDICTED: Acyrthosiphon pisum organic cation transporter protein-like (LOC100161697), mRNA
c71998_g1_i1	--	--	--	--	--	--	PREDICTED: hypothetical protein LOC100574059 [Acyrthosiphon pisum]	PREDICTED: Acyrthosiphon pisum hypothetical protein LOC100574059 (LOC100574059), mRNA
c53195_g3_i1	--	--	Molecular Function: transferase activity, transferring phosphorus-containing groups (GO:0016772);;	K00907|1e-18|api:100163829|similar to CG1776 CG1776-PA	--	Uncharacterized protein OS=Acyrthosiphon pisum (Pea aphid) PE=4 SV=1	AGAP006746-PA [Anopheles gambiae str. PEST]	--
c25707_g1_i1	--	--	--	--	--	--	--	PREDICTED: Acyrthosiphon pisum hypothetical LOC100570219 (LOC100570219), miscRNA
c20407_g1_i1	--	--	--	--	--	Uncharacterized protein OS=Acyrthosiphon pisum (Pea aphid) PE=4 SV=1	PREDICTED: programmed cell death protein 10-like [Acyrthosiphon pisum]	PREDICTED: Acyrthosiphon pisum programmed cell death protein 10-like (LOC100166050), mRNA
c38121_g1_i1	--	--	--	--	Transcription factor E2f GN=E2f OS=Drosophila melanogaster (Fruit fly) PE=1 SV=2	Uncharacterized protein OS=Acyrthosiphon pisum (Pea aphid) PE=3 SV=1	PREDICTED: transcription factor E2F2-like isoform 1 [Acyrthosiphon pisum]	PREDICTED: Acyrthosiphon pisum transcription factor E2F2-like, transcript variant 2 (LOC100163786), mRNA
c47454_g1_i2	--	--	Biological Process: protein homooligomerization (GO:0051260);;	--	Uncharacterized protein DDB_G0287347 GN=DDB_G0287347 OS=Dictyostelium discoideum (Slime mold) PE=4 SV=2	Uncharacterized protein GN=ACYPI002036 OS=Acyrthosiphon pisum (Pea aphid) PE=2 SV=1	BTB/POZ domain-containing adapter for CUL3-mediated RhoA degradation protein 3-like [Acyrthosiphon pisum]	Acyrthosiphon pisum BTB/POZ domain-containing adapter for CUL3-mediated RhoA degradation protein 3-like (LOC100160765), mRNA
c86401_g1_i1	--	--	--	K10408|1e-34|api:100160804|similar to predicted protein	--	Uncharacterized protein OS=Acyrthosiphon pisum (Pea aphid) PE=4 SV=1	--	PREDICTED: Acyrthosiphon pisum dynein heavy chain 2, axonemal-like (LOC100160804), miscRNA
c15053_g1_i1	--	--	--	--	--	--	--	Acyrthosiphon pisum BAC VMRC38-30-A10 (Benaroya Research Institute VMRC38 Acrythosiphon pisum (Pea Aphid) BAC library) complete sequence
c13403_g1_i1	--	--	--	--	--	Uncharacterized protein OS=Acyrthosiphon pisum (Pea aphid) PE=4 SV=1	PREDICTED: hypothetical protein LOC100574673 [Acyrthosiphon pisum]	PREDICTED: Acyrthosiphon pisum hypothetical protein LOC100574673 (LOC100574673), mRNA
c53544_g2_i4	--	--	--	--	--	Uncharacterized protein OS=Acyrthosiphon pisum (Pea aphid) PE=4 SV=1	PREDICTED: hypothetical protein LOC100571764 [Acyrthosiphon pisum]	PREDICTED: Acyrthosiphon pisum hypothetical protein LOC100571764 (LOC100571764), mRNA
c44671_g1_i2	[S]	Function unknown	--	K10532|0.0|api:100159605|similar to heparan-alpha-glucosaminide N-acetyltransferase	ABC transporter F family member 4 GN=abcF4 OS=Dictyostelium discoideum (Slime mold) PE=3 SV=1	Uncharacterized protein OS=Acyrthosiphon pisum (Pea aphid) PE=4 SV=1	PREDICTED: heparan-alpha-glucosaminide N-acetyltransferase-like isoform 1 [Acyrthosiphon pisum]	PREDICTED: Acyrthosiphon pisum heparan-alpha-glucosaminide N-acetyltransferase-like, transcript variant 1 (LOC100159605), mRNA
c126623_g1_i1	--	--	Molecular Function: nucleic acid binding (GO:0003676);; Molecular Function: helicase activity (GO:0004386);;	--	--	Uncharacterized protein OS=Acyrthosiphon pisum (Pea aphid) PE=4 SV=1	hypothetical protein YQE_08877, partial [Dendroctonus ponderosae]	--
c49505_g1_i3	--	--	--	K13184|0.0|api:100161984|similar to maleless protein	Dosage compensation regulator GN=mle OS=Drosophila melanogaster (Fruit fly) PE=2 SV=2	Uncharacterized protein OS=Acyrthosiphon pisum (Pea aphid) PE=4 SV=1	PREDICTED: ATP-dependent RNA helicase A-like protein-like [Acyrthosiphon pisum]	PREDICTED: Acyrthosiphon pisum ATP-dependent RNA helicase A-like protein-like (LOC100161984), mRNA
c95241_g1_i1	--	--	--	--	--	Uncharacterized protein OS=Acyrthosiphon pisum (Pea aphid) PE=4 SV=1	--	--
c52699_g2_i9	--	--	--	--	--	Uncharacterized protein OS=Acyrthosiphon pisum (Pea aphid) PE=3 SV=1	PREDICTED: 5-hydroxytryptamine receptor 2B-like [Acyrthosiphon pisum]	PREDICTED: Acyrthosiphon pisum 5-hydroxytryptamine receptor 2B-like (LOC100168249), mRNA
c107589_g1_i1	--	--	--	--	--	--	--	PREDICTED: Acyrthosiphon pisum hypothetical LOC100574321 (LOC100574321), miscRNA
c49318_g1_i4	--	--	Biological Process: regulation of cellular process (GO:0050794);;	--	WW domain-containing protein tag-325 GN=tag-325 OS=Caenorhabditis elegans PE=4 SV=1	Uncharacterized protein OS=Acyrthosiphon pisum (Pea aphid) PE=4 SV=1	PREDICTED: rho GTPase-activating protein 12-like [Acyrthosiphon pisum]	PREDICTED: Acyrthosiphon pisum rho GTPase-activating protein 12-like (LOC100162820), mRNA
c50015_g1_i3	--	--	--	--	--	--	--	PREDICTED: Acyrthosiphon pisum histone deacetylase 4-like, transcript variant 2 (LOC100167876), mRNA
c74333_g1_i1	--	--	--	--	--	Uncharacterized protein OS=Acyrthosiphon pisum (Pea aphid) PE=4 SV=1	--	--
c54324_g1_i1	--	--	--	K04498|4e-86|api:100162127|similar to nejire CG15319-PB	Adenylate cyclase, terminal-differentiation specific GN=acrA OS=Dictyostelium discoideum (Slime mold) PE=1 SV=1	Uncharacterized protein OS=Acyrthosiphon pisum (Pea aphid) PE=4 SV=1	PREDICTED: histone acetyltransferase p300-like [Acyrthosiphon pisum]	PREDICTED: Acyrthosiphon pisum histone acetyltransferase p300-like (LOC100162127), mRNA
c18418_g1_i1	--	--	--	--	--	--	--	PREDICTED: Acyrthosiphon pisum protein unc-13 homolog A-like, transcript variant 2 (LOC100159009), mRNA
c37760_g3_i1	--	--	--	--	--	Uncharacterized protein OS=Acyrthosiphon pisum (Pea aphid) PE=4 SV=1	--	PREDICTED: Acyrthosiphon pisum hypothetical LOC100569413 (LOC100569413), miscRNA
c52771_g2_i4	[K]	Transcription	Molecular Function: DNA binding (GO:0003677);; Molecular Function: DNA-directed RNA polymerase activity (GO:0003899);; Cellular Component: nucleus (GO:0005634);; Biological Process: transcription, DNA-templated (GO:0006351);;	--	DNA-directed RNA polymerases I, II, and III subunit RPABC1 GN=rpb-5 OS=Caenorhabditis elegans PE=3 SV=1	Uncharacterized protein OS=Acyrthosiphon pisum (Pea aphid) PE=4 SV=1	PREDICTED: Bardet-Biedl syndrome 5 protein homolog [Acyrthosiphon pisum]	Acyrthosiphon pisum DNA-directed RNA polymerases I, II, and III subunit RPABC1-like (LOC100158973), mRNA
c60758_g1_i1	--	--	Molecular Function: RNA binding (GO:0003723);; Molecular Function: RNA-directed DNA polymerase activity (GO:0003964);; Molecular Function: endonuclease activity (GO:0004519);; Biological Process: RNA-dependent DNA replication (GO:0006278);;	--	Putative uncharacterized transposon-derived protein F52C9.6 GN=F52C9.6 OS=Caenorhabditis elegans PE=5 SV=1	Endonuclease-reverse transcriptase GN=KGM_17695 OS=Danaus plexippus (Monarch butterfly) PE=4 SV=1	endonuclease-reverse transcriptase [Danaus plexippus]	--
c12006_g1_i1	--	--	--	--	--	Uncharacterized protein OS=Acyrthosiphon pisum (Pea aphid) PE=4 SV=1	PREDICTED: hypothetical protein LOC100163604 isoform 1 [Acyrthosiphon pisum]	PREDICTED: Acyrthosiphon pisum hypothetical protein LOC100163604, transcript variant 2 (LOC100163604), mRNA
c104008_g1_i1	[J]	Translation, ribosomal structure and biogenesis	Molecular Function: translation initiation factor activity (GO:0003743);; Molecular Function: GTPase activity (GO:0003924);; Molecular Function: GTP binding (GO:0005525);; Cellular Component: nucleus (GO:0005634);; Cellular Component: chromosome (GO:0005694);; Biological Process: GTP catabolic process (GO:0006184);; Biological Process: translational initiation (GO:0006413);; Molecular Function: z…	K03242|0.0|api:100162437|similar to translation initiation factor 2 gamma subunit	Eukaryotic translation initiation factor 2 subunit 3 GN=eIF-2gamma OS=Drosophila melanogaster (Fruit fly) PE=2 SV=1	Uncharacterized protein OS=Acyrthosiphon pisum (Pea aphid) PE=4 SV=1	PREDICTED: eukaryotic translation initiation factor 2 subunit 3-like [Acyrthosiphon pisum]	PREDICTED: Acyrthosiphon pisum eukaryotic translation initiation factor 2 subunit 3-like (LOC100162437), mRNA
c51345_g1_i3	--	--	--	--	Down syndrome cell adhesion molecule-like protein Dscam2 (Precursor) GN=Dscam2 OS=Drosophila melanogaster (Fruit fly) PE=2 SV=3	Uncharacterized protein OS=Acyrthosiphon pisum (Pea aphid) PE=4 SV=1	PREDICTED: Down syndrome cell adhesion molecule-like protein CG42256-like isoform 2 [Acyrthosiphon pisum]	PREDICTED: Acyrthosiphon pisum Down syndrome cell adhesion molecule-like protein CG42256-like, transcript variant 2 (LOC100163727), mRNA
c52329_g1_i9	--	--	--	--	--	Uncharacterized protein OS=Acyrthosiphon pisum (Pea aphid) PE=4 SV=1	PREDICTED: hypothetical protein LOC100575275 [Acyrthosiphon pisum]	PREDICTED: Acyrthosiphon pisum hypothetical LOC100574796 (LOC100574796), miscRNA
c52621_g1_i1	[R]	General function prediction only	--	--	Protein suppressor of hairy wing GN=su(Hw) OS=Drosophila melanogaster (Fruit fly) PE=1 SV=2	Uncharacterized protein OS=Acyrthosiphon pisum (Pea aphid) PE=4 SV=1	PREDICTED: Krueppel-related zinc finger protein 1-like [Acyrthosiphon pisum]	PREDICTED: Acyrthosiphon pisum Krueppel-related zinc finger protein 1-like (LOC100572746), mRNA
c51913_g3_i1	--	--	--	--	Putative histone-lysine N-methyltransferase PFF1440w GN=PFF1440w OS=Plasmodium falciparum (isolate 3D7) PE=3 SV=1	--	PREDICTED: hypothetical protein LOC100159462 [Acyrthosiphon pisum]	PREDICTED: Acyrthosiphon pisum hypothetical protein LOC100159462 (LOC100159462), mRNA
c57481_g1_i1	--	--	--	--	--	--	--	PREDICTED: Acyrthosiphon pisum structural maintenance of chromosomes protein 3-like (LOC100161857), mRNA
c36060_g1_i1	[K]	Transcription	Molecular Function: transcription coactivator activity (GO:0003713);; Cellular Component: nucleus (GO:0005634);; Cellular Component: cytoplasm (GO:0005737);; Biological Process: central nervous system development (GO:0007417);; Biological Process: open tracheal system development (GO:0007424);; Molecular Function: methyl-CpG binding (GO:0008327);; Molecular Function: protein binding, bridging (GO…	K03627|2e-93|api:100164686|similar to Multiprotein bridging factor 1	Vegetative-specific protein H7 GN=cinD-2 OS=Dictyostelium discoideum (Slime mold) PE=2 SV=2	ACYPI22560 protein GN=ACYPI22560 OS=Acyrthosiphon pisum (Pea aphid) PE=2 SV=1	uncharacterized protein LOC100574420 [Acyrthosiphon pisum]	Acyrthosiphon pisum endothelial differentiation-related factor 1 (Edf1), mRNA >gi|239789239|dbj|AK340697.1| Acyrthosiphon pisum ACYPI005677 mRNA, clone: 285I21, complete cds, full-insert cDNA sequence based on the ESTs (5'-EST:EX643880, 3'-EST:EX644352)
c48601_g2_i2	[L]	Replication, recombination and repair	--	--	Regulator of nonsense transcripts 1 GN=smg-2 OS=Caenorhabditis elegans PE=1 SV=1	Uncharacterized protein OS=Acyrthosiphon pisum (Pea aphid) PE=4 SV=1	PREDICTED: NFX1-type zinc finger-containing protein 1-like [Acyrthosiphon pisum]	PREDICTED: Acyrthosiphon pisum NFX1-type zinc finger-containing protein 1-like (LOC100166005), mRNA
c80585_g1_i1	--	--	--	--	Putative uncharacterized protein DDB_G0293968 GN=DDB_G0293968 OS=Dictyostelium discoideum (Slime mold) PE=5 SV=1	Uncharacterized protein GN=CAPTEDRAFT_196886 OS=Capitella teleta PE=4 SV=1	hypothetical protein CAPTEDRAFT_196886 [Capitella teleta]	PREDICTED: Acyrthosiphon pisum protein FAM122A-like (LOC100575092), mRNA
c53174_g3_i1	--	--	--	--	Sporozoite surface protein 2 (Precursor) GN=SSP2 OS=Plasmodium yoelii yoelii PE=1 SV=2	Uncharacterized protein OS=Acyrthosiphon pisum (Pea aphid) PE=4 SV=1	PREDICTED: hypothetical protein LOC100162489 [Acyrthosiphon pisum]	PREDICTED: Acyrthosiphon pisum hypothetical protein LOC100162489 (LOC100162489), mRNA
c66661_g1_i1	--	--	Molecular Function: RNA binding (GO:0003723);; Molecular Function: RNA-directed DNA polymerase activity (GO:0003964);; Molecular Function: endonuclease activity (GO:0004519);; Biological Process: RNA-dependent DNA replication (GO:0006278);;	--	--	Uncharacterized protein OS=Acyrthosiphon pisum (Pea aphid) PE=4 SV=1	PREDICTED: hypothetical protein LOC100568495 [Acyrthosiphon pisum]	--
c29219_g1_i1	[V]	Defense mechanisms	Molecular Function: nucleoside-triphosphatase activity (GO:0017111);;	--	Probable multidrug resistance-associated protein lethal(2)03659 GN=l(2)03659 OS=Drosophila melanogaster (Fruit fly) PE=2 SV=3	Uncharacterized protein (Fragment) OS=Acyrthosiphon pisum (Pea aphid) PE=3 SV=1	PREDICTED: probable multidrug resistance-associated protein lethal(2)03659-like [Acyrthosiphon pisum]	PREDICTED: Acyrthosiphon pisum probable multidrug resistance-associated protein lethal(2)03659-like (LOC100160058), mRNA
c98810_g1_i1	[Z]	Cytoskeleton	Molecular Function: microtubule motor activity (GO:0003777);; Molecular Function: ATP binding (GO:0005524);; Cellular Component: kinesin complex (GO:0005871);; Cellular Component: microtubule (GO:0005874);; Biological Process: microtubule-based movement (GO:0007018);; Molecular Function: microtubule binding (GO:0008017);; Molecular Function: transferase activity (GO:0016740);;	K10401|3e-33|tca:663478|kinesin-8B	Kinesin-related protein 10 GN=kif10 OS=Dictyostelium discoideum (Slime mold) PE=3 SV=1	Putative uncharacterized protein GN=TcasGA2_TC005733 OS=Tribolium castaneum (Red flour beetle) PE=3 SV=1	PREDICTED: kinesin-like protein KIF19-like [Acyrthosiphon pisum]	PREDICTED: Acyrthosiphon pisum kinesin-like protein KIF19-like (LOC100165633), mRNA
c52190_g2_i7	--	--	Biological Process: ovarian follicle development (GO:0001541);; Molecular Function: metallopeptidase activity (GO:0008237);; Biological Process: ovarian follicle cell stalk formation (GO:0030713);; Biological Process: establishment of nucleus localization (GO:0040023);; Molecular Function: metal ion binding (GO:0046872);;	--	A disintegrin and metalloproteinase with thrombospondin motifs gon-1 (Precursor) GN=gon-1 OS=Caenorhabditis elegans PE=1 SV=3	Uncharacterized protein OS=Acyrthosiphon pisum (Pea aphid) PE=4 SV=1	PREDICTED: A disintegrin and metalloproteinase with thrombospondin motifs 18-like [Acyrthosiphon pisum]	PREDICTED: Acyrthosiphon pisum A disintegrin and metalloproteinase with thrombospondin motifs 18-like (LOC100162546), mRNA
c51573_g1_i2	--	--	--	K13171|1e-06|spu:588572|hypothetical LOC588572	--	Uncharacterized protein OS=Acyrthosiphon pisum (Pea aphid) PE=4 SV=1	PREDICTED: hypothetical protein LOC100570364 [Acyrthosiphon pisum]	PREDICTED: Acyrthosiphon pisum hypothetical protein LOC100160574 (LOC100160574), mRNA
c25318_g1_i2	--	--	Molecular Function: binding (GO:0005488);; Cellular Component: nucleus (GO:0005634);; Biological Process: neuron fate determination (GO:0048664);; Biological Process: regulation of cellular process (GO:0050794);;	K09091|2e-86|api:100169375|similar to AGAP007450-PA	Hairy/enhancer-of-split related with YRPW motif protein GN=Hey OS=Drosophila melanogaster (Fruit fly) PE=2 SV=1	Uncharacterized protein OS=Acyrthosiphon pisum (Pea aphid) PE=4 SV=1	PREDICTED: hypothetical protein LOC100169375 [Acyrthosiphon pisum]	PREDICTED: Acyrthosiphon pisum hypothetical protein LOC100169375 (LOC100169375), mRNA
c11137_g1_i1	--	--	--	--	--	--	--	PREDICTED: Acyrthosiphon pisum potassium/sodium hyperpolarization-activated cyclic nucleotide-gated channel 1-like, transcript variant 4 (LOC100160868), mRNA
c52391_g2_i7	--	--	Biological Process: phagocytosis (GO:0006909);; Cellular Component: membrane (GO:0016020);;	--	Glycine receptor subunit beta-type 4 (Precursor) GN=ggr-1 OS=Caenorhabditis elegans PE=3 SV=2	Uncharacterized protein OS=Acyrthosiphon pisum (Pea aphid) PE=3 SV=1	PREDICTED: gamma-aminobutyric acid receptor subunit rho-3-like [Acyrthosiphon pisum]	PREDICTED: Acyrthosiphon pisum gamma-aminobutyric acid receptor subunit rho-3-like (LOC100160642), mRNA
c105483_g1_i1	--	--	--	--	--	--	PREDICTED: neuroblast differentiation-associated protein AHNAK-like [Acyrthosiphon pisum]	--
c52087_g3_i1	--	--	--	--	--	Uncharacterized protein OS=Acyrthosiphon pisum (Pea aphid) PE=4 SV=1	PREDICTED: hypothetical protein LOC100573124 [Acyrthosiphon pisum]	--
c26611_g1_i1	--	--	--	--	--	--	--	PREDICTED: Acyrthosiphon pisum vesicle-fusing ATPase 1-like (LOC100169274), mRNA
c85081_g1_i1	--	--	--	--	--	Putative uncharacterized protein GN=Phum_PHUM415020 OS=Pediculus humanus subsp. corporis (Body louse) PE=4 SV=1	hypothetical protein Phum_PHUM415020 [Pediculus humanus corporis]	--
c90169_g1_i1	--	--	--	--	--	--	--	PREDICTED: Acyrthosiphon pisum TATA element modulatory factor-like (LOC100167482), mRNA
c51195_g2_i2	--	--	Molecular Function: ARF guanyl-nucleotide exchange factor activity (GO:0005086);; Molecular Function: phospholipid binding (GO:0005543);; Cellular Component: trans-Golgi network (GO:0005802);; Cellular Component: plasma membrane (GO:0005886);; Biological Process: vesicle-mediated transport (GO:0016192);; Biological Process: regulation of cell adhesion (GO:0030155);; Biological Process: regulation…	--	GTP exchange factor for ARFs 1 GN=grp-1 OS=Caenorhabditis elegans PE=2 SV=2	Uncharacterized protein OS=Acyrthosiphon pisum (Pea aphid) PE=4 SV=1	PREDICTED: cytohesin-1-like [Acyrthosiphon pisum]	PREDICTED: Acyrthosiphon pisum cytohesin-1-like (LOC100162397), mRNA
c47799_g1_i4	[I]	Lipid transport and metabolism	Cellular Component: mitochondrial matrix (GO:0005759);; Molecular Function: 3-oxoacid CoA-transferase activity (GO:0008260);; Biological Process: ketone body catabolic process (GO:0046952);;	K01027|0.0|api:100159806|similar to AGAP006096-PA	Probable succinyl-CoA:3-ketoacid coenzyme A transferase, mitochondrial (Precursor) GN=oxct1 OS=Dictyostelium discoideum (Slime mold) PE=3 SV=1	Succinyl-CoA:3-ketoacid-coenzyme A transferase OS=Acyrthosiphon pisum (Pea aphid) PE=3 SV=1	PREDICTED: succinyl-CoA:3-ketoacid-coenzyme A transferase 1, mitochondrial-like [Acyrthosiphon pisum]	PREDICTED: Acyrthosiphon pisum succinyl-CoA:3-ketoacid-coenzyme A transferase 1, mitochondrial-like (LOC100159806), mRNA
c3668_g1_i1	--	--	--	--	--	Uncharacterized protein OS=Acyrthosiphon pisum (Pea aphid) PE=4 SV=1	transposase [Drosophila fumipennis]	--
c30074_g1_i1	--	--	Biological Process: sensory perception of chemical stimulus (GO:0007606);;	--	Protein amalgam (Precursor) GN=Ama OS=Drosophila melanogaster (Fruit fly) PE=2 SV=2	Putative uncharacterized protein GN=TcasGA2_TC013655 OS=Tribolium castaneum (Red flour beetle) PE=4 SV=1	PREDICTED: hemicentin-2-like [Acyrthosiphon pisum]	PREDICTED: Acyrthosiphon pisum hemicentin-2-like (LOC100160267), mRNA
c35268_g1_i1	--	--	Biological Process: carbohydrate metabolic process (GO:0005975);; Molecular Function: glycogen phosphorylase activity (GO:0008184);; Molecular Function: pyridoxal phosphate binding (GO:0030170);;	K00688|8e-50|api:100159778|similar to glycogen phosphorylase	Glycogen phosphorylase GN=GlyP OS=Drosophila melanogaster (Fruit fly) PE=2 SV=2	Uncharacterized protein OS=Acyrthosiphon pisum (Pea aphid) PE=4 SV=1	PREDICTED: glycogen phosphorylase-like isoform 1 [Acyrthosiphon pisum]	PREDICTED: Acyrthosiphon pisum glycogen phosphorylase-like, transcript variant 1 (LOC100159778), mRNA
c49119_g1_i1	--	--	--	K06672|0.0|api:100164947|NIPBL	Nipped-B protein GN=Nipped-B OS=Drosophila melanogaster (Fruit fly) PE=1 SV=3	Putative uncharacterized protein GN=Phum_PHUM035670 OS=Pediculus humanus subsp. corporis (Body louse) PE=4 SV=1	PREDICTED: nipped-B-like protein [Acyrthosiphon pisum]	PREDICTED: Acyrthosiphon pisum Nipped-B homolog (Drosophila) (NIPBL), mRNA
c108316_g1_i1	--	--	--	--	--	--	--	Acyrthosiphon pisum BAC VMRC38-20-A2 (Benaroya Research Institute VMRC38 Acrythosiphon pisum (Pea Aphid) BAC library) complete sequence
c25368_g1_i1	[L]	Replication, recombination and repair	Molecular Function: binding (GO:0005488);; Biological Process: cellular macromolecule metabolic process (GO:0044260);; Biological Process: nucleic acid metabolic process (GO:0090304);;	--	Endonuclease GN=POL OS=Drosophila melanogaster (Fruit fly) PE=4 SV=1	Uncharacterized protein OS=Acyrthosiphon pisum (Pea aphid) PE=4 SV=1	hypothetical protein TcasGA2_TC002657 [Tribolium castaneum]	--
c47596_g1_i3	[R]	General function prediction only	Biological Process: cellular process (GO:0009987);; Cellular Component: mitochondrial membrane (GO:0031966);;	K06030|0.0|nvi:100121959|NV15636	Transmembrane GTPase Marf GN=Marf OS=Drosophila melanogaster (Fruit fly) PE=1 SV=1	Uncharacterized protein OS=Nasonia vitripennis (Parasitic wasp) PE=4 SV=1	PREDICTED: transmembrane GTPase Marf-like isoform 1 [Acyrthosiphon pisum]	PREDICTED: Acyrthosiphon pisum transmembrane GTPase Marf-like, transcript variant 1 (LOC100166803), mRNA
c53055_g1_i2	--	--	--	--	--	--	--	PREDICTED: Acyrthosiphon pisum hypothetical LOC100570543 (LOC100570543), miscRNA
c97805_g1_i1	--	--	--	--	--	--	--	PREDICTED: Acyrthosiphon pisum dynein heavy chain 6, axonemal-like (LOC100165028), miscRNA
c6805_g1_i1	--	--	Molecular Function: G-protein coupled receptor binding (GO:0001664);; Molecular Function: hormone activity (GO:0005179);; Cellular Component: extracellular space (GO:0005615);; Biological Process: hormone-mediated signaling pathway (GO:0009755);; Molecular Function: protein heterodimerization activity (GO:0046982);;	--	--	Uncharacterized protein OS=Acyrthosiphon pisum (Pea aphid) PE=4 SV=1	PREDICTED: hypothetical protein LOC100306981 [Acyrthosiphon pisum]	PREDICTED: Acyrthosiphon pisum glycoprotein hormone-alpha2-like (Gpa2), mRNA
c60533_g1_i1	--	--	--	--	--	--	--	PREDICTED: Acyrthosiphon pisum neuroligin-1-like (LOC100159811), mRNA
c42883_g1_i4	--	--	--	--	Vacuolar protein sorting-associated protein 51 homolog GN=CG15087 OS=Drosophila melanogaster (Fruit fly) PE=2 SV=1	Uncharacterized protein OS=Acyrthosiphon pisum (Pea aphid) PE=4 SV=1	PREDICTED: protein fat-free homolog isoform 1 [Acyrthosiphon pisum]	PREDICTED: Acyrthosiphon pisum protein fat-free homolog, transcript variant 1 (LOC100168222), mRNA
c93562_g1_i1	--	--	--	--	--	Uncharacterized protein OS=Acyrthosiphon pisum (Pea aphid) PE=4 SV=1	PREDICTED: hypothetical protein LOC100574925 [Acyrthosiphon pisum]	Acyrthosiphon pisum BAC VMRC38-30-A5 (Benaroya Research Institute VMRC38 Acrythosiphon pisum (Pea Aphid) BAC library) complete sequence
c53088_g1_i9	--	--	Cellular Component: voltage-gated sodium channel complex (GO:0001518);; Molecular Function: voltage-gated sodium channel activity (GO:0005248);; Biological Process: sodium ion transport (GO:0006814);; Biological Process: ion transmembrane transport (GO:0034220);;	K05388|1e-151|ame:409018|Para	Sodium channel protein para GN=para OS=Drosophila melanogaster (Fruit fly) PE=2 SV=3	Voltage gated sodium channel subunit 1 GN=para OS=Myzus persicae (Green peach aphid) PE=2 SV=1	voltage gated sodium channel subunit 1 [Myzus persicae]	Myzus persicae mRNA for voltage gated sodium channel subunit 1 (para gene)
c40280_g1_i2	--	--	--	--	--	Uncharacterized protein OS=Acyrthosiphon pisum (Pea aphid) PE=4 SV=1	PREDICTED: hypothetical protein LOC100569723 [Acyrthosiphon pisum]	PREDICTED: Acyrthosiphon pisum hypothetical protein LOC100569723 (LOC100569723), mRNA
c8852_g1_i1	--	--	--	--	--	Uncharacterized protein OS=Acyrthosiphon pisum (Pea aphid) PE=4 SV=1	--	PREDICTED: Acyrthosiphon pisum hypothetical protein LOC100573840 (LOC100573840), mRNA
c49029_g1_i2	--	--	--	--	Frequenin-1 GN=Frq1 OS=Drosophila melanogaster (Fruit fly) PE=2 SV=2	Calcineurin subunit B, putative GN=Phum_PHUM616110 OS=Pediculus humanus subsp. corporis (Body louse) PE=4 SV=1	PREDICTED: EF-hand calcium-binding domain-containing protein 1-like [Acyrthosiphon pisum]	PREDICTED: Acyrthosiphon pisum EF-hand calcium-binding domain-containing protein 1-like (LOC100162396), mRNA
c39069_g1_i1	--	--	--	--	--	ACYPI000457 protein GN=ACYPI000457 OS=Acyrthosiphon pisum (Pea aphid) PE=2 SV=1	ACYPI000457 [Acyrthosiphon pisum]	PREDICTED: Acyrthosiphon pisum methyltransferase-like protein 9-like, transcript variant 1 (LOC100159047), mRNA
c53282_g1_i3	--	--	Molecular Function: kinase activity (GO:0016301);;	--	Twitchin GN=unc-22 OS=Caenorhabditis elegans PE=1 SV=3	Uncharacterized protein OS=Acyrthosiphon pisum (Pea aphid) PE=4 SV=1	PREDICTED: hypothetical protein LOC100159331 [Acyrthosiphon pisum]	PREDICTED: Acyrthosiphon pisum hypothetical protein LOC100159331 (LOC100159331), mRNA
c48017_g1_i1	--	--	--	--	--	--	--	PREDICTED: Acyrthosiphon pisum hypothetical protein LOC100571764 (LOC100571764), mRNA
c52954_g2_i6	[P]	Inorganic ion transport and metabolism	Molecular Function: binding (GO:0005488);; Molecular Function: ATPase activity (GO:0016887);;	--	Probable cation-transporting ATPase W08D2.5 GN=W08D2.5 OS=Caenorhabditis elegans PE=2 SV=2	Uncharacterized protein OS=Acyrthosiphon pisum (Pea aphid) PE=3 SV=1	PREDICTED: probable cation-transporting ATPase 13A3-like isoform 2 [Acyrthosiphon pisum]	PREDICTED: Acyrthosiphon pisum probable cation-transporting ATPase 13A3-like, transcript variant 2 (LOC100169439), mRNA
c45013_g1_i3	[R]	General function prediction only	--	--	Protein suppressor of hairy wing GN=su(Hw) OS=Drosophila melanogaster (Fruit fly) PE=1 SV=2	Uncharacterized protein OS=Acyrthosiphon pisum (Pea aphid) PE=4 SV=1	PREDICTED: histone H4 transcription factor-like isoform 1 [Acyrthosiphon pisum]	PREDICTED: Acyrthosiphon pisum histone H4 transcription factor-like, transcript variant 1 (LOC100164158), mRNA
c5465_g1_i1	[L]	Replication, recombination and repair	--	--	Probable RNA-directed DNA polymerase from transposon X-element GN=X-element\ORF2 OS=Drosophila melanogaster (Fruit fly) PE=3 SV=1	Uncharacterized protein OS=Acyrthosiphon pisum (Pea aphid) PE=4 SV=1	PREDICTED: RNA-directed DNA polymerase from mobile element jockey-like [Metaseiulus occidentalis]	--
c35671_g1_i1	--	--	--	--	--	--	--	PREDICTED: Acyrthosiphon pisum homeobox protein PKNOX2-like (LOC100163268), miscRNA
c27879_g1_i1	--	--	--	--	Transcription factor SPT20 homolog GN=DDB_G0280065 OS=Dictyostelium discoideum (Slime mold) PE=3 SV=1	Uncharacterized protein OS=Acyrthosiphon pisum (Pea aphid) PE=4 SV=1	PREDICTED: hypothetical protein LOC100571463 [Acyrthosiphon pisum]	PREDICTED: Acyrthosiphon pisum hypothetical protein LOC100571463 (LOC100571463), mRNA
c47104_g1_i3	[L]	Replication, recombination and repair	Molecular Function: nucleoside-triphosphatase activity (GO:0017111);;	K10742|0.0|api:100166144|similar to CG2990 CG2990-PB	Regulator of nonsense transcripts 1 homolog GN=Upf1 OS=Drosophila melanogaster (Fruit fly) PE=1 SV=2	Uncharacterized protein OS=Acyrthosiphon pisum (Pea aphid) PE=4 SV=1	PREDICTED: DNA2-like helicase-like isoform 1 [Acyrthosiphon pisum]	PREDICTED: Acyrthosiphon pisum DNA2-like helicase-like, transcript variant 1 (LOC100166144), mRNA
c44876_g2_i4	--	--	--	--	Protein LTV1 homolog GN=CG7686 OS=Drosophila melanogaster (Fruit fly) PE=1 SV=1	Uncharacterized protein OS=Acyrthosiphon pisum (Pea aphid) PE=4 SV=1	PREDICTED: protein LTV1 homolog [Acyrthosiphon pisum]	PREDICTED: Acyrthosiphon pisum protein LTV1 homolog (LOC100167560), mRNA
c5854_g1_i1	--	--	Molecular Function: binding (GO:0005488);;	--	Endonuclease GN=pol OS=Drosophila melanogaster (Fruit fly) PE=4 SV=1	Uncharacterized protein OS=Acyrthosiphon pisum (Pea aphid) PE=4 SV=1	PREDICTED: hypothetical protein LOC100570092 [Acyrthosiphon pisum]	--
c51621_g2_i3	[R]	General function prediction only	Molecular Function: GTPase activity (GO:0003924);; Molecular Function: GTP binding (GO:0005525);; Cellular Component: mitochondrion (GO:0005739);; Biological Process: ribosome biogenesis (GO:0042254);;	--	Mitochondrial GTPase 1 (Precursor) GN=AAEL003813 OS=Aedes aegypti (Yellowfever mosquito) PE=3 SV=1	Mitochondrial GTPase 1 OS=Acyrthosiphon pisum (Pea aphid) PE=3 SV=1	PREDICTED: mitochondrial GTPase 1-like [Acyrthosiphon pisum]	PREDICTED: Acyrthosiphon pisum mitochondrial GTPase 1-like (LOC100165423), mRNA
c45048_g2_i1	[S]	Function unknown	--	--	Uncharacterized transmembrane protein DDB_G0289901 (Precursor) GN=DDB_G0289901 OS=Dictyostelium discoideum (Slime mold) PE=4 SV=1	Uncharacterized protein OS=Acyrthosiphon pisum (Pea aphid) PE=4 SV=1	PREDICTED: hypothetical protein LOC100165261 [Acyrthosiphon pisum]	PREDICTED: Acyrthosiphon pisum hypothetical protein LOC100165261 (LOC100165261), mRNA
c33168_g1_i1	--	--	--	--	--	Uncharacterized protein OS=Acyrthosiphon pisum (Pea aphid) PE=4 SV=1	PREDICTED: hypothetical protein LOC100162227 [Acyrthosiphon pisum]	PREDICTED: Acyrthosiphon pisum hypothetical protein LOC100162227 (LOC100162227), mRNA
c43389_g1_i2	--	--	--	--	--	Uncharacterized protein OS=Riptortus pedestris PE=2 SV=1	PREDICTED: WW domain-binding protein 2-like [Acyrthosiphon pisum]	PREDICTED: Acyrthosiphon pisum WW domain-binding protein 2-like (LOC100163251), mRNA
c15732_g1_i1	--	--	--	--	--	GJ15297 GN=Dvir\GJ15297 OS=Drosophila virilis (Fruit fly) PE=4 SV=1	GJ15297 [Drosophila virilis]	PREDICTED: Acyrthosiphon pisum protein held out wings-like (LOC100158806), mRNA
c59054_g1_i1	--	--	--	--	--	--	--	PREDICTED: Acyrthosiphon pisum hypothetical protein LOC100167132 (LOC100167132), mRNA
c45253_g1_i3	--	--	--	--	--	--	--	PREDICTED: Acyrthosiphon pisum hypothetical protein LOC100573217 (LOC100573217), partial mRNA
c50889_g1_i2	[R]	General function prediction only	Molecular Function: binding (GO:0005488);;	--	Kinesin-related protein 12 GN=kif12 OS=Dictyostelium discoideum (Slime mold) PE=3 SV=1	Uncharacterized protein OS=Acyrthosiphon pisum (Pea aphid) PE=4 SV=1	PREDICTED: hypothetical protein LOC100162526 [Acyrthosiphon pisum]	PREDICTED: Acyrthosiphon pisum hypothetical protein LOC100162526 (LOC100162526), mRNA
c52539_g2_i3	--	--	--	--	Mediator of RNA polymerase II transcription subunit 27 GN=MED27 OS=Aedes aegypti (Yellowfever mosquito) PE=3 SV=1	Uncharacterized protein OS=Acyrthosiphon pisum (Pea aphid) PE=4 SV=1	PREDICTED: mediator of RNA polymerase II transcription subunit 27-like [Acyrthosiphon pisum]	PREDICTED: Acyrthosiphon pisum mediator of RNA polymerase II transcription subunit 27-like (LOC100167712), mRNA
c36641_g1_i1	--	--	Cellular Component: nuclear chromatin (GO:0000790);; Molecular Function: chromatin binding (GO:0003682);; Molecular Function: ubiquitin thiolesterase activity (GO:0004221);; Molecular Function: ubiquitin-specific protease activity (GO:0004843);; Biological Process: chromatin silencing (GO:0006342);; Biological Process: ubiquitin-dependent protein catabolic process (GO:0006511);; Cellular Componen…	K08588|0.0|api:100169168|similar to ubiquitin c-terminal hydrolase x4	Ubiquitin carboxyl-terminal hydrolase calypso GN=calypso OS=Aedes aegypti (Yellowfever mosquito) PE=3 SV=1	Uncharacterized protein OS=Acyrthosiphon pisum (Pea aphid) PE=4 SV=1	PREDICTED: ubiquitin carboxyl-terminal hydrolase calypso-like [Acyrthosiphon pisum]	PREDICTED: Acyrthosiphon pisum ubiquitin carboxyl-terminal hydrolase calypso-like (LOC100169168), mRNA
c41829_g1_i1	--	--	--	--	--	--	--	PREDICTED: Acyrthosiphon pisum ankyrin repeat and sterile alpha motif domain-containing protein 1B-like (LOC100161242), mRNA
c54869_g1_i1	--	--	--	--	--	--	--	PREDICTED: Acyrthosiphon pisum Nipped-B homolog (Drosophila) (NIPBL), mRNA
c54407_g1_i1	--	--	--	--	--	Uncharacterized protein OS=Acyrthosiphon pisum (Pea aphid) PE=4 SV=1	PREDICTED: hypothetical protein LOC100573411 [Acyrthosiphon pisum]	PREDICTED: Acyrthosiphon pisum hypothetical protein LOC100573411 (LOC100573411), mRNA
c45894_g1_i2	[R]	General function prediction only	--	--	77 kDa echinoderm microtubule-associated protein (Fragment) GN=EMAP OS=Lytechinus variegatus (Green sea urchin) PE=2 SV=1	Uncharacterized protein OS=Acyrthosiphon pisum (Pea aphid) PE=4 SV=1	PREDICTED: echinoderm microtubule-associated protein-like 1-like isoform 3 [Acyrthosiphon pisum]	PREDICTED: Acyrthosiphon pisum echinoderm microtubule-associated protein-like 1-like, transcript variant 2 (LOC100160162), mRNA
c99610_g1_i1	--	--	--	--	--	--	--	Chlamys farreri clone CFCD172 microsatellite sequence
c44742_g2_i4	--	--	--	--	--	Uncharacterized protein OS=Acyrthosiphon pisum (Pea aphid) PE=4 SV=1	--	Acyrthosiphon pisum ACYPI006117 mRNA, clone: 431G9, complete cds, full-insert cDNA sequence based on the ESTs (5'-EST:FF299579, 3'-EST:FF300386)
c63222_g1_i1	--	--	--	--	--	Uncharacterized protein OS=Acyrthosiphon pisum (Pea aphid) PE=4 SV=1	PREDICTED: hypothetical protein LOC100568780 [Acyrthosiphon pisum]	--
c81362_g1_i1	--	--	Biological Process: transport (GO:0006810);;	--	Pickpocket protein 19 GN=ppk19 OS=Drosophila melanogaster (Fruit fly) PE=2 SV=2	Uncharacterized protein OS=Acyrthosiphon pisum (Pea aphid) PE=4 SV=1	PREDICTED: hypothetical protein LOC100572679 [Acyrthosiphon pisum]	PREDICTED: Acyrthosiphon pisum hypothetical protein LOC100572679 (LOC100572679), mRNA
c48223_g1_i2	--	--	--	--	--	Uncharacterized protein OS=Acyrthosiphon pisum (Pea aphid) PE=4 SV=1	PREDICTED: aminoglycoside phosphotransferase domain-containing protein 1-like isoform 2 [Acyrthosiphon pisum]	PREDICTED: Acyrthosiphon pisum aminoglycoside phosphotransferase domain-containing protein 1-like, transcript variant 3 (LOC100160754), mRNA
c107725_g1_i1	--	--	--	--	--	--	--	PREDICTED: Acyrthosiphon pisum thyrotropin-releasing hormone-degrading ectoenzyme-like (LOC100569166), partial mRNA
c52502_g1_i5	[R]	General function prediction only	--	K05285|0.0|api:100169073|similar to phosphatidylinositolglycan class N	--	Uncharacterized protein OS=Acyrthosiphon pisum (Pea aphid) PE=4 SV=1	PREDICTED: GPI ethanolamine phosphate transferase 1-like [Acyrthosiphon pisum]	PREDICTED: Acyrthosiphon pisum GPI ethanolamine phosphate transferase 1-like (LOC100169073), mRNA
c52150_g1_i9	[I]	Lipid transport and metabolism	--	--	Alkylglycerol monooxygenase homolog GN=BE10.2 OS=Caenorhabditis elegans PE=3 SV=2	Uncharacterized protein OS=Acyrthosiphon pisum (Pea aphid) PE=4 SV=1	PREDICTED: alkylglycerol monooxygenase-like [Acyrthosiphon pisum]	PREDICTED: Acyrthosiphon pisum alkylglycerol monooxygenase-like (LOC100159128), mRNA
c43655_g1_i2	--	--	--	--	--	Uncharacterized protein OS=Acyrthosiphon pisum (Pea aphid) PE=4 SV=1	PREDICTED: leucine-rich repeat-containing protein 57-like [Acyrthosiphon pisum]	PREDICTED: Acyrthosiphon pisum leucine-rich repeat-containing protein 57-like (LOC100160280), mRNA
c33148_g2_i1	--	--	--	--	--	--	--	PREDICTED: Acyrthosiphon pisum clavesin-2-like, transcript variant 2 (LOC100168730), mRNA
c29776_g1_i1	--	--	--	--	--	Uncharacterized protein OS=Acyrthosiphon pisum (Pea aphid) PE=4 SV=1	PREDICTED: ubiquitin domain-containing protein 1-like [Acyrthosiphon pisum]	PREDICTED: Acyrthosiphon pisum ubiquitin domain-containing protein 1-like (LOC100161292), mRNA
c48805_g1_i1	--	--	--	--	--	Uncharacterized protein OS=Acyrthosiphon pisum (Pea aphid) PE=4 SV=1	PREDICTED: THAP domain-containing protein 9-like [Acyrthosiphon pisum]	PREDICTED: Acyrthosiphon pisum hypothetical protein LOC100569681 (LOC100569681), mRNA
c37557_g1_i1	[J]	Translation, ribosomal structure and biogenesis	Molecular Function: catalytic activity (GO:0003824);;	K02333|1e-139|api:100168614|similar to mitochondrial DNA polymerase accessory subunit	--	Uncharacterized protein OS=Acyrthosiphon pisum (Pea aphid) PE=4 SV=1	PREDICTED: DNA polymerase subunit gamma-2, mitochondrial-like [Acyrthosiphon pisum]	PREDICTED: Acyrthosiphon pisum DNA polymerase subunit gamma-2, mitochondrial-like (LOC100168614), mRNA
c6262_g1_i1	--	--	--	--	--	--	--	PREDICTED: Acyrthosiphon pisum 28S ribosomal protein S18b, mitochondrial-like (LOC100162628), mRNA
c39608_g1_i2	--	--	Molecular Function: iron ion binding (GO:0005506);; Cellular Component: nucleus (GO:0005634);; Cellular Component: cytoplasm (GO:0005737);; Molecular Function: acireductone dioxygenase [iron(II)-requiring] activity (GO:0010309);; Biological Process: L-methionine salvage from methylthioadenosine (GO:0019509);; Biological Process: oxidation-reduction process (GO:0055114);;	K08967|2e-19|api:100161243|similar to acireductone dioxygenase	1,2-dihydroxy-3-keto-5-methylthiopentene dioxygenase GN=Phum_PHUM616140 OS=Pediculus humanus subsp. corporis (Body louse) PE=3 SV=1	1,2-dihydroxy-3-keto-5-methylthiopentene dioxygenase GN=ACYPI002479 OS=Acyrthosiphon pisum (Pea aphid) PE=2 SV=1	acireductone dioxygenase-like [Acyrthosiphon pisum]	Acyrthosiphon pisum acireductone dioxygenase-like (LOC100161243), mRNA
c33769_g1_i1	--	--	Biological Process: single-organism process (GO:0044699);;	--	Transferrin (Precursor) OS=Blaberus discoidalis (Tropical cockroach) PE=1 SV=1	Uncharacterized protein OS=Acyrthosiphon pisum (Pea aphid) PE=4 SV=1	PREDICTED: melanotransferrin-like [Acyrthosiphon pisum]	PREDICTED: Acyrthosiphon pisum melanotransferrin-like (LOC100163367), mRNA
c51030_g2_i13	--	--	--	K11426|1e-149|api:100163492|similar to Buzidau CG13761-PB	SET domain-containing protein 14 GN=set-14 OS=Caenorhabditis elegans PE=4 SV=2	Uncharacterized protein OS=Acyrthosiphon pisum (Pea aphid) PE=4 SV=1	SET and MYND domain-containing protein 3 [Harpegnathos saltator]	PREDICTED: Acyrthosiphon pisum UPF0518 protein GA25918-like (LOC100165634), mRNA
c26540_g1_i1	--	--	Biological Process: startle response (GO:0001964);; Biological Process: inter-male aggressive behavior (GO:0002121);; Molecular Function: protein binding (GO:0005515);; Cellular Component: nucleus (GO:0005634);; Biological Process: regulation of transcription, DNA-templated (GO:0006355);; Biological Process: R3/R4 cell fate commitment (GO:0007464);; Biological Process: gonad development (GO:00084…	--	Transcription factor hamlet GN=ham OS=Drosophila melanogaster (Fruit fly) PE=2 SV=1	Uncharacterized protein OS=Acyrthosiphon pisum (Pea aphid) PE=4 SV=1	PREDICTED: hypothetical protein LOC100571750 [Acyrthosiphon pisum]	--
c35452_g1_i3	--	--	--	--	--	Uncharacterized protein OS=Acyrthosiphon pisum (Pea aphid) PE=4 SV=1	--	--
c53473_g4_i1	[GEPR]	--	--	--	--	Uncharacterized protein OS=Acyrthosiphon pisum (Pea aphid) PE=4 SV=1	PREDICTED: acetyl-coenzyme A transporter 1-like [Acyrthosiphon pisum]	PREDICTED: Acyrthosiphon pisum acetyl-coenzyme A transporter 1-like (LOC100167419), mRNA
c29942_g2_i1	--	--	Molecular Function: DNA binding (GO:0003677);;	--	Cyclic AMP response element-binding protein A GN=CrebA OS=Drosophila melanogaster (Fruit fly) PE=1 SV=2	Uncharacterized protein OS=Acyrthosiphon pisum (Pea aphid) PE=4 SV=1	PREDICTED: hypothetical protein LOC100166610 [Acyrthosiphon pisum]	PREDICTED: Acyrthosiphon pisum hypothetical protein LOC100166610 (LOC100166610), mRNA
c52787_g1_i5	[P]	Inorganic ion transport and metabolism	Molecular Function: transporter activity (GO:0005215);; Biological Process: transport (GO:0006810);; Cellular Component: membrane (GO:0016020);;	K12347|0.0|api:100168958|similar to GA17603-PA	Protein Malvolio GN=Mvl OS=Drosophila melanogaster (Fruit fly) PE=2 SV=2	Uncharacterized protein OS=Acyrthosiphon pisum (Pea aphid) PE=3 SV=1	PREDICTED: protein Malvolio-like [Acyrthosiphon pisum]	PREDICTED: Acyrthosiphon pisum protein Malvolio-like (LOC100168958), mRNA
c49621_g1_i3	--	--	--	--	--	Uncharacterized protein OS=Acyrthosiphon pisum (Pea aphid) PE=4 SV=1	PREDICTED: hypothetical protein LOC100574937 [Acyrthosiphon pisum]	PREDICTED: Acyrthosiphon pisum hypothetical protein LOC100574937 (LOC100574937), mRNA
c27802_g1_i1	--	--	Cellular Component: membrane (GO:0016020);;	K03883|7e-53|gga:807642|ND5	NADH-ubiquinone oxidoreductase chain 5 GN=ND5 OS=Branchiostoma lanceolatum (Common lancelet) PE=3 SV=1	NADH-ubiquinone oxidoreductase chain 5 GN=nad5 OS=Asymmetron inferum PE=3 SV=1	NADH dehydrogenase subunit 5 [Asymmetron inferum]	--
c45620_g7_i2	--	--	--	--	--	--	--	PREDICTED: Acyrthosiphon pisum fidgetin-like protein 1-like (LOC100573947), mRNA
c49465_g1_i5	--	--	Cellular Component: integral component of plasma membrane (GO:0005887);; Biological Process: G-protein coupled receptor signaling pathway (GO:0007186);; Molecular Function: diuretic hormone receptor activity (GO:0008036);; Molecular Function: G-protein coupled peptide receptor activity (GO:0008528);; Biological Process: hormone-mediated signaling pathway (GO:0009755);;	--	Diuretic hormone receptor (Precursor) OS=Acheta domesticus (House cricket) PE=2 SV=1	Uncharacterized protein OS=Acyrthosiphon pisum (Pea aphid) PE=3 SV=1	PREDICTED: diuretic hormone receptor-like [Acyrthosiphon pisum]	PREDICTED: Acyrthosiphon pisum diuretic hormone receptor-like (LOC100572659), mRNA
c50745_g1_i2	--	--	--	--	Micronuclear linker histone-gamma GN=MLH OS=Tetrahymena thermophila (strain SB210) PE=1 SV=2	Uncharacterized protein OS=Acyrthosiphon pisum (Pea aphid) PE=4 SV=1	PREDICTED: hypothetical protein LOC100162216 [Acyrthosiphon pisum]	PREDICTED: Acyrthosiphon pisum hypothetical protein LOC100162216 (LOC100162216), mRNA
c50898_g1_i2	--	--	Molecular Function: ubiquitin thiolesterase activity (GO:0004221);; Biological Process: ubiquitin-dependent protein catabolic process (GO:0006511);; Molecular Function: peptidase activity (GO:0008233);; Molecular Function: zinc ion binding (GO:0008270);;	K12847|0.0|api:100160929|similar to ubiquitin specific protease 39 and snrnp assembly factor	Ubiquitin carboxyl-terminal hydrolase nonstop GN=not OS=Drosophila melanogaster (Fruit fly) PE=1 SV=3	Uncharacterized protein OS=Acyrthosiphon pisum (Pea aphid) PE=4 SV=1	PREDICTED: u4/U6.U5 tri-snRNP-associated protein 2-like [Acyrthosiphon pisum]	PREDICTED: Acyrthosiphon pisum u4/U6.U5 tri-snRNP-associated protein 2-like (LOC100160929), mRNA
c53383_g1_i9	[P]	Inorganic ion transport and metabolism	Molecular Function: hydrolase activity (GO:0016787);; Molecular Function: ion binding (GO:0043167);;	K01530|1e-92|tca:658562|ATP8B2	--	Uncharacterized protein OS=Atta cephalotes (Leafcutter ant) PE=4 SV=1	PREDICTED: probable phospholipid-transporting ATPase ID-like [Acyrthosiphon pisum]	PREDICTED: Acyrthosiphon pisum ATPase, class I, type 8B, member 2 (ATP8B2), mRNA
c38731_g1_i1	--	--	--	--	--	--	--	PREDICTED: Acyrthosiphon pisum hypothetical protein LOC100574069 (LOC100574069), mRNA
c53509_g1_i12	--	--	Molecular Function: calcium ion binding (GO:0005509);; Cellular Component: integral component of membrane (GO:0016021);;	--	--	Uncharacterized protein OS=Acyrthosiphon pisum (Pea aphid) PE=4 SV=1	PREDICTED: very low-density lipoprotein receptor-like [Acyrthosiphon pisum]	PREDICTED: Acyrthosiphon pisum vacuolar protein-sorting-associated protein 25-like (LOC100168277), mRNA
c52570_g1_i2	--	--	--	--	Protein winged eye GN=wge OS=Drosophila melanogaster (Fruit fly) PE=1 SV=1	Uncharacterized protein OS=Acyrthosiphon pisum (Pea aphid) PE=4 SV=1	PREDICTED: hypothetical protein LOC100164056 [Acyrthosiphon pisum]	PREDICTED: Acyrthosiphon pisum hypothetical protein LOC100164056 (LOC100164056), mRNA
c36827_g1_i1	--	--	--	--	--	Uncharacterized protein OS=Acyrthosiphon pisum (Pea aphid) PE=4 SV=1	PREDICTED: hypothetical protein LOC100574771 [Acyrthosiphon pisum]	PREDICTED: Acyrthosiphon pisum hypothetical protein LOC100574771 (LOC100574771), mRNA
c44550_g1_i2	--	--	--	--	--	--	--	PREDICTED: Acyrthosiphon pisum zinc finger protein 251-like (LOC100164112), mRNA
c48979_g2_i6	--	--	--	--	Putative leucine-rich repeat-containing protein DDB_G0290503 GN=DDB_G0290503 OS=Dictyostelium discoideum (Slime mold) PE=4 SV=1	Uncharacterized protein OS=Acyrthosiphon pisum (Pea aphid) PE=4 SV=1	PREDICTED: hypothetical protein LOC100569092 [Acyrthosiphon pisum]	PREDICTED: Acyrthosiphon pisum hypothetical protein LOC100569092 (LOC100569092), mRNA
c77281_g1_i1	--	--	--	--	--	Uncharacterized protein OS=Acyrthosiphon pisum (Pea aphid) PE=4 SV=1	PREDICTED: hypothetical protein LOC100569327 [Acyrthosiphon pisum]	PREDICTED: Acyrthosiphon pisum hypothetical protein LOC100569327 (LOC100569327), mRNA
c33071_g1_i1	--	--	--	--	--	Uncharacterized protein OS=Acyrthosiphon pisum (Pea aphid) PE=4 SV=1	PREDICTED: hypothetical protein LOC100162311 [Acyrthosiphon pisum]	PREDICTED: Acyrthosiphon pisum hypothetical protein LOC100162311 (LOC100162311), mRNA
c24253_g1_i1	--	--	--	--	--	Uncharacterized protein OS=Acyrthosiphon pisum (Pea aphid) PE=4 SV=1	PREDICTED: hypothetical protein LOC100571870 [Acyrthosiphon pisum]	--
c52283_g1_i1	[S]	Function unknown	Molecular Function: structural molecule activity (GO:0005198);; Biological Process: iron-sulfur cluster assembly (GO:0016226);; Molecular Function: iron-sulfur cluster binding (GO:0051536);;	K13628|1e-81|api:100165131|similar to lethal (1) G0136 CG8198-PA	Iron-sulfur cluster assembly 1 homolog, mitochondrial (Precursor) GN=isca1 OS=Dictyostelium discoideum (Slime mold) PE=3 SV=1	Uncharacterized protein GN=ACYPI006095 OS=Acyrthosiphon pisum (Pea aphid) PE=2 SV=1	iron-sulfur cluster assembly 1 homolog, mitochondrial-like [Acyrthosiphon pisum]	Acyrthosiphon pisum iron-sulfur cluster assembly 1 homolog, mitochondrial-like (LOC100165131), mRNA
c39992_g1_i1	--	--	--	--	--	--	--	PREDICTED: Acyrthosiphon pisum synaptic vesicle membrane protein VAT-1 homolog-like (LOC100160429), mRNA
c47373_g1_i2	--	--	--	--	--	Uncharacterized protein OS=Acyrthosiphon pisum (Pea aphid) PE=4 SV=1	UPF0439 protein C9orf30-like protein [Harpegnathos saltator]	--
c42382_g1_i1	--	--	Molecular Function: catalytic activity (GO:0003824);;	--	Transcription factor SPT20 homolog GN=DDB_G0280065 OS=Dictyostelium discoideum (Slime mold) PE=3 SV=1	Uncharacterized protein OS=Acyrthosiphon pisum (Pea aphid) PE=4 SV=1	PREDICTED: hypothetical protein LOC100162787 [Acyrthosiphon pisum]	PREDICTED: Acyrthosiphon pisum hypothetical protein LOC100162787 (LOC100162787), mRNA
c48496_g1_i3	[J]	Translation, ribosomal structure and biogenesis	Biological Process: cellular metabolic process (GO:0044237);;	K03239|1e-122|ame:409118|eIF2B-alpha	Probable translation initiation factor eIF-2B subunit alpha GN=ZK1098.4 OS=Caenorhabditis elegans PE=1 SV=1	Uncharacterized protein GN=ACYPI007014 OS=Acyrthosiphon pisum (Pea aphid) PE=2 SV=1	ACYPI007014 [Acyrthosiphon pisum]	Acyrthosiphon pisum ACYPI007014 mRNA, clone: 217A11, complete cds, full-insert cDNA sequence based on the ESTs (5'-EST:EX637018, 3'-EST:EX637239)
c44854_g1_i1	[O]	Posttranslational modification, protein turnover, chaperones	--	K05864|1e-107|nvi:100119254|NV16998	Peptidyl-prolyl cis-trans isomerase 7 GN=cyn-7 OS=Caenorhabditis elegans PE=1 SV=2	Uncharacterized protein OS=Acyrthosiphon pisum (Pea aphid) PE=4 SV=1	PREDICTED: peptidyl-prolyl cis-trans isomerase CYP40-like [Acyrthosiphon pisum]	PREDICTED: Acyrthosiphon pisum peptidyl-prolyl cis-trans isomerase CYP40-like (LOC100568971), mRNA
c52531_g2_i4	[KL]	--	Molecular Function: nucleic acid binding (GO:0003676);; Molecular Function: helicase activity (GO:0004386);;	K10843|0.0|api:100161191|similar to rad25/xp-b DNA repair helicase	TFIIH basal transcription factor complex helicase repB subunit GN=repB OS=Dictyostelium discoideum (Slime mold) PE=2 SV=1	Uncharacterized protein OS=Acyrthosiphon pisum (Pea aphid) PE=4 SV=1	PREDICTED: DNA excision repair protein haywire-like [Acyrthosiphon pisum]	PREDICTED: Acyrthosiphon pisum calmodulin-like (LOC100161899), mRNA
c47296_g1_i1	[L]	Replication, recombination and repair	Molecular Function: nuclease activity (GO:0004518);; Biological Process: DNA repair (GO:0006281);; Biological Process: nucleic acid phosphodiester bond hydrolysis (GO:0090305);;	K10771|0.0|api:100166616|similar to ap endonuclease	Recombination repair protein 1 GN=Rrp1 OS=Drosophila melanogaster (Fruit fly) PE=1 SV=2	Uncharacterized protein OS=Acyrthosiphon pisum (Pea aphid) PE=4 SV=1	PREDICTED: recombination repair protein 1-like [Acyrthosiphon pisum]	PREDICTED: Acyrthosiphon pisum recombination repair protein 1-like (LOC100166616), mRNA
c50474_g3_i5	--	--	--	--	--	--	--	PREDICTED: Acyrthosiphon pisum hypothetical protein LOC100160660 (LOC100160660), mRNA
c72739_g1_i1	--	--	--	--	--	Uncharacterized protein OS=Acyrthosiphon pisum (Pea aphid) PE=4 SV=1	PREDICTED: hypothetical protein LOC100575512 [Acyrthosiphon pisum]	PREDICTED: Acyrthosiphon pisum hypothetical protein LOC100575512 (LOC100575512), mRNA
c52759_g5_i2	--	--	--	--	Bumetanide-sensitive sodium-(potassium)-chloride cotransporter OS=Manduca sexta (Tobacco hawkmoth) PE=2 SV=1	Uncharacterized protein OS=Acyrthosiphon pisum (Pea aphid) PE=4 SV=1	PREDICTED: bumetanide-sensitive sodium-(potassium)-chloride cotransporter-like, partial [Acyrthosiphon pisum]	PREDICTED: Acyrthosiphon pisum bumetanide-sensitive sodium-(potassium)-chloride cotransporter-like (LOC100166253), partial mRNA
c53401_g2_i5	--	--	Biological Process: cell adhesion (GO:0007155);; Cellular Component: membrane (GO:0016020);;	--	Protein dachsous (Precursor) GN=ds OS=Drosophila melanogaster (Fruit fly) PE=1 SV=3	Uncharacterized protein OS=Acyrthosiphon pisum (Pea aphid) PE=4 SV=1	PREDICTED: cadherin-23-like isoform 2 [Acyrthosiphon pisum]	PREDICTED: Acyrthosiphon pisum cadherin-23-like, transcript variant 2 (LOC100159383), mRNA
c53058_g1_i6	--	--	--	--	Phosphatidylinositide phosphatase SAC1 GN=Sac1 OS=Drosophila melanogaster (Fruit fly) PE=2 SV=1	Uncharacterized protein OS=Acyrthosiphon pisum (Pea aphid) PE=4 SV=1	PREDICTED: polyphosphoinositide phosphatase-like [Acyrthosiphon pisum]	PREDICTED: Acyrthosiphon pisum polyphosphoinositide phosphatase-like (LOC100165350), mRNA
c26980_g2_i1	--	--	--	--	--	Uncharacterized protein OS=Acyrthosiphon pisum (Pea aphid) PE=4 SV=1	PREDICTED: ATP-dependent DNA helicase PIF1-like [Bombyx mori]	TSA: Chrysopa pallens CL1071.Contig1_dacaoling transcribed RNA sequence
c48697_g2_i2	--	--	Molecular Function: nucleotide binding (GO:0000166);; Molecular Function: protein serine/threonine kinase activity (GO:0004674);; Biological Process: protein phosphorylation (GO:0006468);; Biological Process: border follicle cell migration (GO:0007298);; Molecular Function: ion binding (GO:0043167);; Biological Process: positive regulation of cell size (GO:0045793);;	K08789|4e-85|api:100158911|Mast2	--	Microtubule-associated serine/threonine-protein kinase, putative GN=Phum_PHUM291260 OS=Pediculus humanus subsp. corporis (Body louse) PE=4 SV=1	PREDICTED: microtubule-associated serine/threonine-protein kinase 1 [Acyrthosiphon pisum]	PREDICTED: Acyrthosiphon pisum microtubule associated serine/threonine kinase 2 (Mast2), mRNA
c48622_g1_i3	--	--	Molecular Function: transferase activity (GO:0016740);;	--	EGF domain-specific O-linked N-acetylglucosamine transferase (Precursor) GN=Eogt OS=Drosophila melanogaster (Fruit fly) PE=1 SV=1	Uncharacterized protein OS=Acyrthosiphon pisum (Pea aphid) PE=4 SV=1	PREDICTED: uncharacterized glycosyltransferase AER61-like [Acyrthosiphon pisum]	PREDICTED: Acyrthosiphon pisum uncharacterized glycosyltransferase AER61-like (LOC100163033), mRNA
c91995_g1_i1	--	--	--	--	--	Uncharacterized protein OS=Acyrthosiphon pisum (Pea aphid) PE=4 SV=1	--	--
c82837_g1_i1	--	--	Molecular Function: binding (GO:0005488);;	--	--	Uncharacterized protein OS=Acyrthosiphon pisum (Pea aphid) PE=4 SV=1	PREDICTED: hypothetical protein LOC100569682 [Acyrthosiphon pisum]	--
c21211_g1_i2	--	--	--	--	--	--	--	PREDICTED: Acyrthosiphon pisum s-formylglutathione hydrolase-like (LOC100163998), mRNA
c89253_g1_i1	--	--	--	--	--	--	--	PREDICTED: Acyrthosiphon pisum protein Malvolio-like (LOC100168958), mRNA
c31503_g1_i2	--	--	--	--	--	--	--	PREDICTED: Acyrthosiphon pisum hypothetical protein LOC100161757, transcript variant 2 (LOC100161757), mRNA
c45059_g1_i3	[O]	Posttranslational modification, protein turnover, chaperones	--	--	Uncharacterized protein B0495.5 GN=B0495.5 OS=Caenorhabditis elegans PE=4 SV=2	Uncharacterized protein OS=Acyrthosiphon pisum (Pea aphid) PE=4 SV=1	PREDICTED: spermatogenesis-associated protein 20-like [Acyrthosiphon pisum]	PREDICTED: Acyrthosiphon pisum spermatogenesis-associated protein 20-like (LOC100162841), mRNA
c783_g1_i1	--	--	--	--	--	Uncharacterized protein OS=Acyrthosiphon pisum (Pea aphid) PE=4 SV=1	PREDICTED: uncharacterized protein LOC101239965 [Hydra magnipapillata]	--
c52879_g1_i7	--	--	--	--	--	--	PREDICTED: tigger transposable element-derived protein 4-like [Acyrthosiphon pisum]	--
c8283_g1_i2	[R]	General function prediction only	--	--	Pyridine nucleotide-disulfide oxidoreductase domain-containing protein 1 GN=pyroxd1 OS=Dictyostelium discoideum (Slime mold) PE=3 SV=1	Uncharacterized protein OS=Acyrthosiphon pisum (Pea aphid) PE=4 SV=1	conserved hypothetical protein [Riptortus pedestris]	PREDICTED: Acyrthosiphon pisum protein SAND-like (LOC100162893), mRNA
c49180_g1_i4	[M]	Cell wall/membrane/envelope biogenesis	Biological Process: GPI anchor biosynthetic process (GO:0006506);; Molecular Function: phosphatidylinositol N-acetylglucosaminyltransferase activity (GO:0017176);;	K03857|0.0|api:100161768|similar to glycosyltransferase	--	Uncharacterized protein OS=Acyrthosiphon pisum (Pea aphid) PE=4 SV=1	PREDICTED: n-acetylglucosaminyl-phosphatidylinositol biosynthetic protein-like [Acyrthosiphon pisum]	PREDICTED: Acyrthosiphon pisum n-acetylglucosaminyl-phosphatidylinositol biosynthetic protein-like (LOC100161768), mRNA
c47711_g1_i1	[RTKL]	--	Molecular Function: transforming growth factor beta-activated receptor activity (GO:0005024);; Molecular Function: ATP binding (GO:0005524);; Biological Process: protein phosphorylation (GO:0006468);; Biological Process: transmembrane receptor protein serine/threonine kinase signaling pathway (GO:0007178);; Cellular Component: membrane (GO:0016020);;	K13569|0.0|api:100164283|similar to TGF-beta type I receptor	Serine/threonine-protein kinase sma-6 (Precursor) GN=sma-6 OS=Caenorhabditis elegans PE=2 SV=1	Uncharacterized protein OS=Acyrthosiphon pisum (Pea aphid) PE=3 SV=1	PREDICTED: TGF-beta receptor type-1-like isoform 2 [Acyrthosiphon pisum]	PREDICTED: Acyrthosiphon pisum TGF-beta receptor type-1-like, transcript variant 2 (LOC100164283), mRNA
c59829_g1_i1	--	--	--	--	--	--	--	Drosophila melanogaster chromosome 2L, complete sequence
c25512_g2_i1	[R]	General function prediction only	--	--	--	Uncharacterized protein OS=Acyrthosiphon pisum (Pea aphid) PE=4 SV=1	PREDICTED: protein RMD5 homolog A-like [Acyrthosiphon pisum]	PREDICTED: Acyrthosiphon pisum protein RMD5 homolog A-like (LOC100163872), mRNA
c88965_g1_i1	--	--	--	--	--	--	--	PREDICTED: Acyrthosiphon pisum hypothetical protein LOC100168409 (LOC100168409), mRNA
c39817_g1_i2	--	--	--	--	--	Uncharacterized protein OS=Acyrthosiphon pisum (Pea aphid) PE=4 SV=1	PREDICTED: hypothetical protein LOC100571623 [Acyrthosiphon pisum]	PREDICTED: Acyrthosiphon pisum hypothetical protein LOC100571623 (LOC100571623), mRNA
c28400_g1_i2	--	--	--	--	--	GK16242 GN=HP1B OS=Drosophila willistoni (Fruit fly) PE=4 SV=1	GK16242 [Drosophila willistoni]	--
c1288_g1_i1	--	--	--	--	--	--	--	TSA: Aphis craccivora Aphis_trimmed_contig_433 transcribed RNA sequence
c46348_g1_i3	[R]	General function prediction only	--	--	Guanine nucleotide-binding protein subunit beta-like protein 1 homolog GN=gnb1l OS=Dictyostelium discoideum (Slime mold) PE=4 SV=1	Uncharacterized protein OS=Acyrthosiphon pisum (Pea aphid) PE=4 SV=1	PREDICTED: guanine nucleotide-binding protein subunit beta-like protein 1-like [Acyrthosiphon pisum]	PREDICTED: Acyrthosiphon pisum guanine nucleotide-binding protein subunit beta-like protein 1-like (LOC100161499), mRNA
c102669_g1_i1	--	--	--	--	--	--	--	PREDICTED: Acyrthosiphon pisum complement C1s-B subcomponent-like (LOC100568885), mRNA
c39949_g1_i2	[E]	Amino acid transport and metabolism	--	--	Glyoxalase 1 GN=glod-4 OS=Caenorhabditis briggsae PE=3 SV=1	Uncharacterized protein GN=ACYPI006428 OS=Acyrthosiphon pisum (Pea aphid) PE=2 SV=1	juvenile hormone binding protein [Acyrthosiphon pisum]	Acyrthosiphon pisum juvenile hormone binding protein (Jhbp), mRNA
c53193_g2_i2	[OJ]	--	--	--	La-related protein CG11505 GN=CG11505 OS=Drosophila melanogaster (Fruit fly) PE=1 SV=2	Uncharacterized protein OS=Acyrthosiphon pisum (Pea aphid) PE=4 SV=1	PREDICTED: la-related protein 4-like [Acyrthosiphon pisum]	PREDICTED: Acyrthosiphon pisum la-related protein 4-like (LOC100167902), mRNA
c79515_g1_i1	--	--	--	K01681|7e-06|tad:TRIADDRAFT_35443|hypothetical protein	Probable aconitate hydratase, mitochondrial (Precursor) GN=aco2 OS=Dictyostelium discoideum (Slime mold) PE=3 SV=1	Aconitase 2 GN=CAOG_04092 OS=Capsaspora owczarzaki (strain ATCC 30864) PE=4 SV=1	PREDICTED: probable aconitate hydratase, mitochondrial-like [Acyrthosiphon pisum]	--
c36193_g1_i1	--	--	--	--	Bromodomain-containing protein DDB_G0280777 GN=DDB_G0280777 OS=Dictyostelium discoideum (Slime mold) PE=4 SV=1	Putative uncharacterized protein GN=Phum_PHUM281890 OS=Pediculus humanus subsp. corporis (Body louse) PE=4 SV=1	PREDICTED: hypothetical protein LOC100161677 [Acyrthosiphon pisum]	PREDICTED: Acyrthosiphon pisum hypothetical protein LOC100161677 (LOC100161677), mRNA
c51453_g2_i7	[I]	Lipid transport and metabolism	Molecular Function: phosphatidate cytidylyltransferase activity (GO:0004605);; Cellular Component: integral component of membrane (GO:0016021);; Biological Process: CDP-diacylglycerol biosynthetic process (GO:0016024);;	--	Phosphatidate cytidylyltransferase, photoreceptor-specific GN=CdsA OS=Drosophila melanogaster (Fruit fly) PE=1 SV=2	Uncharacterized protein OS=Acyrthosiphon pisum (Pea aphid) PE=4 SV=1	PREDICTED: phosphatidate cytidylyltransferase, photoreceptor-specific-like isoform 1 [Acyrthosiphon pisum]	PREDICTED: Acyrthosiphon pisum phosphatidate cytidylyltransferase, photoreceptor-specific-like, transcript variant 1 (LOC100163059), mRNA
c49257_g3_i1	--	--	--	--	--	--	--	TSA: Aphis craccivora Aphis_trimmed_contig_4854 transcribed RNA sequence
c39402_g1_i2	[MJ]	--	Molecular Function: transferase activity (GO:0016740);;	K00966|0.0|api:100169009|similar to GA20898-PA	Mannose-1-phosphate guanyltransferase alpha GN=gmppA OS=Dictyostelium discoideum (Slime mold) PE=2 SV=1	Uncharacterized protein OS=Acyrthosiphon pisum (Pea aphid) PE=4 SV=1	PREDICTED: mannose-1-phosphate guanyltransferase alpha-A-like isoform 1 [Acyrthosiphon pisum]	PREDICTED: Acyrthosiphon pisum mannose-1-phosphate guanyltransferase alpha-A-like, transcript variant 1 (LOC100169009), mRNA
c78891_g1_i1	--	--	Biological Process: DNA metabolic process (GO:0006259);;	--	--	Uncharacterized protein OS=Acyrthosiphon pisum (Pea aphid) PE=4 SV=1	hypothetical protein TcasGA2_TC000033 [Tribolium castaneum]	--
c49651_g1_i1	--	--	--	--	Transport and Golgi organization protein 6 GN=Tango6 OS=Drosophila melanogaster (Fruit fly) PE=2 SV=1	Uncharacterized protein OS=Acyrthosiphon pisum (Pea aphid) PE=4 SV=1	PREDICTED: hypothetical protein LOC100168926 [Acyrthosiphon pisum]	PREDICTED: Acyrthosiphon pisum hypothetical protein LOC100168926 (LOC100168926), mRNA
c108237_g1_i1	[L]	Replication, recombination and repair	Molecular Function: binding (GO:0005488);; Biological Process: cellular macromolecule metabolic process (GO:0044260);; Biological Process: nucleic acid metabolic process (GO:0090304);;	--	Uncharacterized protein K02A2.6 GN=K02A2.6 OS=Caenorhabditis elegans PE=2 SV=1	Uncharacterized protein OS=Acyrthosiphon pisum (Pea aphid) PE=4 SV=1	hypothetical protein TcasGA2_TC002657 [Tribolium castaneum]	--
c88916_g1_i1	--	--	--	--	--	--	--	PREDICTED: Acyrthosiphon pisum octopamine receptor beta-2R-like (LOC100163581), mRNA
c51534_g1_i3	[E]	Amino acid transport and metabolism	--	--	Bumetanide-sensitive sodium-(potassium)-chloride cotransporter OS=Manduca sexta (Tobacco hawkmoth) PE=2 SV=1	Uncharacterized protein (Fragment) OS=Acyrthosiphon pisum (Pea aphid) PE=4 SV=1	PREDICTED: bumetanide-sensitive sodium-(potassium)-chloride cotransporter-like [Acyrthosiphon pisum]	PREDICTED: Acyrthosiphon pisum bumetanide-sensitive sodium-(potassium)-chloride cotransporter-like (LOC100168296), mRNA
c51256_g1_i6	--	--	--	--	UV radiation resistance-associated gene protein GN=Uvrag OS=Drosophila melanogaster (Fruit fly) PE=1 SV=1	Uncharacterized protein OS=Acyrthosiphon pisum (Pea aphid) PE=4 SV=1	PREDICTED: hypothetical protein LOC100568498 [Acyrthosiphon pisum]	PREDICTED: Acyrthosiphon pisum hypothetical protein LOC100568498 (LOC100568498), mRNA
c31355_g1_i2	--	--	--	--	Salivary glue protein Sgs-3 (Precursor) GN=Sgs3 OS=Drosophila yakuba (Fruit fly) PE=2 SV=3	Uncharacterized protein OS=Acyrthosiphon pisum (Pea aphid) PE=4 SV=1	PREDICTED: hypothetical protein LOC100569768 isoform 1 [Acyrthosiphon pisum]	PREDICTED: Acyrthosiphon pisum hypothetical protein LOC100569768, transcript variant 2 (LOC100569768), mRNA
c49945_g1_i6	[RTKL]	--	Molecular Function: nucleotide binding (GO:0000166);; Molecular Function: protein serine/threonine kinase activity (GO:0004674);; Molecular Function: protein binding (GO:0005515);; Cellular Component: cytoplasm (GO:0005737);; Biological Process: dorsal closure (GO:0007391);; Biological Process: wing disc morphogenesis (GO:0007472);; Biological Process: protein autophosphorylation (GO:0046777);; B…	K06071|0.0|phu:Phum_PHUM537470|hypothetical protein	Serine/threonine-protein kinase N GN=Pkn OS=Drosophila melanogaster (Fruit fly) PE=1 SV=1	Putative uncharacterized protein GN=Phum_PHUM537470 OS=Pediculus humanus subsp. corporis (Body louse) PE=4 SV=1	PREDICTED: serine/threonine-protein kinase N2-like isoform 2 [Acyrthosiphon pisum]	PREDICTED: Acyrthosiphon pisum serine/threonine-protein kinase N2-like, transcript variant 2 (LOC100166226), mRNA
c49049_g2_i2	--	--	--	--	UV-stimulated scaffold protein A homolog GN=ZK742.2 OS=Caenorhabditis elegans PE=3 SV=1	Uncharacterized protein OS=Acyrthosiphon pisum (Pea aphid) PE=4 SV=1	PREDICTED: uncharacterized protein KIAA1530-like [Acyrthosiphon pisum]	PREDICTED: Acyrthosiphon pisum uncharacterized protein KIAA1530-like (LOC100159530), mRNA
c46403_g1_i3	--	--	--	--	--	Uncharacterized protein OS=Acyrthosiphon pisum (Pea aphid) PE=4 SV=1	PREDICTED: adenylate kinase 8-like [Hydra magnipapillata]	--
c42890_g1_i1	[T]	Signal transduction mechanisms	Molecular Function: protein kinase activity (GO:0004672);; Biological Process: phosphorylation (GO:0016310);; Biological Process: neurogenesis (GO:0022008);;	K07179|0.0|api:100162491|similar to CG11859 CG11859-PA	Serine/threonine-protein kinase rio2 GN=rio2 OS=Dictyostelium discoideum (Slime mold) PE=3 SV=1	Uncharacterized protein OS=Acyrthosiphon pisum (Pea aphid) PE=4 SV=1	PREDICTED: serine/threonine-protein kinase RIO2-like [Acyrthosiphon pisum]	PREDICTED: Acyrthosiphon pisum serine/threonine-protein kinase RIO2-like (LOC100162491), mRNA
c53458_g5_i1	[GEPR]	--	--	--	--	Uncharacterized protein OS=Acyrthosiphon pisum (Pea aphid) PE=4 SV=1	PREDICTED: major facilitator superfamily domain-containing protein 6-B-like [Acyrthosiphon pisum]	PREDICTED: Acyrthosiphon pisum major facilitator superfamily domain-containing protein 6-B-like (LOC100575626), mRNA
c7239_g1_i1	[E]	Amino acid transport and metabolism	Molecular Function: methyltransferase activity (GO:0008168);; Biological Process: cellular amino acid biosynthetic process (GO:0008652);;	K00549|4e-42|nve:NEMVE_v1g148225|hypothetical protein	5-methyltetrahydropteroyltriglutamate--homocysteine methyltransferase GN=metE OS=Dictyostelium discoideum (Slime mold) PE=1 SV=1	Predicted protein GN=v1g148225 OS=Nematostella vectensis (Starlet sea anemone) PE=4 SV=1	hypothetical protein NEMVEDRAFT_v1g148225 [Nematostella vectensis]	--
c90401_g1_i1	--	--	--	--	--	Uncharacterized protein OS=Acyrthosiphon pisum (Pea aphid) PE=4 SV=1	--	PREDICTED: Acyrthosiphon pisum hypothetical protein LOC100161874, transcript variant 2 (LOC100161874), mRNA
c79282_g1_i1	--	--	--	--	--	Uncharacterized protein OS=Acyrthosiphon pisum (Pea aphid) PE=4 SV=1	PREDICTED: hypothetical protein LOC100568788 [Acyrthosiphon pisum]	PREDICTED: Acyrthosiphon pisum hypothetical protein LOC100568788 (LOC100568788), mRNA
c31711_g1_i2	--	--	--	--	--	--	--	Gryllus bimaculatus mRNA, GBcontig04373
c50586_g1_i1	--	--	--	--	--	RNI-like leucine-rich repeat-protein A GN=LRR_RIA OS=Dictyostelium minutum PE=4 SV=1	RNI-like leucine-rich repeat-protein A [Dictyostelium minutum]	TSA: Aphis craccivora Aphis_trimmed_contig_7520 transcribed RNA sequence
c52996_g2_i9	--	--	--	--	--	Putative transposase yabusame-W OS=Bombyx mori (Silk moth) PE=4 SV=1	putative transposase yabusame-W [Bombyx mori]	--
c15651_g1_i1	--	--	--	--	--	Uncharacterized protein OS=Acyrthosiphon pisum (Pea aphid) PE=4 SV=1	PREDICTED: hypothetical protein LOC100568501 [Acyrthosiphon pisum]	PREDICTED: Acyrthosiphon pisum hypothetical protein LOC100568501 (LOC100568501), mRNA
c48665_g1_i2	[R]	General function prediction only	Molecular Function: 2-alkenal reductase [NAD(P)] activity (GO:0032440);; Biological Process: oxidation-reduction process (GO:0055114);;	K06184|0.0|api:100167570|similar to ATP-dependent transporter	Membrane-associated protein Hem GN=Hem OS=Drosophila melanogaster (Fruit fly) PE=2 SV=1	Uncharacterized protein OS=Acyrthosiphon pisum (Pea aphid) PE=3 SV=1	PREDICTED: membrane-associated protein Hem-like [Acyrthosiphon pisum]	PREDICTED: Acyrthosiphon pisum membrane-associated protein Hem-like (LOC100165525), mRNA
c53014_g1_i2	[L]	Replication, recombination and repair	Molecular Function: nucleic acid binding (GO:0003676);; Biological Process: nucleobase-containing compound metabolic process (GO:0006139);; Molecular Function: nucleotidyltransferase activity (GO:0016779);;	K02350|0.0|api:100168517|similar to REV3-like, catalytic subunit of DNA polymerase zeta RAD54 like (S. cerevisiae)	DNA polymerase delta catalytic subunit GN=POLD1 OS=Plasmodium falciparum (isolate K1 / Thailand) PE=3 SV=1	DNA polymerase OS=Acyrthosiphon pisum (Pea aphid) PE=3 SV=1	PREDICTED: DNA polymerase zeta catalytic subunit-like [Acyrthosiphon pisum]	PREDICTED: Acyrthosiphon pisum DNA polymerase zeta catalytic subunit-like (LOC100168517), mRNA
c41423_g3_i2	--	--	--	--	--	Uncharacterized protein GN=ACYPI006445 OS=Acyrthosiphon pisum (Pea aphid) PE=2 SV=1	polyA-binding protein interacting protein 2 [Acyrthosiphon pisum]	Acyrthosiphon pisum polyA-binding protein interacting protein 2 (Paip2), transcript variant 1, mRNA
c10853_g1_i1	--	--	--	--	--	--	--	Acyrthosiphon pisum glutathione S-transferase D6 (GstD6) gene, complete cds
c53169_g1_i1	--	--	--	--	--	--	hypothetical protein LOAG_09972 [Loa loa]	TSA: Aphis craccivora Aphis_trimmed_contig_230 transcribed RNA sequence
c45447_g1_i2	[RTKL]	--	Molecular Function: non-membrane spanning protein tyrosine kinase activity (GO:0004715);; Molecular Function: signal transducer activity (GO:0004871);; Molecular Function: ATP binding (GO:0005524);; Cellular Component: adherens junction (GO:0005912);; Biological Process: tricarboxylic acid cycle (GO:0006099);; Biological Process: JNK cascade (GO:0007254);; Biological Process: dorsal closure, spre…	K08892|0.0|api:100160433|similar to AGAP006270-PA	Tyrosine-protein kinase Src42A GN=Src42A OS=Drosophila melanogaster (Fruit fly) PE=2 SV=1	Uncharacterized protein OS=Acyrthosiphon pisum (Pea aphid) PE=4 SV=1	PREDICTED: tyrosine-protein kinase Src42A-like isoform 1 [Acyrthosiphon pisum]	PREDICTED: Acyrthosiphon pisum tyrosine-protein kinase Src42A-like, transcript variant 1 (LOC100160433), mRNA
c79235_g1_i1	[C]	Energy production and conversion	Cellular Component: endoplasmic reticulum membrane (GO:0005789);; Biological Process: sensory organ development (GO:0007423);; Biological Process: dorsal/ventral lineage restriction, imaginal disc (GO:0007451);; Biological Process: cell proliferation (GO:0008283);; Biological Process: peptidyl-lysine modification to hypusine (GO:0008612);; Biological Process: positive regulation of autophagy (GO:…	K06072|0.0|api:100161493|similar to lethal (3) s1921 CG2245-PA	Deoxyhypusine hydroxylase GN=nero OS=Drosophila melanogaster (Fruit fly) PE=2 SV=1	Deoxyhypusine hydroxylase GN=ACYPI002711 OS=Acyrthosiphon pisum (Pea aphid) PE=2 SV=1	deoxyhypusine hydroxylase [Acyrthosiphon pisum]	Acyrthosiphon pisum deoxyhypusine hydroxylase (Dohh), mRNA
c52857_g1_i5	--	--	--	--	--	--	--	PREDICTED: Acyrthosiphon pisum zinc finger protein 25-like (LOC100575883), mRNA
c36665_g1_i1	--	--	--	--	--	Uncharacterized protein OS=Acyrthosiphon pisum (Pea aphid) PE=3 SV=1	PREDICTED: solute carrier family 25 member 46-like [Acyrthosiphon pisum]	PREDICTED: Acyrthosiphon pisum solute carrier family 25 member 46-like (LOC100166419), mRNA
c79362_g1_i1	[H]	Coenzyme transport and metabolism	Molecular Function: catalytic activity (GO:0003824);; Biological Process: metabolic process (GO:0008152);;	K10684|0.0|api:100161165|similar to SUMO1 activating enzyme subunit 1	SUMO-activating enzyme subunit 1 GN=sae1 OS=Dictyostelium discoideum (Slime mold) PE=3 SV=1	Uncharacterized protein OS=Acyrthosiphon pisum (Pea aphid) PE=4 SV=1	PREDICTED: SUMO-activating enzyme subunit 1-like isoform 1 [Acyrthosiphon pisum]	PREDICTED: Acyrthosiphon pisum SUMO-activating enzyme subunit 1-like, transcript variant 1 (LOC100161165), mRNA
c13183_g1_i2	--	--	--	--	--	Uncharacterized protein OS=Acyrthosiphon pisum (Pea aphid) PE=4 SV=1	PREDICTED: hypothetical protein LOC100572086 [Acyrthosiphon pisum]	Acyrthosiphon pisum BAC VMRC38-10-A5 (Benaroya Research Institute VMRC38 Acrythosiphon pisum (Pea Aphid) BAC library) complete sequence
c79338_g1_i1	--	--	Molecular Function: GTPase activity (GO:0003924);; Molecular Function: GTP binding (GO:0005525);; Biological Process: GTP catabolic process (GO:0006184);;	--	Atlastin GN=atl OS=Drosophila melanogaster (Fruit fly) PE=1 SV=1	Uncharacterized protein OS=Acyrthosiphon pisum (Pea aphid) PE=4 SV=1	PREDICTED: atlastin-like isoform 1 [Acyrthosiphon pisum]	PREDICTED: Acyrthosiphon pisum atlastin-like, transcript variant 1 (LOC100570526), mRNA
c48192_g1_i2	--	--	Molecular Function: binding (GO:0005488);;	--	--	Uncharacterized protein OS=Acyrthosiphon pisum (Pea aphid) PE=4 SV=1	zinc finger protein [Trichinella spiralis]	PREDICTED: Acyrthosiphon pisum hypothetical LOC100572172 (LOC100572172), miscRNA
c19672_g1_i1	--	--	--	--	--	--	--	Drosophila melanogaster chromosome X, complete sequence
c63137_g1_i1	--	--	--	--	--	Uncharacterized protein OS=Acyrthosiphon pisum (Pea aphid) PE=4 SV=1	PREDICTED: hypothetical protein LOC100572643 [Acyrthosiphon pisum]	--
c45870_g2_i3	[P]	Inorganic ion transport and metabolism	Cellular Component: plasma membrane (GO:0005886);;	--	Probable sodium/potassium/calcium exchanger CG1090 GN=CG1090 OS=Drosophila melanogaster (Fruit fly) PE=2 SV=3	Uncharacterized protein OS=Acyrthosiphon pisum (Pea aphid) PE=4 SV=1	PREDICTED: sodium/potassium/calcium exchanger 4-like [Acyrthosiphon pisum]	PREDICTED: Acyrthosiphon pisum sodium/potassium/calcium exchanger 4-like (LOC100163843), mRNA
c51110_g2_i2	--	--	--	--	--	Uncharacterized protein OS=Acyrthosiphon pisum (Pea aphid) PE=4 SV=1	PREDICTED: hypothetical protein LOC100570869 [Acyrthosiphon pisum]	PREDICTED: Acyrthosiphon pisum f-box-like/WD repeat-containing protein ebi-like (LOC100163491), mRNA
c13525_g1_i1	--	--	--	--	--	--	--	PREDICTED: Acyrthosiphon pisum two pore calcium channel protein 1-like (LOC100168826), mRNA
c43500_g1_i2	[QR]	--	--	K11434|8e-38|dvi:Dvir_GJ10573|GJ10573 gene product from transcript GJ10573-RA	Protein arginine N-methyltransferase 1 GN=prmt1 OS=Dictyostelium discoideum (Slime mold) PE=3 SV=1	Uncharacterized protein OS=Acyrthosiphon pisum (Pea aphid) PE=4 SV=1	PREDICTED: hypothetical protein LOC100568642 [Acyrthosiphon pisum]	PREDICTED: Acyrthosiphon pisum hypothetical protein LOC100568642 (LOC100568642), mRNA
c113403_g1_i1	--	--	--	--	--	--	--	Acyrthosiphon pisum mRNA, clone: ACI0AAF59YJ13, full-insert cDNA sequence based on ESTs (5'-EST:ACI0AAF59YJ13AAM1, 3'-EST ACI2AAF9YH02BBM1)
c48866_g1_i4	--	--	--	--	--	Uncharacterized protein OS=Acyrthosiphon pisum (Pea aphid) PE=4 SV=1	--	--
c30467_g1_i2	--	--	--	--	--	Uncharacterized protein OS=Acyrthosiphon pisum (Pea aphid) PE=4 SV=1	RNA (guanine-9-)-methyltransferase domain-containing protein 2 homolog [Acyrthosiphon pisum]	Acyrthosiphon pisum RNA (guanine-9-)-methyltransferase domain-containing protein 2 homolog (LOC100160361), mRNA
c51774_g2_i1	--	--	--	--	--	Senescence-associated protein, putative (Fragment) GN=Bm1_44325 OS=Brugia malayi (Filarial nematode worm) PE=4 SV=1	hypothetical protein CRE_23800 [Caenorhabditis remanei]	TSA: Spodoptera exigua comp3750_c0_seq1 transcribed RNA sequence
c47974_g1_i1	--	--	Biological Process: metabolic process (GO:0008152);; Molecular Function: hydrolase activity, acting on glycosyl bonds (GO:0016798);;	K01197|4e-87|api:100166159|similar to hyaluronidase	Hyaluronidase (Precursor) OS=Apis mellifera (Honeybee) PE=1 SV=1	Uncharacterized protein OS=Acyrthosiphon pisum (Pea aphid) PE=4 SV=1	PREDICTED: hyaluronidase-like [Acyrthosiphon pisum]	PREDICTED: Acyrthosiphon pisum hyaluronidase-like (LOC100166159), mRNA
c105913_g1_i1	--	--	--	--	--	Uncharacterized protein OS=Acyrthosiphon pisum (Pea aphid) PE=4 SV=1	PREDICTED: hypothetical protein LOC100573528 [Acyrthosiphon pisum]	--
c96439_g1_i1	--	--	--	--	--	Uncharacterized protein OS=Acyrthosiphon pisum (Pea aphid) PE=4 SV=1	PREDICTED: hypothetical protein LOC100574402 [Acyrthosiphon pisum]	--
c52868_g4_i1	--	--	--	--	Zinc finger protein-like 1 homolog GN=AAEL012105 OS=Aedes aegypti (Yellowfever mosquito) PE=3 SV=1	Uncharacterized protein OS=Acyrthosiphon pisum (Pea aphid) PE=4 SV=1	PREDICTED: zinc finger protein-like 1-like [Acyrthosiphon pisum]	PREDICTED: Acyrthosiphon pisum zinc finger protein-like 1-like (LOC100168918), mRNA
c34807_g1_i1	--	--	--	--	--	Uncharacterized protein OS=Acyrthosiphon pisum (Pea aphid) PE=4 SV=1	PREDICTED: hypothetical protein LOC100569403 [Acyrthosiphon pisum]	--
c24303_g1_i1	--	--	--	--	--	--	--	PREDICTED: Acyrthosiphon pisum prostatic acid phosphatase-like, transcript variant 2 (LOC100168256), mRNA
c23204_g1_i2	[R]	General function prediction only	Molecular Function: oligosaccharyl transferase activity (GO:0004576);; Biological Process: protein glycosylation (GO:0006486);; Cellular Component: membrane (GO:0016020);;	K07151|0.0|api:100168884|similar to predicted protein	Dolichyl-diphosphooligosaccharide--protein glycosyltransferase subunit STT3 GN=stt3 OS=Dictyostelium discoideum (Slime mold) PE=3 SV=1	Uncharacterized protein OS=Acyrthosiphon pisum (Pea aphid) PE=4 SV=1	PREDICTED: dolichyl-diphosphooligosaccharide--protein glycosyltransferase subunit STT3A-like isoform 1 [Acyrthosiphon pisum]	PREDICTED: Acyrthosiphon pisum dolichyl-diphosphooligosaccharide--protein glycosyltransferase subunit STT3A-like, transcript variant 1 (LOC100168884), mRNA
c52598_g1_i5	[GC]	--	--	--	Putative UDP-glucuronosyltransferase ugt-58 (Precursor) GN=ugt-58 OS=Caenorhabditis elegans PE=3 SV=2	Uncharacterized protein OS=Acyrthosiphon pisum (Pea aphid) PE=3 SV=1	PREDICTED: UDP-glucuronosyltransferase 2B7-like [Acyrthosiphon pisum]	PREDICTED: Acyrthosiphon pisum UDP-glucuronosyltransferase 2B7-like (LOC100164169), mRNA
c79052_g1_i1	--	--	--	--	--	--	--	PREDICTED: Acyrthosiphon pisum hypothetical protein LOC100569125 (LOC100569125), mRNA
c49741_g1_i3	[L]	Replication, recombination and repair	Molecular Function: nuclease activity (GO:0004518);; Biological Process: mitotic G2 DNA damage checkpoint (GO:0007095);; Biological Process: nucleic acid metabolic process (GO:0090304);;	K08991|0.0|api:100169124|similar to GA15732-PA	Probable crossover junction endonuclease mus81 GN=mus81 OS=Dictyostelium discoideum (Slime mold) PE=3 SV=1	Uncharacterized protein OS=Acyrthosiphon pisum (Pea aphid) PE=4 SV=1	PREDICTED: crossover junction endonuclease MUS81-like [Acyrthosiphon pisum]	PREDICTED: Acyrthosiphon pisum crossover junction endonuclease MUS81-like (LOC100169124), mRNA
c83865_g1_i1	--	--	--	--	--	Uncharacterized protein OS=Acyrthosiphon pisum (Pea aphid) PE=4 SV=1	PREDICTED: hypothetical protein LOC100575003 [Acyrthosiphon pisum]	TSA: Aphis craccivora Aphis_trimmed_contig_3563 transcribed RNA sequence
c23971_g1_i1	--	--	--	--	--	Uncharacterized protein OS=Acyrthosiphon pisum (Pea aphid) PE=4 SV=1	PREDICTED: hypothetical protein LOC100169079 isoform 2 [Acyrthosiphon pisum]	PREDICTED: Acyrthosiphon pisum hypothetical protein LOC100169079, transcript variant 2 (LOC100169079), mRNA
c61182_g1_i1	--	--	Molecular Function: nucleic acid binding (GO:0003676);; Molecular Function: catalytic activity (GO:0003824);; Biological Process: DNA metabolic process (GO:0006259);;	--	--	Uncharacterized protein OS=Acyrthosiphon pisum (Pea aphid) PE=4 SV=1	hypothetical protein TcasGA2_TC002178 [Tribolium castaneum]	--
c28273_g1_i1	--	--	--	--	--	--	--	Acyrthosiphon pisum neuroglobin-like (LOC100160164), mRNA >gi|239792580|dbj|AK342677.1| Acyrthosiphon pisum ACYPI001485 mRNA, clone: 536C5, complete cds, full-insert cDNA sequence based on the ESTs (5'-EST:FF334036, 3'-EST:FF335385)
c52994_g1_i10	--	--	--	--	--	Uncharacterized protein OS=Acyrthosiphon pisum (Pea aphid) PE=4 SV=1	PREDICTED: hypothetical protein LOC100575479 [Acyrthosiphon pisum]	PREDICTED: Acyrthosiphon pisum hypothetical protein LOC100575479 (LOC100575479), mRNA
c16999_g1_i1	--	--	--	--	--	--	--	PREDICTED: Acyrthosiphon pisum two pore potassium channel protein sup-9-like (LOC100160352), mRNA
c14233_g1_i1	--	--	--	--	--	--	--	PREDICTED: Acyrthosiphon pisum hypothetical LOC100570713 (LOC100570713), miscRNA
c102013_g1_i1	--	--	Molecular Function: nucleic acid binding (GO:0003676);; Biological Process: DNA metabolic process (GO:0006259);;	--	--	Uncharacterized protein OS=Acyrthosiphon pisum (Pea aphid) PE=4 SV=1	PREDICTED: hypothetical protein LOC100572386 [Acyrthosiphon pisum]	PREDICTED: Acyrthosiphon pisum hypothetical protein LOC100568780 (LOC100568780), mRNA
c91661_g1_i1	--	--	--	--	--	Uncharacterized protein OS=Acyrthosiphon pisum (Pea aphid) PE=4 SV=1	PREDICTED: putative malate dehydrogenase 1B-like [Acyrthosiphon pisum]	PREDICTED: Acyrthosiphon pisum hypothetical protein LOC100168505 (LOC100168505), mRNA
c50467_g2_i3	[L]	Replication, recombination and repair	--	--	Poly(A) RNA polymerase gld-2 GN=gld-2 OS=Caenorhabditis elegans PE=1 SV=2	Uncharacterized protein OS=Acyrthosiphon pisum (Pea aphid) PE=4 SV=1	PREDICTED: hypothetical protein LOC100166285 [Acyrthosiphon pisum]	PREDICTED: Acyrthosiphon pisum hypothetical protein LOC100166285 (LOC100166285), mRNA
c49998_g1_i3	[R]	General function prediction only	--	K11274|0.0|api:100165889|similar to WD repeat and HMG-box DNA binding protein 1	Uncharacterized protein PFB0765w GN=PFB0765w OS=Plasmodium falciparum (isolate 3D7) PE=4 SV=1	Uncharacterized protein OS=Acyrthosiphon pisum (Pea aphid) PE=4 SV=1	PREDICTED: WD repeat and HMG-box DNA-binding protein 1-like [Acyrthosiphon pisum]	PREDICTED: Acyrthosiphon pisum WD repeat and HMG-box DNA-binding protein 1-like (LOC100165889), mRNA
c51665_g1_i4	--	--	Molecular Function: transporter activity (GO:0005215);; Biological Process: transport (GO:0006810);; Cellular Component: membrane (GO:0016020);;	--	--	U88, putative (Fragment) GN=Bm1_53965 OS=Brugia malayi (Filarial nematode worm) PE=4 SV=1	U88 [Brugia malayi]	--
c82536_g1_i1	--	--	--	--	--	--	--	PREDICTED: Acyrthosiphon pisum hypothetical protein LOC100571324 (LOC100571324), mRNA
c66060_g1_i1	[J]	Translation, ribosomal structure and biogenesis	Molecular Function: translation initiation factor activity (GO:0003743);; Cellular Component: cytoplasm (GO:0005737);; Biological Process: translational initiation (GO:0006413);;	K03259|1e-161|api:100159011|similar to eukaryotic translation initiation factor 4E member 2	Eukaryotic translation initiation factor 4E-4 GN=ife-4 OS=Caenorhabditis elegans PE=2 SV=1	Uncharacterized protein OS=Acyrthosiphon pisum (Pea aphid) PE=3 SV=1	PREDICTED: eukaryotic translation initiation factor 4E type 2-like [Acyrthosiphon pisum]	PREDICTED: Acyrthosiphon pisum eukaryotic translation initiation factor 4E type 2-like (LOC100159011), mRNA
c16839_g1_i1	[S]	Function unknown	Molecular Function: small GTPase regulator activity (GO:0005083);; Biological Process: integrin-mediated signaling pathway (GO:0007229);; Biological Process: apposition of dorsal and ventral imaginal disc-derived wing surfaces (GO:0007475);; Biological Process: negative regulation of JUN kinase activity (GO:0043508);; Biological Process: negative regulation of JNK cascade (GO:0046329);;	--	Leucine-rich repeat protein soc-2 GN=soc-2 OS=Caenorhabditis briggsae PE=3 SV=1	Uncharacterized protein OS=Acyrthosiphon pisum (Pea aphid) PE=4 SV=1	PREDICTED: ras suppressor protein 1-like [Acyrthosiphon pisum]	PREDICTED: Acyrthosiphon pisum ras suppressor protein 1-like (LOC100162342), mRNA
c68322_g1_i1	--	--	Molecular Function: zinc ion binding (GO:0008270);; Molecular Function: ligase activity (GO:0016874);;	--	E3 ubiquitin-protein ligase RING1 GN=Sce OS=Drosophila melanogaster (Fruit fly) PE=1 SV=1	Uncharacterized protein OS=Acyrthosiphon pisum (Pea aphid) PE=4 SV=1	PREDICTED: e3 ubiquitin-protein ligase RING2-like [Acyrthosiphon pisum]	PREDICTED: Acyrthosiphon pisum e3 ubiquitin-protein ligase RING1-like (LOC100169028), mRNA
c73635_g1_i1	--	--	--	--	Probable RNA-directed DNA polymerase from transposon X-element GN=X-element\ORF2 OS=Drosophila melanogaster (Fruit fly) PE=3 SV=1	Uncharacterized protein OS=Nasonia vitripennis (Parasitic wasp) PE=4 SV=1	PREDICTED: putative fatty acyl-CoA reductase CG5065-like [Bombyx mori]	--
c48950_g1_i6	--	--	--	--	--	Putative uncharacterized protein (Fragment) OS=Tityus discrepans (Venezuelan scorpion) PE=2 SV=1	hypothetical protein [Tityus discrepans]	TSA: Bithynia siamensis goniomphalos CL11889.Contig1_H1 transcribed RNA sequence
c19808_g1_i1	--	--	--	--	--	--	--	Schistosoma mansoni strain Puerto Rico chromosome 1, complete genome
c46474_g1_i1	[A]	RNA processing and modification	--	--	Protein angel GN=angel OS=Drosophila melanogaster (Fruit fly) PE=1 SV=2	Uncharacterized protein OS=Acyrthosiphon pisum (Pea aphid) PE=4 SV=1	PREDICTED: 2&apos;,5&apos;-phosphodiesterase 12-like [Acyrthosiphon pisum]	PREDICTED: Acyrthosiphon pisum 2',5'-phosphodiesterase 12-like (LOC100168262), mRNA
c70101_g1_i1	--	--	--	--	--	Uncharacterized protein OS=Acyrthosiphon pisum (Pea aphid) PE=4 SV=1	--	PREDICTED: Acyrthosiphon pisum ankyrin repeat domain-containing protein 50-like (LOC100159976), mRNA
c46468_g1_i3	--	--	Molecular Function: ribonuclease activity (GO:0004540);; Biological Process: tRNA processing (GO:0008033);;	K03539|5e-70|api:100167705|similar to ribonuclease P	--	Uncharacterized protein OS=Acyrthosiphon pisum (Pea aphid) PE=4 SV=1	ACYPI008474 [Acyrthosiphon pisum]	PREDICTED: Acyrthosiphon pisum ribonuclease P protein subunit p30-like (LOC100167705), mRNA
c1298_g1_i1	--	--	--	--	--	--	--	TSA: Aphis craccivora Aphis_trimmed_contig_927 transcribed RNA sequence
c37405_g1_i1	--	--	--	--	--	Uncharacterized protein OS=Acyrthosiphon pisum (Pea aphid) PE=4 SV=1	PREDICTED: hypothetical protein LOC100572992 [Acyrthosiphon pisum]	PREDICTED: Acyrthosiphon pisum hypothetical protein LOC100572992 (LOC100572992), mRNA
c2951_g1_i1	--	--	--	--	--	--	--	PREDICTED: Acyrthosiphon pisum serine-threonine kinase receptor-associated protein-like (LOC100161090), mRNA
c119621_g1_i1	--	--	Cellular Component: voltage-gated sodium channel complex (GO:0001518);; Molecular Function: voltage-gated sodium channel activity (GO:0005248);; Molecular Function: calcium ion binding (GO:0005509);; Biological Process: regulation of ion transmembrane transport (GO:0034765);; Biological Process: sodium ion transmembrane transport (GO:0035725);;	K05388|8e-08|nvi:100101930|Para, NV14617	Sodium channel protein para GN=para OS=Drosophila melanogaster (Fruit fly) PE=2 SV=3	Voltage gated sodium channel subunit 1 GN=para OS=Myzus persicae (Green peach aphid) PE=2 SV=1	PREDICTED: sodium channel protein para-like isoform 2 [Acyrthosiphon pisum]	Myzus persicae mRNA for voltage gated sodium channel subunit 1 (para gene)
c19856_g1_i1	--	--	--	--	--	--	--	PREDICTED: Acyrthosiphon pisum synaptosomal-associated protein 25-like (LOC100163973), mRNA
c52798_g1_i5	--	--	--	--	--	Uncharacterized protein OS=Acyrthosiphon pisum (Pea aphid) PE=4 SV=1	PREDICTED: hypothetical protein LOC100160882 [Acyrthosiphon pisum]	PREDICTED: Acyrthosiphon pisum hypothetical protein LOC100160882 (LOC100160882), mRNA
c3421_g1_i1	[O]	Posttranslational modification, protein turnover, chaperones	Molecular Function: ATP binding (GO:0005524);; Cellular Component: cytoplasm (GO:0005737);; Biological Process: protein folding (GO:0006457);; Biological Process: response to stress (GO:0006950);; Molecular Function: unfolded protein binding (GO:0051082);;	K04079|8e-54|gga:423463|HSP90AA1	Heat shock protein 83 (Fragment) GN=Hsp83 OS=Drosophila simulans (Fruit fly) PE=3 SV=1	Heat shock protein 90 (Fragment) OS=Scylla paramamosain (Mud crab) PE=2 SV=1	heat shock protein 90 [Scylla paramamosain]	Opistophthalmus carinatus Hsp90 (HSP90) mRNA, complete cds
c36987_g1_i1	--	--	--	--	Peroxidase (Precursor) GN=Pxd OS=Drosophila melanogaster (Fruit fly) PE=2 SV=2	Uncharacterized protein OS=Acyrthosiphon pisum (Pea aphid) PE=4 SV=1	PREDICTED: peroxidase-like [Acyrthosiphon pisum]	PREDICTED: Acyrthosiphon pisum peroxidase-like (LOC100570271), mRNA
c46940_g2_i5	--	--	Molecular Function: calcium ion binding (GO:0005509);; Cellular Component: extracellular space (GO:0005615);; Biological Process: multicellular organism reproduction (GO:0032504);;	--	--	Uncharacterized protein GN=ACYPI006352 OS=Acyrthosiphon pisum (Pea aphid) PE=2 SV=1	uncharacterized protein LOC100165399 precursor [Acyrthosiphon pisum]	Acyrthosiphon pisum CG17271-like (LOC100165399), mRNA >gi|239788278|dbj|AK340171.1| Acyrthosiphon pisum ACYPI006352 mRNA, clone: 3M19, complete cds, full-insert cDNA sequence based on the ESTs (5'-EST:EX602728, 3'-EST:EX604170)
c47045_g2_i2	--	--	--	--	Longitudinals lacking protein, isoforms A/B/D/L GN=lola OS=Drosophila melanogaster (Fruit fly) PE=1 SV=1	Uncharacterized protein OS=Acyrthosiphon pisum (Pea aphid) PE=4 SV=1	PREDICTED: longitudinals lacking protein, isoforms A/B/D/L-like [Acyrthosiphon pisum]	--
c50758_g1_i2	--	--	Molecular Function: metal ion binding (GO:0046872);;	--	PHD finger and CXXC domain-containing protein CG17446 GN=CG17446 OS=Drosophila melanogaster (Fruit fly) PE=1 SV=1	Uncharacterized protein OS=Acyrthosiphon pisum (Pea aphid) PE=4 SV=1	PREDICTED: PHD finger and CXXC domain-containing protein CG17446-like [Bombus terrestris]	PREDICTED: Acyrthosiphon pisum fatty acid synthase-like (LOC100166426), mRNA
c22611_g1_i1	--	--	--	--	--	Uncharacterized protein OS=Acyrthosiphon pisum (Pea aphid) PE=4 SV=1	PREDICTED: hypothetical protein LOC100572176 [Acyrthosiphon pisum]	--
c32441_g1_i1	--	--	--	--	--	--	--	PREDICTED: Acyrthosiphon pisum ceramide glucosyltransferase-like (LOC100167638), mRNA
c67805_g1_i1	--	--	--	--	--	Uncharacterized protein OS=Acyrthosiphon pisum (Pea aphid) PE=4 SV=1	--	--
c3885_g1_i1	--	--	--	--	Nose resistant to fluoxetine protein 6 (Precursor) GN=nrf-6 OS=Caenorhabditis elegans PE=1 SV=3	Uncharacterized protein OS=Acyrthosiphon pisum (Pea aphid) PE=4 SV=1	PREDICTED: nose resistant to fluoxetine protein 6-like [Acyrthosiphon pisum]	--
c104762_g1_i1	--	--	--	--	Probable serine/threonine-protein kinase DDB_G0267686 GN=DDB_G0267686 OS=Dictyostelium discoideum (Slime mold) PE=3 SV=1	Uncharacterized protein OS=Acyrthosiphon pisum (Pea aphid) PE=4 SV=1	PREDICTED: hypothetical protein LOC100162132 [Acyrthosiphon pisum]	PREDICTED: Acyrthosiphon pisum hypothetical protein LOC100162132 (LOC100162132), mRNA
c124117_g1_i1	--	--	--	--	--	--	--	PREDICTED: Acyrthosiphon pisum hypothetical LOC100573728 (LOC100573728), miscRNA
c105058_g1_i1	--	--	--	--	--	Uncharacterized protein OS=Acyrthosiphon pisum (Pea aphid) PE=4 SV=1	--	--
c49113_g3_i3	--	--	--	--	Protein PF14_0175 GN=PF14_0175 OS=Plasmodium falciparum (isolate 3D7) PE=4 SV=1	Uncharacterized protein OS=Acyrthosiphon pisum (Pea aphid) PE=4 SV=1	PREDICTED: hypothetical protein LOC100569878 isoform 1 [Acyrthosiphon pisum]	PREDICTED: Acyrthosiphon pisum hypothetical protein LOC100569878, transcript variant 2 (LOC100569878), mRNA
c33955_g1_i1	[R]	General function prediction only	Molecular Function: binding (GO:0005488);;	--	Longitudinals lacking protein, isoforms A/B/D/L GN=lola OS=Drosophila melanogaster (Fruit fly) PE=1 SV=1	Uncharacterized protein OS=Acyrthosiphon pisum (Pea aphid) PE=4 SV=1	PREDICTED: longitudinals lacking protein, isoforms A/B/D/L-like [Acyrthosiphon pisum]	PREDICTED: Acyrthosiphon pisum longitudinals lacking protein, isoforms A/B/D/L-like (LOC100570568), mRNA
c29589_g2_i1	--	--	--	--	--	--	--	PREDICTED: Acyrthosiphon pisum methionine aminopeptidase 2-like (LOC100163823), mRNA
c43842_g1_i4	[A]	RNA processing and modification	Molecular Function: nucleic acid binding (GO:0003676);; Cellular Component: ribonucleoprotein complex (GO:0030529);;	K12828|0.0|api:100161993|similar to U2 small nuclear ribonucleoprotein	Uncharacterized protein DDB_G0280205 GN=DDB_G0280205 OS=Dictyostelium discoideum (Slime mold) PE=4 SV=2	Uncharacterized protein OS=Acyrthosiphon pisum (Pea aphid) PE=4 SV=1	PREDICTED: splicing factor 3B subunit 1-like isoform 1 [Acyrthosiphon pisum]	PREDICTED: Acyrthosiphon pisum splicing factor 3B subunit 1-like, transcript variant 1 (LOC100161993), mRNA
c55803_g1_i1	--	--	--	--	--	--	--	PREDICTED: Acyrthosiphon pisum hypothetical protein LOC100168848, transcript variant 1 (LOC100168848), mRNA
c38186_g1_i2	--	--	--	--	--	--	--	PREDICTED: Acyrthosiphon pisum hypothetical protein LOC100158731, transcript variant 1 (LOC100158731), mRNA
c125304_g1_i1	[C]	Energy production and conversion	Molecular Function: cytochrome-c oxidase activity (GO:0004129);; Molecular Function: copper ion binding (GO:0005507);; Cellular Component: mitochondrial inner membrane (GO:0005743);; Cellular Component: integral component of membrane (GO:0016021);; Biological Process: electron transport chain (GO:0022900);; Cellular Component: respiratory chain (GO:0070469);;	K02261|2e-33|aga:COX2|cytochrome c oxidase subunit II	Cytochrome c oxidase subunit 2 GN=COXII OS=Anopheles quadrimaculatus (Common malaria mosquito) PE=3 SV=1	Cytochrome oxidase subunit II (Fragment) GN=COII OS=Teloglabrus entabenensis PE=4 SV=1	cytochrome oxidase subunit II [Teloglabrus entabenensis]	Ochlerotatus caspius haplotype 8 cytochrome oxidase subunit 2 gene, partial cds; mitochondrial
c47714_g2_i1	--	--	--	--	--	Uncharacterized protein OS=Acyrthosiphon pisum (Pea aphid) PE=4 SV=1	--	--
c50958_g1_i3	--	--	Molecular Function: binding (GO:0005488);;	--	Receptor-mediated endocytosis protein 6 GN=rme-6 OS=Caenorhabditis elegans PE=1 SV=2	Uncharacterized protein OS=Apis mellifera (Honeybee) PE=4 SV=1	PREDICTED: rab5 GDP/GTP exchange factor-like [Acyrthosiphon pisum]	PREDICTED: Acyrthosiphon pisum rab5 GDP/GTP exchange factor-like (LOC100163501), mRNA
c113724_g1_i1	--	--	--	--	--	Uncharacterized protein OS=Acyrthosiphon pisum (Pea aphid) PE=4 SV=1	PREDICTED: hypothetical protein LOC100571390 [Acyrthosiphon pisum]	PREDICTED: Acyrthosiphon pisum hypothetical protein LOC100571390 (LOC100571390), mRNA
c52476_g3_i4	--	--	Molecular Function: nucleic acid binding (GO:0003676);; Cellular Component: extracellular region (GO:0005576);; Biological Process: imaginal disc-derived leg joint morphogenesis (GO:0016348);; Biological Process: antibacterial humoral response (GO:0019731);; Biological Process: antifungal humoral response (GO:0019732);; Biological Process: defense response to protozoan (GO:0042832);; Biological P…	--	Protein drumstick GN=drm OS=Anopheles gambiae (African malaria mosquito) PE=3 SV=1	Uncharacterized protein OS=Acyrthosiphon pisum (Pea aphid) PE=4 SV=1	PREDICTED: protein drumstick-like [Acyrthosiphon pisum]	PREDICTED: Acyrthosiphon pisum protein drumstick-like (LOC100568983), mRNA
c25873_g1_i1	[K]	Transcription	Biological Process: mRNA splicing, via spliceosome (GO:0000398);; Cellular Component: U6 snRNP (GO:0005688);; Cellular Component: precatalytic spliceosome (GO:0071011);;	K12627|1e-58|api:100162972|similar to U6 snRNA-associated Sm-like protein	N-alpha-acetyltransferase 38, NatC auxiliary subunit GN=lsm8 OS=Dictyostelium discoideum (Slime mold) PE=3 SV=1	Uncharacterized protein OS=Acyrthosiphon pisum (Pea aphid) PE=4 SV=1	PREDICTED: n-alpha-acetyltransferase 38, NatC auxiliary subunit-like [Acyrthosiphon pisum]	PREDICTED: Acyrthosiphon pisum n-alpha-acetyltransferase 38, NatC auxiliary subunit-like (LOC100162972), mRNA
c50127_g2_i1	--	--	--	--	--	--	--	PREDICTED: Acyrthosiphon pisum torsin-like protein-like (LOC100161851), mRNA
c34255_g1_i1	--	--	--	--	--	Uncharacterized protein OS=Acyrthosiphon pisum (Pea aphid) PE=4 SV=1	PREDICTED: coiled-coil domain-containing protein 109A-like [Acyrthosiphon pisum]	PREDICTED: Acyrthosiphon pisum coiled-coil domain-containing protein 109A-like (LOC100166457), mRNA
c52025_g2_i9	[Q]	Secondary metabolites biosynthesis, transport and catabolism	Molecular Function: monooxygenase activity (GO:0004497);; Molecular Function: oxidoreductase activity, acting on paired donors, with incorporation or reduction of molecular oxygen (GO:0016705);; Molecular Function: metal ion binding (GO:0046872);;	K10721|0.0|api:100165806|similar to cytochrome P450 CYP302A1	Cytochrome P450 302a1, mitochondrial (Precursor) GN=dib OS=Drosophila melanogaster (Fruit fly) PE=2 SV=2	Uncharacterized protein OS=Acyrthosiphon pisum (Pea aphid) PE=3 SV=1	Cytochrome P450 302a1, mitochondrial [Harpegnathos saltator]	PREDICTED: Acyrthosiphon pisum cytochrome P450 302a1, mitochondrial-like (LOC100165806), mRNA
c106735_g1_i1	--	--	--	--	--	Uncharacterized protein OS=Acyrthosiphon pisum (Pea aphid) PE=4 SV=1	PREDICTED: hypothetical protein LOC100574499 [Acyrthosiphon pisum]	--
c41637_g1_i3	--	--	--	--	--	Uncharacterized protein OS=Acyrthosiphon pisum (Pea aphid) PE=4 SV=1	PREDICTED: hypothetical protein LOC100167305 [Acyrthosiphon pisum]	Acyrthosiphon pisum ACYPI008112 mRNA, clone: 360K11, complete cds, full-insert cDNA sequence based on the ESTs (5'-EST:FF303385, 3'-EST:FF305099)
c53312_g2_i2	--	--	Cellular Component: nuclear pore (GO:0005643);; Biological Process: nucleocytoplasmic transport (GO:0006913);; Molecular Function: structural constituent of nuclear pore (GO:0017056);;	--	--	Uncharacterized protein OS=Acyrthosiphon pisum (Pea aphid) PE=4 SV=1	PREDICTED: nuclear pore complex protein Nup155-like, partial [Acyrthosiphon pisum]	PREDICTED: Acyrthosiphon pisum nuclear pore complex protein Nup155-like (LOC100163633), partial mRNA
c44807_g1_i2	[O]	Posttranslational modification, protein turnover, chaperones	Molecular Function: nucleotide binding (GO:0000166);; Molecular Function: DNA binding (GO:0003677);; Cellular Component: peroxisome (GO:0005777);; Molecular Function: serine-type peptidase activity (GO:0008236);; Biological Process: cellular component organization (GO:0016043);; Molecular Function: ATPase activity (GO:0016887);; Biological Process: single-organism cellular process (GO:0044763);; …	K01338|1e-156|cfa:478137|LONP2	Lon protease homolog 2, peroxisomal GN=Y75B8A.4 OS=Caenorhabditis elegans PE=3 SV=1	Uncharacterized protein GN=CAPTEDRAFT_206144 OS=Capitella teleta PE=4 SV=1	PREDICTED: lon protease homolog 2, peroxisomal-like [Acyrthosiphon pisum]	PREDICTED: Acyrthosiphon pisum lon protease homolog 2, peroxisomal-like (LOC100166520), mRNA
c48306_g1_i2	[Q]	Secondary metabolites biosynthesis, transport and catabolism	--	--	Putative fatty acyl-CoA reductase CG5065 GN=CG5065 OS=Drosophila melanogaster (Fruit fly) PE=3 SV=1	Uncharacterized protein OS=Acyrthosiphon pisum (Pea aphid) PE=4 SV=1	PREDICTED: fatty acyl-CoA reductase 1-like [Acyrthosiphon pisum]	PREDICTED: Acyrthosiphon pisum fatty acyl-CoA reductase 1-like (LOC100169263), mRNA
c12660_g1_i1	--	--	--	--	Protein spaetzle C-106 (Precursor) GN=spz OS=Drosophila melanogaster (Fruit fly) PE=1 SV=3	ACYPI001858 protein GN=ACYPI001858 OS=Acyrthosiphon pisum (Pea aphid) PE=2 SV=1	spaetzle 1-2 precursor [Acyrthosiphon pisum]	Acyrthosiphon pisum ACYPI001858 mRNA, clone: 117A3, complete cds, full-insert cDNA sequence based on the ESTs (5'-EST:EX621762, 3'-EST:EX624600)
c123712_g1_i1	--	--	--	--	--	Uncharacterized protein OS=Acyrthosiphon pisum (Pea aphid) PE=4 SV=1	PREDICTED: hypothetical protein LOC100569539 [Acyrthosiphon pisum]	--
c52615_g1_i5	--	--	--	--	--	Uncharacterized protein GN=ACYPI003781 OS=Acyrthosiphon pisum (Pea aphid) PE=2 SV=1	uncharacterized protein LOC100162636 [Acyrthosiphon pisum]	Acyrthosiphon pisum uncharacterized LOC100162636 (LOC100162636), mRNA
c60129_g1_i1	--	--	--	--	--	Uncharacterized protein OS=Acyrthosiphon pisum (Pea aphid) PE=4 SV=1	PREDICTED: zinc finger BED domain-containing protein 4-like [Acyrthosiphon pisum]	--
c47005_g1_i4	--	--	--	--	--	Uncharacterized protein OS=Acyrthosiphon pisum (Pea aphid) PE=4 SV=1	--	--
c43548_g1_i1	--	--	--	--	--	Uncharacterized protein OS=Acyrthosiphon pisum (Pea aphid) PE=4 SV=1	uncharacterized protein LOC100159932 precursor [Acyrthosiphon pisum]	Acyrthosiphon pisum uncharacterized protein LOC100159932 (LOC100159932), mRNA
c7049_g1_i1	--	--	--	--	Dynein intermediate chain 3, ciliary OS=Heliocidaris crassispina (Sea urchin) PE=2 SV=1	Uncharacterized protein OS=Acyrthosiphon pisum (Pea aphid) PE=4 SV=1	PREDICTED: dynein intermediate chain 3, ciliary-like [Acyrthosiphon pisum]	PREDICTED: Acyrthosiphon pisum dynein intermediate chain 3, ciliary-like (LOC100162507), mRNA
c42773_g1_i1	--	--	Biological Process: metabolic process (GO:0008152);; Molecular Function: transferase activity, transferring hexosyl groups (GO:0016758);;	--	--	ACYPI001237 protein GN=ACYPI001237 OS=Acyrthosiphon pisum (Pea aphid) PE=2 SV=1	ACYPI001237 [Acyrthosiphon pisum]	PREDICTED: Acyrthosiphon pisum UDP-glucuronosyltransferase 2B2-like (LOC100159897), mRNA
c34905_g1_i1	--	--	--	--	--	--	--	PREDICTED: Acyrthosiphon pisum excision repair cross-complementing rodent repair deficiency, complementation group 6 (ERCC6), mRNA
c47249_g1_i2	[R]	General function prediction only	--	--	Protein odd-skipped GN=odd OS=Drosophila melanogaster (Fruit fly) PE=2 SV=3	Uncharacterized protein OS=Acyrthosiphon pisum (Pea aphid) PE=4 SV=1	PREDICTED: hypothetical protein LOC100163821 [Acyrthosiphon pisum]	PREDICTED: Acyrthosiphon pisum hypothetical protein LOC100163821 (LOC100163821), mRNA
c46175_g2_i1	--	--	--	--	--	--	--	PREDICTED: Acyrthosiphon pisum transmembrane protein 62-like (LOC100166277), mRNA
c33696_g1_i1	--	--	--	--	--	Uncharacterized protein OS=Acyrthosiphon pisum (Pea aphid) PE=4 SV=1	PREDICTED: hypothetical protein LOC100575794 [Acyrthosiphon pisum]	PREDICTED: Acyrthosiphon pisum hypothetical protein LOC100575794 (LOC100575794), mRNA
c50050_g1_i1	--	--	--	--	--	Uncharacterized protein OS=Acyrthosiphon pisum (Pea aphid) PE=4 SV=1	--	--
c51535_g4_i7	[RTKL]	--	Molecular Function: calmodulin-dependent protein kinase activity (GO:0004683);; Molecular Function: calmodulin binding (GO:0005516);; Molecular Function: ATP binding (GO:0005524);; Cellular Component: plasma membrane (GO:0005886);; Cellular Component: calcium- and calmodulin-dependent protein kinase complex (GO:0005954);; Biological Process: protein phosphorylation (GO:0006468);; Biological Proce…	K04515|0.0|api:100161639|similar to Ca2+/calmodulin-dependent protein kinase II	Calcium/calmodulin-dependent protein kinase type II alpha chain GN=CaMKII OS=Drosophila melanogaster (Fruit fly) PE=1 SV=1	Calcium/calmodulin-dependent protein kinase II isoform D OS=Periplaneta americana (American cockroach) PE=2 SV=1	PREDICTED: calcium/calmodulin-dependent protein kinase type II alpha chain-like, partial [Acyrthosiphon pisum]	PREDICTED: Acyrthosiphon pisum calcium/calmodulin-dependent protein kinase type II alpha chain-like (LOC100161639), partial mRNA
c18206_g1_i2	[Q]	Secondary metabolites biosynthesis, transport and catabolism	Biological Process: metabolic process (GO:0008152);; Molecular Function: transferase activity (GO:0016740);;	--	Probable polyketide synthase 26 GN=pks26 OS=Dictyostelium discoideum (Slime mold) PE=3 SV=1	Uncharacterized protein OS=Acyrthosiphon pisum (Pea aphid) PE=4 SV=1	PREDICTED: fatty acid synthase-like [Acyrthosiphon pisum]	PREDICTED: Acyrthosiphon pisum fatty acid synthase-like (LOC100162692), mRNA
c52224_g2_i6	[C]	Energy production and conversion	Cellular Component: vacuolar proton-transporting V-type ATPase, V0 domain (GO:0000220);; Molecular Function: hydrogen ion transmembrane transporter activity (GO:0015078);; Biological Process: ATP hydrolysis coupled proton transport (GO:0015991);; Molecular Function: hydrolase activity (GO:0016787);;	K02154|0.0|api:100166586|similar to vacuolar proton atpases	Probable V-type proton ATPase 116 kDa subunit a GN=unc-32 OS=Caenorhabditis elegans PE=2 SV=3	Uncharacterized protein OS=Acyrthosiphon pisum (Pea aphid) PE=4 SV=1	PREDICTED: v-type proton ATPase 116 kDa subunit a isoform 1-like isoform 1 [Acyrthosiphon pisum]	PREDICTED: Acyrthosiphon pisum v-type proton ATPase 116 kDa subunit a isoform 1-like, transcript variant 1 (LOC100166586), mRNA
c48942_g2_i8	--	--	Biological Process: epithelial cell morphogenesis (GO:0003382);; Molecular Function: sequence-specific DNA binding transcription factor activity (GO:0003700);; Cellular Component: nucleus (GO:0005634);; Biological Process: plasma membrane organization (GO:0007009);; Biological Process: ganglion mother cell fate determination (GO:0007402);; Biological Process: tracheal outgrowth, open tracheal sys…	K09275|0.0|tca:660755|similar to DNA binding protein elf-1	Protein grainyhead GN=grh OS=Drosophila melanogaster (Fruit fly) PE=2 SV=3	Uncharacterized protein (Fragment) GN=YQE_09165 OS=Dendroctonus ponderosae (mountain pine beetle) PE=4 SV=1	hypothetical protein YQE_09165, partial [Dendroctonus ponderosae]	PREDICTED: Acyrthosiphon pisum hypothetical LOC100164591 (LOC100164591), miscRNA
c34594_g1_i2	--	--	--	--	--	--	--	TSA: Aphis craccivora Aphis_trimmed_contig_5532 transcribed RNA sequence
c47970_g1_i5	--	--	--	--	Folate transporter 1 GN=folt-1 OS=Caenorhabditis elegans PE=2 SV=3	Uncharacterized protein OS=Acyrthosiphon pisum (Pea aphid) PE=4 SV=1	PREDICTED: thiamine transporter 2-like isoform 2 [Acyrthosiphon pisum]	PREDICTED: Acyrthosiphon pisum thiamine transporter 2-like, transcript variant 3 (LOC100165133), mRNA
c39973_g1_i1	--	--	Molecular Function: nucleotide binding (GO:0000166);; Molecular Function: nucleic acid binding (GO:0003676);;	--	Poly(U)-binding-splicing factor half pint GN=pUf68 OS=Drosophila melanogaster (Fruit fly) PE=1 SV=2	Uncharacterized protein OS=Acyrthosiphon pisum (Pea aphid) PE=4 SV=1	PREDICTED: splicing factor 45-like [Acyrthosiphon pisum]	PREDICTED: Acyrthosiphon pisum splicing factor 45-like (LOC100161126), mRNA
c45399_g1_i1	--	--	--	--	--	--	--	Plasmodium falciparum 3D7 chromosome 10, complete sequence
c30600_g1_i2	--	--	--	--	--	Uncharacterized protein OS=Acyrthosiphon pisum (Pea aphid) PE=4 SV=1	PREDICTED: hypothetical protein LOC100569777 [Acyrthosiphon pisum]	PREDICTED: Acyrthosiphon pisum hypothetical protein LOC100569777 (LOC100569777), mRNA
c51308_g2_i1	--	--	--	--	--	--	--	PREDICTED: Acyrthosiphon pisum hypothetical protein LOC100573247 (LOC100573247), mRNA
c49647_g1_i2	--	--	--	--	Uncharacterized proline-rich protein (Fragment) OS=Owenia fusiformis PE=4 SV=1	Sidestep protein, putative GN=Phum_PHUM119370 OS=Pediculus humanus subsp. corporis (Body louse) PE=4 SV=1	PREDICTED: protein turtle homolog A-like [Acyrthosiphon pisum]	PREDICTED: Acyrthosiphon pisum protein turtle homolog A-like (LOC100166034), mRNA
c30153_g1_i1	--	--	--	--	--	Uncharacterized protein OS=Acyrthosiphon pisum (Pea aphid) PE=4 SV=1	--	PREDICTED: Acyrthosiphon pisum serine/threonine-protein kinase SRPK1-like, transcript variant 2 (LOC100163040), mRNA
c53383_g1_i2	[P]	Inorganic ion transport and metabolism	Molecular Function: nucleotide binding (GO:0000166);; Biological Process: ion transport (GO:0006811);; Cellular Component: membrane (GO:0016020);; Molecular Function: substrate-specific transporter activity (GO:0022892);; Molecular Function: ATPase activity, coupled to movement of substances (GO:0043492);; Molecular Function: metal ion binding (GO:0046872);;	--	--	Probable phospholipid-transporting ATPase ID GN=EAG_08437 OS=Camponotus floridanus (Florida carpenter ant) PE=4 SV=1	PREDICTED: probable phospholipid-transporting ATPase ID-like [Acyrthosiphon pisum]	PREDICTED: Acyrthosiphon pisum ATPase, class I, type 8B, member 2 (ATP8B2), mRNA
c50658_g1_i2	--	--	--	--	--	--	--	PREDICTED: Acyrthosiphon pisum hypothetical protein LOC100571083 (LOC100571083), mRNA
c24626_g1_i1	--	--	--	--	--	Uncharacterized protein OS=Acyrthosiphon pisum (Pea aphid) PE=4 SV=1	PREDICTED: hypothetical protein LOC100574938 [Acyrthosiphon pisum]	--
c24418_g1_i1	--	--	--	--	Wee1-like protein kinase GN=wee OS=Drosophila melanogaster (Fruit fly) PE=1 SV=2	Uncharacterized protein OS=Acyrthosiphon pisum (Pea aphid) PE=4 SV=1	PREDICTED: hypothetical protein LOC100165612 [Acyrthosiphon pisum]	PREDICTED: Acyrthosiphon pisum hypothetical protein LOC100165612 (LOC100165612), mRNA
c95580_g1_i1	--	--	--	--	--	--	--	Acyrthosiphon pisum mRNA, clone: 244K5, full-insert cDNA sequence based on the ESTs (5'-EST:EX644192, 3'-EST:EX644978)
c39836_g1_i2	--	--	--	--	--	--	--	PREDICTED: Acyrthosiphon pisum ubiquitin carboxyl-terminal hydrolase 1-like (LOC100162534), mRNA
c50145_g1_i3	[R]	General function prediction only	--	--	Testis-specific zinc finger protein topi GN=topi OS=Drosophila melanogaster (Fruit fly) PE=1 SV=1	Uncharacterized protein OS=Acyrthosiphon pisum (Pea aphid) PE=4 SV=1	PREDICTED: zinc finger protein 271-like [Acyrthosiphon pisum]	PREDICTED: Acyrthosiphon pisum zinc finger protein 271-like (LOC100573325), mRNA
c45223_g1_i1	--	--	--	--	--	Uncharacterized protein OS=Acyrthosiphon pisum (Pea aphid) PE=4 SV=1	PREDICTED: TBC1 domain family member 12-like [Acyrthosiphon pisum]	PREDICTED: Acyrthosiphon pisum TBC1 domain family member 12-like (LOC100163641), mRNA
c52066_g1_i5	[RTKL]	--	Molecular Function: protein kinase activity (GO:0004672);; Biological Process: cellular metabolic process (GO:0044237);; Molecular Function: organic cyclic compound binding (GO:0097159);; Molecular Function: heterocyclic compound binding (GO:1901363);;	--	Serine/threonine-protein kinase par-1 GN=par-1 OS=Caenorhabditis briggsae PE=3 SV=1	Uncharacterized protein OS=Acyrthosiphon pisum (Pea aphid) PE=4 SV=1	PREDICTED: serine/threonine-protein kinase NIM1-like isoform 2 [Acyrthosiphon pisum]	PREDICTED: Acyrthosiphon pisum serine/threonine-protein kinase NIM1-like, transcript variant 2 (LOC100162494), mRNA
c47181_g1_i1	--	--	--	--	--	--	--	PREDICTED: Acyrthosiphon pisum protein tramtrack, alpha isoform-like, transcript variant 2 (LOC100161247), mRNA
c57365_g1_i1	--	--	Molecular Function: RNA binding (GO:0003723);; Molecular Function: RNA-directed DNA polymerase activity (GO:0003964);; Molecular Function: endonuclease activity (GO:0004519);; Biological Process: RNA-dependent DNA replication (GO:0006278);;	--	Putative uncharacterized transposon-derived protein F52C9.6 GN=F52C9.6 OS=Caenorhabditis elegans PE=5 SV=1	Endonuclease-reverse transcriptase OS=Bombyx mori (Silk moth) PE=4 SV=1	endonuclease-reverse transcriptase [Bombyx mori]	TSA: Spodoptera exigua comp1148_c0_seq6 transcribed RNA sequence
c44833_g1_i1	--	--	--	--	--	--	--	Acyrthosiphon pisum mRNA, clone: 48G17, full-insert cDNA sequence based on the ESTs (5'-EST:EX602274, 3'-EST:EX603715)
c44669_g1_i1	--	--	--	--	--	Uncharacterized protein OS=Acyrthosiphon pisum (Pea aphid) PE=4 SV=1	PREDICTED: hypothetical protein LOC100575730 [Acyrthosiphon pisum]	PREDICTED: Acyrthosiphon pisum hypothetical protein LOC100575730 (LOC100575730), mRNA
c50103_g1_i2	[S]	Function unknown	--	--	NADH dehydrogenase [ubiquinone] complex I, assembly factor 7 homolog GN=CG17726 OS=Drosophila melanogaster (Fruit fly) PE=1 SV=1	Uncharacterized protein OS=Acyrthosiphon pisum (Pea aphid) PE=4 SV=1	PREDICTED: protein midA homolog, mitochondrial-like [Acyrthosiphon pisum]	PREDICTED: Acyrthosiphon pisum protein midA homolog, mitochondrial-like (LOC100168872), mRNA
c14463_g1_i1	[GEPR]	--	--	--	--	Uncharacterized protein OS=Acyrthosiphon pisum (Pea aphid) PE=4 SV=1	PREDICTED: acetyl-coenzyme A transporter 1-like [Acyrthosiphon pisum]	PREDICTED: Acyrthosiphon pisum acetyl-coenzyme A transporter 1-like (LOC100159262), mRNA
c51689_g1_i5	--	--	Molecular Function: carboxylic ester hydrolase activity (GO:0052689);;	--	Esterase FE4 (Precursor) OS=Myzus persicae (Green peach aphid) PE=1 SV=1	Uncharacterized protein OS=Acyrthosiphon pisum (Pea aphid) PE=4 SV=1	PREDICTED: venom carboxylesterase-6-like [Acyrthosiphon pisum]	PREDICTED: Acyrthosiphon pisum venom carboxylesterase-6-like (LOC100161339), mRNA
c98451_g1_i1	--	--	--	--	--	Uncharacterized protein OS=Acyrthosiphon pisum (Pea aphid) PE=4 SV=1	PREDICTED: hypothetical protein LOC100574962 [Acyrthosiphon pisum]	PREDICTED: Acyrthosiphon pisum hypothetical protein LOC100574962 (LOC100574962), mRNA
c72050_g1_i1	--	--	--	--	--	--	--	Diuraphis noxia microsatellite Dn22 sequence
c45142_g1_i2	--	--	--	--	Component of gems protein 1 GN=gemin1 OS=Dictyostelium discoideum (Slime mold) PE=3 SV=1	Uncharacterized protein OS=Acyrthosiphon pisum (Pea aphid) PE=4 SV=1	PREDICTED: hypothetical protein LOC100160253 [Acyrthosiphon pisum]	PREDICTED: Acyrthosiphon pisum hypothetical protein LOC100160253 (LOC100160253), mRNA
c50246_g1_i2	[I]	Lipid transport and metabolism	Molecular Function: phosphotransferase activity, for other substituted phosphate groups (GO:0016780);;	K00995|6e-48|api:100162008|similar to cdp-diacylglycerol--serine o-phosphatidyltransferase	Probable CDP-diacylglycerol--glycerol-3-phosphate 3-phosphatidyltransferase GN=pgs1 OS=Dictyostelium discoideum (Slime mold) PE=3 SV=1	Uncharacterized protein OS=Acyrthosiphon pisum (Pea aphid) PE=4 SV=1	PREDICTED: CDP-diacylglycerol--glycerol-3-phosphate 3-phosphatidyltransferase, mitochondrial-like [Acyrthosiphon pisum]	PREDICTED: Acyrthosiphon pisum CDP-diacylglycerol--glycerol-3-phosphate 3-phosphatidyltransferase, mitochondrial-like (LOC100162008), mRNA
c47782_g1_i3	--	--	Molecular Function: antigen binding (GO:0003823);; Biological Process: phagocytosis (GO:0006909);; Biological Process: axonal fasciculation (GO:0007413);; Biological Process: peripheral nervous system development (GO:0007422);; Molecular Function: axon guidance receptor activity (GO:0008046);; Biological Process: mushroom body development (GO:0016319);; Biological Process: central nervous system …	--	Down syndrome cell adhesion molecule-like protein Dscam2 (Precursor) GN=Dscam2 OS=Drosophila melanogaster (Fruit fly) PE=2 SV=3	Uncharacterized protein OS=Acyrthosiphon pisum (Pea aphid) PE=4 SV=1	PREDICTED: hemicentin-2-like [Acyrthosiphon pisum]	PREDICTED: Acyrthosiphon pisum hemicentin-2-like (LOC100161231), mRNA
c126749_g1_i1	--	--	--	--	--	--	--	PREDICTED: Acyrthosiphon pisum NAD-dependent deacetylase sirtuin-6-like (LOC100164943), mRNA
c105265_g1_i1	--	--	--	--	--	Uncharacterized protein OS=Acyrthosiphon pisum (Pea aphid) PE=4 SV=1	PREDICTED: hypothetical protein LOC100570712 [Acyrthosiphon pisum]	--
c49845_g1_i1	--	--	Biological Process: synaptic target recognition (GO:0008039);;	--	Lachesin (Precursor) GN=LAC OS=Schistocerca americana (American grasshopper) PE=1 SV=1	Uncharacterized protein OS=Acyrthosiphon pisum (Pea aphid) PE=4 SV=1	PREDICTED: hypothetical protein LOC100568467 [Acyrthosiphon pisum]	PREDICTED: Acyrthosiphon pisum hypothetical protein LOC100568467 (LOC100568467), mRNA
c82555_g1_i1	--	--	--	--	--	Uncharacterized protein OS=Acyrthosiphon pisum (Pea aphid) PE=4 SV=1	PREDICTED: hypothetical protein LOC100572390 isoform 2 [Acyrthosiphon pisum]	PREDICTED: Acyrthosiphon pisum hypothetical protein LOC100572390, transcript variant 2 (LOC100572390), mRNA
c50313_g1_i9	--	--	--	--	--	Uncharacterized protein (Fragment) OS=Acyrthosiphon pisum (Pea aphid) PE=4 SV=1	PREDICTED: hypothetical protein LOC100569681 [Acyrthosiphon pisum]	Acyrthosiphon pisum BAC VMRC38-10-A2 (Benaroya Research Institute VMRC38 Acrythosiphon pisum (Pea Aphid) BAC library) complete sequence
c41310_g1_i3	--	--	--	--	--	Uncharacterized protein OS=Acyrthosiphon pisum (Pea aphid) PE=4 SV=1	PREDICTED: UPF0668 protein C10orf76 homolog isoform 1 [Acyrthosiphon pisum]	PREDICTED: Acyrthosiphon pisum UPF0668 protein C10orf76 homolog, transcript variant 1 (LOC100163528), mRNA
c9237_g1_i1	--	--	--	--	--	--	--	Acyrthosiphon pisum microRNA mir-263a (Mir263a), microRNA
c46701_g1_i1	--	--	--	--	Arrestin domain-containing protein 15 GN=arrd-15 OS=Caenorhabditis elegans PE=3 SV=2	Putative uncharacterized protein GN=TcasGA2_TC006113 OS=Tribolium castaneum (Red flour beetle) PE=4 SV=1	PREDICTED: arrestin domain-containing protein 2-like [Acyrthosiphon pisum]	PREDICTED: Acyrthosiphon pisum arrestin domain-containing protein 2-like (LOC100167737), mRNA
c40538_g1_i2	--	--	Molecular Function: protein binding (GO:0005515);; Biological Process: gamete generation (GO:0007276);; Biological Process: cellular component organization (GO:0016043);; Biological Process: cell migration (GO:0016477);; Biological Process: cellular process involved in reproduction in multicellular organism (GO:0022412);; Biological Process: regulation of cellular process (GO:0050794);;	--	--	Uncharacterized protein OS=Acyrthosiphon pisum (Pea aphid) PE=4 SV=1	PREDICTED: hypothetical protein LOC100575191 isoform 2 [Acyrthosiphon pisum]	PREDICTED: Acyrthosiphon pisum hypothetical protein LOC100575191, transcript variant 2 (LOC100575191), mRNA
c51439_g2_i1	--	--	--	--	--	--	--	PREDICTED: Acyrthosiphon pisum hypothetical protein LOC100571906 (LOC100571906), mRNA
c51772_g6_i2	--	--	--	--	--	--	--	Acyrthosiphon pisum BAC VMRC38-20-A5 (Benaroya Research Institute VMRC38 Acrythosiphon pisum (Pea Aphid) BAC library) complete sequence
c40886_g1_i2	--	--	--	--	--	--	--	TSA: Ganaspis sp. G1 comp13489_c0_seq1 transcribed RNA sequence
c52946_g3_i7	--	--	--	--	--	Uncharacterized protein OS=Acyrthosiphon pisum (Pea aphid) PE=4 SV=1	PREDICTED: hypothetical protein LOC100574565 [Acyrthosiphon pisum]	PREDICTED: Acyrthosiphon pisum hypothetical protein LOC100574565 (LOC100574565), mRNA
c49601_g1_i1	--	--	--	--	--	Uncharacterized protein OS=Acyrthosiphon pisum (Pea aphid) PE=4 SV=1	PREDICTED: zinc finger MYM-type protein 1-like [Acyrthosiphon pisum]	PREDICTED: Acyrthosiphon pisum hypothetical protein LOC100572848 (LOC100572848), partial mRNA
c2347_g1_i1	--	--	--	--	--	Uncharacterized protein OS=Acyrthosiphon pisum (Pea aphid) PE=4 SV=1	PREDICTED: hypothetical protein LOC100568829 [Acyrthosiphon pisum]	PREDICTED: Acyrthosiphon pisum hypothetical protein LOC100568829 (LOC100568829), mRNA
c125747_g1_i1	--	--	Molecular Function: DNA binding (GO:0003677);; Molecular Function: exonuclease activity (GO:0004527);; Biological Process: nucleic acid phosphodiester bond hydrolysis (GO:0090305);;	--	--	Uncharacterized protein OS=Acyrthosiphon pisum (Pea aphid) PE=4 SV=1	PREDICTED: hypothetical protein LOC100570366 [Acyrthosiphon pisum]	--
c53570_g1_i1	--	--	Molecular Function: binding (GO:0005488);;	K09373|3e-11|api:100159100|similar to LIM homeobox 2	--	Uncharacterized protein (Fragment) OS=Acyrthosiphon pisum (Pea aphid) PE=4 SV=1	unknown [Schistosoma japonicum]	PREDICTED: Acyrthosiphon pisum protein apterous-like (LOC100159100), mRNA
c27106_g1_i1	--	--	--	--	--	--	--	PREDICTED: Acyrthosiphon pisum JNK-interacting protein 3-like (LOC100162055), mRNA
c53059_g1_i2	--	--	--	--	--	Uncharacterized protein OS=Acyrthosiphon pisum (Pea aphid) PE=4 SV=1	PREDICTED: hypothetical protein LOC100570627 [Acyrthosiphon pisum]	Acyrthosiphon pisum BAC VMRC38-10-A8 (Benaroya Research Institute VMRC38 Acrythosiphon pisum (Pea Aphid) BAC library) complete sequence
c50399_g1_i4	[R]	General function prediction only	--	--	26S proteasome non-ATPase regulatory subunit 10 GN=psmD10 OS=Dictyostelium discoideum (Slime mold) PE=2 SV=1	Uncharacterized protein OS=Nasonia vitripennis (Parasitic wasp) PE=4 SV=1	PREDICTED: hypothetical protein LOC100167568 [Acyrthosiphon pisum]	PREDICTED: Acyrthosiphon pisum hypothetical protein LOC100167568 (LOC100167568), mRNA
c29433_g2_i1	--	--	--	--	--	--	--	PREDICTED: Acyrthosiphon pisum hypothetical LOC100574796 (LOC100574796), miscRNA
c50791_g1_i2	[L]	Replication, recombination and repair	--	--	--	Uncharacterized protein OS=Acyrthosiphon pisum (Pea aphid) PE=4 SV=1	PREDICTED: uncharacterized protein LOC101856368 [Aplysia californica]	--
c103901_g1_i1	[C]	Energy production and conversion	Biological Process: mitochondrial electron transport, NADH to ubiquinone (GO:0006120);; Molecular Function: NADH dehydrogenase (ubiquinone) activity (GO:0008137);; Cellular Component: integral component of membrane (GO:0016021);; Cellular Component: mitochondrial membrane (GO:0031966);; Cellular Component: respiratory chain (GO:0070469);;	K03881|0.0|api:7055882|ND4	NADH-ubiquinone oxidoreductase chain 4 GN=ND4 OS=Locusta migratoria (Migratory locust) PE=3 SV=1	NADH-ubiquinone oxidoreductase chain 4 GN=ND4 OS=Schizaphis graminum (Green bug aphid) PE=3 SV=1	NADH dehydrogenase subunit 4 [Schizaphis graminum]	Acyrthosiphon pisum strain 5A mitochondrion, complete genome
c47037_g1_i2	[GEPR]	--	--	--	--	Uncharacterized protein OS=Acyrthosiphon pisum (Pea aphid) PE=4 SV=1	PREDICTED: acetyl-coenzyme A transporter 1-like isoform 1 [Acyrthosiphon pisum]	PREDICTED: Acyrthosiphon pisum acetyl-coenzyme A transporter 1-like, transcript variant 1 (LOC100165404), mRNA
c51471_g1_i7	--	--	Cellular Component: plasma membrane (GO:0005886);; Biological Process: cellular calcium ion homeostasis (GO:0006874);; Molecular Function: hydrolase activity (GO:0016787);;	K05850|1e-43|api:100165138|similar to CG2165 CG2165-PA	--	Uncharacterized protein OS=Acyrthosiphon pisum (Pea aphid) PE=3 SV=1	PREDICTED: plasma membrane calcium-transporting ATPase 3-like isoform 1 [Acyrthosiphon pisum]	PREDICTED: Acyrthosiphon pisum plasma membrane calcium-transporting ATPase 3-like, transcript variant 1 (LOC100165138), mRNA
c55375_g1_i1	--	--	Molecular Function: catalytic activity (GO:0003824);;	--	--	Uncharacterized protein OS=Acyrthosiphon pisum (Pea aphid) PE=4 SV=1	PREDICTED: craniofacial development protein 2-like [Acyrthosiphon pisum]	--
c50413_g1_i4	[GEPR]	--	Cellular Component: integral component of membrane (GO:0016021);; Biological Process: transmembrane transport (GO:0055085);;	--	Putative inorganic phosphate cotransporter GN=Picot OS=Drosophila ananassae (Fruit fly) PE=3 SV=1	Uncharacterized protein OS=Acyrthosiphon pisum (Pea aphid) PE=4 SV=1	PREDICTED: vesicular glutamate transporter 1-like [Acyrthosiphon pisum]	PREDICTED: Acyrthosiphon pisum vesicular glutamate transporter 1-like (LOC100162155), mRNA
c74572_g1_i1	--	--	--	--	Pickpocket protein 28 GN=ppk28 OS=Drosophila melanogaster (Fruit fly) PE=1 SV=1	Uncharacterized protein OS=Acyrthosiphon pisum (Pea aphid) PE=4 SV=1	PREDICTED: hypothetical protein LOC100572679 [Acyrthosiphon pisum]	PREDICTED: Acyrthosiphon pisum hypothetical protein LOC100572679 (LOC100572679), mRNA
c42962_g1_i5	--	--	--	--	Lateral signaling target protein 2 homolog GN=Bm1_49520 OS=Brugia malayi (Filarial nematode worm) PE=3 SV=1	Uncharacterized protein OS=Acyrthosiphon pisum (Pea aphid) PE=4 SV=1	PREDICTED: zinc finger FYVE domain-containing protein 1-like isoform 1 [Acyrthosiphon pisum]	PREDICTED: Acyrthosiphon pisum zinc finger FYVE domain-containing protein 1-like, transcript variant 2 (LOC100166080), mRNA
c44417_g1_i1	--	--	--	--	--	Uncharacterized protein OS=Acyrthosiphon pisum (Pea aphid) PE=4 SV=1	PREDICTED: hypothetical protein LOC100169079 isoform 1 [Acyrthosiphon pisum]	PREDICTED: Acyrthosiphon pisum hypothetical protein LOC100169079, transcript variant 2 (LOC100169079), mRNA
c60043_g1_i1	--	--	--	--	--	--	--	Acyrthosiphon pisum strain LSR1 carotene dehydrogenase (tor) gene, tor-R allele, complete cds
c66622_g1_i1	--	--	--	--	--	--	--	PREDICTED: Acyrthosiphon pisum hypothetical protein LOC100164471 (LOC100164471), mRNA
c19557_g1_i1	--	--	--	--	--	--	--	PREDICTED: Acyrthosiphon pisum sialin-like (LOC100158694), mRNA
c53511_g1_i10	[O]	Posttranslational modification, protein turnover, chaperones	Molecular Function: RNA cap binding (GO:0000339);; Biological Process: mRNA splicing, via spliceosome (GO:0000398);; Cellular Component: nuclear cap binding complex (GO:0005846);; Biological Process: neurogenesis (GO:0022008);; Biological Process: production of siRNA involved in RNA interference (GO:0030422);; Biological Process: gene silencing by miRNA (GO:0035195);; Biological Process: negative…	K12882|0.0|api:100162404|similar to cap binding protein 80 CG7035-PA	Nuclear cap-binding protein subunit 1 GN=Cbp80 OS=Anopheles gambiae (African malaria mosquito) PE=3 SV=4	Uncharacterized protein OS=Acyrthosiphon pisum (Pea aphid) PE=4 SV=1	PREDICTED: nuclear cap-binding protein subunit 1-like [Acyrthosiphon pisum]	PREDICTED: Acyrthosiphon pisum nuclear cap-binding protein subunit 1-like (LOC100162404), mRNA
c40192_g1_i1	--	--	--	--	--	Uncharacterized protein OS=Acyrthosiphon pisum (Pea aphid) PE=4 SV=1	--	--
c43938_g1_i3	--	--	Cellular Component: Golgi apparatus (GO:0005794);; Biological Process: metabolic process (GO:0008152);; Molecular Function: transferase activity (GO:0016740);;	--	--	Uncharacterized protein OS=Acyrthosiphon pisum (Pea aphid) PE=4 SV=1	PREDICTED: probable S-acyltransferase At2g14255-like [Acyrthosiphon pisum]	PREDICTED: Acyrthosiphon pisum probable S-acyltransferase At2g14255-like (LOC100160704), mRNA
c48027_g1_i1	--	--	--	--	--	--	--	PREDICTED: Acyrthosiphon pisum hypothetical protein LOC100169197 (LOC100169197), mRNA
c52025_g1_i1	[Q]	Secondary metabolites biosynthesis, transport and catabolism	Molecular Function: binding (GO:0005488);; Molecular Function: oxidoreductase activity (GO:0016491);;	K10721|0.0|api:100165806|similar to cytochrome P450 CYP302A1	Cytochrome P450 302a1, mitochondrial (Precursor) GN=dib OS=Drosophila melanogaster (Fruit fly) PE=2 SV=2	Uncharacterized protein OS=Acyrthosiphon pisum (Pea aphid) PE=3 SV=1	Cytochrome P450 302a1, mitochondrial [Harpegnathos saltator]	PREDICTED: Acyrthosiphon pisum cytochrome P450 302a1, mitochondrial-like (LOC100165806), mRNA
c53187_g3_i2	--	--	--	K07521|0.0|ame:408264|unc5-1	Netrin receptor unc-5 (Precursor) GN=unc-5 OS=Drosophila melanogaster (Fruit fly) PE=2 SV=1	Uncharacterized protein OS=Acyrthosiphon pisum (Pea aphid) PE=4 SV=1	PREDICTED: netrin receptor UNC5B-like [Acyrthosiphon pisum]	PREDICTED: Acyrthosiphon pisum netrin receptor UNC5B-like (LOC100569275), mRNA
c35479_g1_i2	--	--	--	--	Muscle M-line assembly protein unc-89 GN=unc-89 OS=Caenorhabditis elegans PE=1 SV=3	Uncharacterized protein OS=Acyrthosiphon pisum (Pea aphid) PE=4 SV=1	PREDICTED: hypothetical protein LOC100159154 isoform 2 [Acyrthosiphon pisum]	PREDICTED: Acyrthosiphon pisum hypothetical protein LOC100159154, transcript variant 1 (LOC100159154), mRNA
c51620_g1_i1	--	--	--	--	41 kDa spicule matrix protein (Precursor) OS=Hemicentrotus pulcherrimus (Sea urchin) PE=2 SV=1	Uncharacterized protein OS=Acyrthosiphon pisum (Pea aphid) PE=4 SV=1	PREDICTED: hypothetical protein LOC100163477 [Acyrthosiphon pisum]	PREDICTED: Acyrthosiphon pisum hypothetical protein LOC100163477 (LOC100163477), mRNA
c62314_g1_i1	--	--	--	--	--	--	--	PREDICTED: Acyrthosiphon pisum ninjurin-1-like (LOC100158864), mRNA
c32172_g1_i1	--	--	--	--	--	Uncharacterized protein OS=Acyrthosiphon pisum (Pea aphid) PE=4 SV=1	--	--
c108796_g1_i1	[J]	Translation, ribosomal structure and biogenesis	Molecular Function: aminoacyl-tRNA ligase activity (GO:0004812);; Biological Process: neurogenesis (GO:0022008);; Biological Process: tRNA aminoacylation (GO:0043039);;	K01868|2e-19|tad:TRIADDRAFT_50865|hypothetical protein	Probable threonine--tRNA ligase 1, cytoplasmic GN=thrS1 OS=Dictyostelium discoideum (Slime mold) PE=3 SV=1	Putative uncharacterized protein GN=TRIADDRAFT_50865 OS=Trichoplax adhaerens (Trichoplax reptans) PE=3 SV=1	PREDICTED: threonine--tRNA ligase-like [Ceratitis capitata]	--
c40515_g1_i1	--	--	--	--	--	Uncharacterized protein OS=Acyrthosiphon pisum (Pea aphid) PE=4 SV=1	PREDICTED: hypothetical protein LOC100573297 [Acyrthosiphon pisum]	PREDICTED: Acyrthosiphon pisum hypothetical protein LOC100573297 (LOC100573297), mRNA
c97987_g1_i1	--	--	--	--	--	--	--	Acyrthosiphon pisum mRNA, clone: 606C23, full-insert cDNA sequence based on the ESTs (5'-EST:FF316888, 3'-EST:FF317087)
c16569_g1_i1	--	--	Molecular Function: ubiquitin-protein ligase activity (GO:0004842);; Molecular Function: zinc ion binding (GO:0008270);; Biological Process: protein ubiquitination (GO:0016567);; Molecular Function: myosin binding (GO:0017022);; Molecular Function: protein tag (GO:0031386);; Biological Process: regulation of meiotic cell cycle (GO:0051445);;	K11981|1e-145|tca:661626|similar to CG17033-PA	TNF receptor-associated factor family protein DDB_G0267744 GN=DDB_G0267744 OS=Dictyostelium discoideum (Slime mold) PE=3 SV=1	Putative uncharacterized protein GN=TcasGA2_TC002979 OS=Tribolium castaneum (Red flour beetle) PE=4 SV=1	PREDICTED: e3 ubiquitin-protein ligase NRDP1-like [Acyrthosiphon pisum]	PREDICTED: Acyrthosiphon pisum e3 ubiquitin-protein ligase NRDP1-like (LOC100575928), mRNA
c43958_g1_i2	--	--	--	K14304|0.0|api:100158828|similar to predicted protein	--	Uncharacterized protein OS=Acyrthosiphon pisum (Pea aphid) PE=4 SV=1	PREDICTED: nuclear pore complex protein Nup85-like [Acyrthosiphon pisum]	PREDICTED: Acyrthosiphon pisum nuclear pore complex protein Nup85-like (LOC100158828), mRNA
c34224_g1_i4	--	--	--	--	--	Uncharacterized protein OS=Acyrthosiphon pisum (Pea aphid) PE=4 SV=1	PREDICTED: coiled-coil domain-containing protein 103-like [Acyrthosiphon pisum]	PREDICTED: Acyrthosiphon pisum coiled-coil domain-containing protein 103-like (LOC100165640), mRNA
c49221_g1_i6	--	--	Molecular Function: transferase activity (GO:0016740);;	K11348|0.0|api:100158659|similar to AGAP007617-PA	Protein lin-49 GN=lin-49 OS=Caenorhabditis elegans PE=1 SV=1	Uncharacterized protein OS=Acyrthosiphon pisum (Pea aphid) PE=4 SV=1	PREDICTED: peregrin-like [Acyrthosiphon pisum]	PREDICTED: Acyrthosiphon pisum peregrin-like (LOC100158659), mRNA
c8361_g1_i1	--	--	--	--	--	--	--	Acyrthosiphon pisum BAC VMRC38-20-A9 (Benaroya Research Institute VMRC38 Acrythosiphon pisum (Pea Aphid) BAC library) complete sequence
c7644_g1_i1	--	--	Molecular Function: carbohydrate binding (GO:0030246);;	--	--	Uncharacterized protein GN=ACYPI009411 OS=Acyrthosiphon pisum (Pea aphid) PE=2 SV=1	C-type lectin-like precursor [Acyrthosiphon pisum]	Acyrthosiphon pisum C-type lectin-like (LOC100168734), mRNA
c45743_g1_i2	--	--	--	--	--	--	--	PREDICTED: Acyrthosiphon pisum TATA box-binding protein-like protein 2-like (LOC100161266), mRNA
c87691_g1_i1	--	--	--	--	--	--	--	Acyrthosiphon pisum BAC VMRC38-10-A5 (Benaroya Research Institute VMRC38 Acrythosiphon pisum (Pea Aphid) BAC library) complete sequence
c48947_g1_i3	--	--	--	--	--	Uncharacterized protein OS=Acyrthosiphon pisum (Pea aphid) PE=4 SV=1	PREDICTED: hypothetical protein LOC100568720 [Acyrthosiphon pisum]	TSA: Aphis craccivora Aphis_trimmed_contig_7640 transcribed RNA sequence
c51201_g1_i4	--	--	--	--	--	Uncharacterized protein OS=Acyrthosiphon pisum (Pea aphid) PE=4 SV=1	PREDICTED: hypothetical protein LOC100158681 [Acyrthosiphon pisum]	PREDICTED: Acyrthosiphon pisum hypothetical protein LOC100158681 (LOC100158681), mRNA
c52142_g3_i1	--	--	--	K00699|1e-17|api:100169323|similar to glucosyl/glucuronosyl transferases	--	Uncharacterized protein OS=Acyrthosiphon pisum (Pea aphid) PE=3 SV=1	PREDICTED: UDP-glucuronosyltransferase 2A1-like [Acyrthosiphon pisum]	PREDICTED: Acyrthosiphon pisum UDP-glucuronosyltransferase 2B14-like (LOC100169551), mRNA
c40031_g1_i2	--	--	--	--	Werner Syndrome-like exonuclease GN=WRNexo OS=Drosophila virilis (Fruit fly) PE=3 SV=2	Uncharacterized protein OS=Acyrthosiphon pisum (Pea aphid) PE=4 SV=1	PREDICTED: exonuclease 3&apos;-5&apos; domain-containing protein 2-like [Acyrthosiphon pisum]	PREDICTED: Acyrthosiphon pisum exonuclease 3'-5' domain-containing protein 2-like (LOC100159550), mRNA
c23904_g1_i1	--	--	--	--	--	Uncharacterized protein OS=Acyrthosiphon pisum (Pea aphid) PE=4 SV=1	PREDICTED: hypothetical protein LOC100163987 [Acyrthosiphon pisum]	PREDICTED: Acyrthosiphon pisum hypothetical protein LOC100163987 (LOC100163987), mRNA
c123139_g1_i1	--	--	--	--	--	Uncharacterized protein OS=Acyrthosiphon pisum (Pea aphid) PE=4 SV=1	--	--
c29508_g1_i1	--	--	--	--	Putative uncharacterized protein DDB_G0287191 GN=DDB_G0287191 OS=Dictyostelium discoideum (Slime mold) PE=4 SV=1	Uncharacterized protein OS=Acyrthosiphon pisum (Pea aphid) PE=4 SV=1	PREDICTED: hypothetical protein LOC100165242 [Acyrthosiphon pisum]	PREDICTED: Acyrthosiphon pisum hypothetical protein LOC100165242 (LOC100165242), mRNA
c47123_g1_i7	--	--	--	--	--	--	--	PREDICTED: Acyrthosiphon pisum hypothetical protein LOC100165299 (LOC100165299), mRNA
c52891_g2_i8	--	--	--	--	--	--	--	Acyrthosiphon pisum BAC VMRC38-10-A8 (Benaroya Research Institute VMRC38 Acrythosiphon pisum (Pea Aphid) BAC library) complete sequence
c103906_g1_i1	[R]	General function prediction only	Molecular Function: kinase activity (GO:0016301);; Biological Process: phosphorylation (GO:0016310);;	--	Guanine nucleotide-binding protein subunit beta-like protein GN=Rack1 OS=Drosophila melanogaster (Fruit fly) PE=1 SV=2	Putative activated protein kinase C receptor OS=Toxoptera citricida (Brown citrus aphid) PE=2 SV=1	PREDICTED: guanine nucleotide-binding protein subunit beta-like protein-like [Acyrthosiphon pisum]	PREDICTED: Acyrthosiphon pisum guanine nucleotide-binding protein subunit beta-like protein-like (LOC100163081), mRNA
c5476_g1_i1	--	--	--	--	--	Uncharacterized protein OS=Acyrthosiphon pisum (Pea aphid) PE=4 SV=1	PREDICTED: putative nuclease HARBI1-like [Acyrthosiphon pisum]	PREDICTED: Acyrthosiphon pisum putative nuclease HARBI1-like (LOC100572615), mRNA
c38746_g1_i1	[L]	Replication, recombination and repair	Molecular Function: nucleotide binding (GO:0000166);; Biological Process: DNA metabolic process (GO:0006259);; Molecular Function: ATP-dependent helicase activity (GO:0008026);;	--	Bloom syndrome protein homolog GN=mus309 OS=Drosophila melanogaster (Fruit fly) PE=1 SV=1	Uncharacterized protein OS=Acyrthosiphon pisum (Pea aphid) PE=4 SV=1	PREDICTED: Bloom syndrome protein homolog [Acyrthosiphon pisum]	PREDICTED: Acyrthosiphon pisum Bloom syndrome protein homolog (LOC100161417), mRNA
c34968_g1_i2	--	--	--	--	--	--	--	PREDICTED: Acyrthosiphon pisum nuclear receptor subfamily 2 group C member 2-like (LOC100163128), mRNA
c34070_g1_i1	--	--	--	--	--	--	--	Acyrthosiphon pisum mRNA, clone: 603I19, full-insert cDNA sequence based on the ESTs (5'-EST:FF332723, 3'-EST:FF333850)
c66294_g1_i1	--	--	--	--	--	Uncharacterized protein (Fragment) OS=Acyrthosiphon pisum (Pea aphid) PE=4 SV=1	PREDICTED: zinc finger MYM-type protein 1-like [Acyrthosiphon pisum]	--
c46360_g2_i2	--	--	--	--	--	Uncharacterized protein OS=Acyrthosiphon pisum (Pea aphid) PE=4 SV=1	PREDICTED: probable uridine nucleosidase 1-like [Acyrthosiphon pisum]	PREDICTED: Acyrthosiphon pisum probable uridine nucleosidase 1-like (LOC100165637), mRNA
c110819_g1_i1	--	--	--	--	--	--	--	PREDICTED: Acyrthosiphon pisum protein disulfide-isomerase TMX3-like (LOC100158782), mRNA
c102475_g1_i1	--	--	--	--	--	--	--	PREDICTED: Acyrthosiphon pisum hydroxymethylglutaryl-CoA synthase 2-like (LOC100162980), mRNA
c48000_g1_i6	[E]	Amino acid transport and metabolism	Molecular Function: oxidoreductase activity, acting on CH-OH group of donors (GO:0016614);; Biological Process: single-organism metabolic process (GO:0044710);;	--	Glucose dehydrogenase [acceptor] short protein (Precursor) GN=Gld OS=Drosophila melanogaster (Fruit fly) PE=3 SV=3	Uncharacterized protein OS=Acyrthosiphon pisum (Pea aphid) PE=4 SV=1	PREDICTED: glucose dehydrogenase [acceptor]-like [Acyrthosiphon pisum]	PREDICTED: Acyrthosiphon pisum glucose dehydrogenase [acceptor]-like (LOC100166585), mRNA
c49440_g2_i5	[R]	General function prediction only	Molecular Function: GTPase activity (GO:0003924);; Molecular Function: sphingomyelin phosphodiesterase activity (GO:0004767);; Molecular Function: GTP binding (GO:0005525);; Biological Process: GTP catabolic process (GO:0006184);; Biological Process: small GTPase mediated signal transduction (GO:0007264);; Cellular Component: membrane (GO:0016020);;	K07974|1e-128|api:100159535|similar to CG8500 CG8500-PA	Ras-related protein rapA (Precursor) GN=rapA OS=Dictyostelium discoideum (Slime mold) PE=1 SV=1	Uncharacterized protein OS=Acyrthosiphon pisum (Pea aphid) PE=4 SV=1	PREDICTED: GTP-binding protein Di-Ras2-like [Acyrthosiphon pisum]	PREDICTED: Acyrthosiphon pisum GTP-binding protein Di-Ras2-like (LOC100159535), mRNA
c41481_g2_i1	[GC]	--	Molecular Function: transferase activity, transferring glycosyl groups (GO:0016757);;	--	Putative UDP-glucuronosyltransferase ugt-58 (Precursor) GN=ugt-58 OS=Caenorhabditis elegans PE=3 SV=2	Uncharacterized protein OS=Acyrthosiphon pisum (Pea aphid) PE=3 SV=1	PREDICTED: UDP-glucuronosyltransferase 2B15-like [Acyrthosiphon pisum]	PREDICTED: Acyrthosiphon pisum UDP-glucuronosyltransferase 2B15-like (LOC100160886), mRNA
c46752_g3_i1	--	--	--	--	--	--	--	PREDICTED: Acyrthosiphon pisum hypothetical protein LOC100167752 (LOC100167752), mRNA
c21348_g1_i1	--	--	--	--	--	--	--	Salpingoeca sp. ATCC 50818 hypothetical protein (PTSG_01556) mRNA, complete cds
c52353_g1_i1	--	--	--	--	--	--	--	PREDICTED: Acyrthosiphon pisum thiamine transporter 2-like, transcript variant 2 (LOC100165696), mRNA
c54138_g1_i1	--	--	--	--	--	--	--	PREDICTED: Acyrthosiphon pisum bumetanide-sensitive sodium-(potassium)-chloride cotransporter-like (LOC100568887), mRNA
c32499_g1_i1	--	--	--	--	--	--	PREDICTED: NAD kinase-like isoform 3 [Acyrthosiphon pisum]	PREDICTED: Acyrthosiphon pisum NAD kinase-like, transcript variant 3 (LOC100165720), mRNA
c42555_g1_i5	--	--	--	--	--	Uncharacterized protein OS=Acyrthosiphon pisum (Pea aphid) PE=4 SV=1	PREDICTED: hypothetical protein LOC100575112 [Acyrthosiphon pisum]	PREDICTED: Acyrthosiphon pisum hypothetical protein LOC100574071 (LOC100574071), mRNA
c90254_g1_i1	--	--	--	--	--	Uncharacterized protein OS=Acyrthosiphon pisum (Pea aphid) PE=4 SV=1	PREDICTED: hypothetical protein LOC100573642 [Acyrthosiphon pisum]	--
c103883_g1_i1	--	--	Molecular Function: structural constituent of cuticle (GO:0042302);;	--	Endocuticle structural glycoprotein SgAbd-2 OS=Schistocerca gregaria (Desert locust) PE=1 SV=1	Uncharacterized protein GN=ACYPI009812 OS=Acyrthosiphon pisum (Pea aphid) PE=2 SV=1	cuticular protein-like precursor [Acyrthosiphon pisum]	Acyrthosiphon pisum cuticular protein-like (LOC100169171), mRNA >gi|239789676|dbj|AK340943.1| Acyrthosiphon pisum ACYPI009812 mRNA, clone: 74I13, complete cds, full-insert cDNA sequence based on the ESTs (5'-EST:EX615961, 3'-EST:EX615556)
c94703_g1_i1	--	--	--	--	--	--	--	PREDICTED: Acyrthosiphon pisum protein FAM46C-like, transcript variant 2 (LOC100164669), mRNA
c126418_g1_i1	--	--	--	--	--	Uncharacterized protein OS=Acyrthosiphon pisum (Pea aphid) PE=4 SV=1	PREDICTED: hypothetical protein LOC100570507, partial [Acyrthosiphon pisum]	--
c78873_g1_i1	--	--	--	--	--	Uncharacterized protein (Fragment) GN=LOAG_03772 OS=Loa loa (Eye worm) PE=4 SV=1	hypothetical protein LOAG_03772 [Loa loa]	PREDICTED: Acyrthosiphon pisum hypothetical protein LOC100161154, transcript variant 2 (LOC100161154), mRNA
c117405_g1_i1	--	--	--	--	--	--	--	PREDICTED: Acyrthosiphon pisum suppressor of Ty 16 homolog (S. cerevisiae), transcript variant 1 (SUPT16H), mRNA
c52606_g1_i4	--	--	Molecular Function: DNA binding (GO:0003677);;	--	REST corepressor GN=CoRest OS=Drosophila melanogaster (Fruit fly) PE=1 SV=1	Uncharacterized protein OS=Acyrthosiphon pisum (Pea aphid) PE=4 SV=1	PREDICTED: REST corepressor-like isoform 1 [Acyrthosiphon pisum]	PREDICTED: Acyrthosiphon pisum REST corepressor-like, transcript variant 2 (LOC100163351), mRNA
c88538_g1_i1	--	--	--	--	--	Uncharacterized protein OS=Acyrthosiphon pisum (Pea aphid) PE=4 SV=1	PREDICTED: hypothetical protein LOC100573436 [Acyrthosiphon pisum]	--
c44986_g1_i1	--	--	Molecular Function: actin binding (GO:0003779);; Molecular Function: calcium ion binding (GO:0005509);; Molecular Function: calcium-dependent phospholipid binding (GO:0005544);; Cellular Component: cell cortex (GO:0005938);; Biological Process: regulation of multivesicular body size involved in endosome transport (GO:0010797);; Cellular Component: endomembrane system (GO:0012505);; Biological Pro…	--	Annexin-B9 GN=AnnIX OS=Drosophila melanogaster (Fruit fly) PE=2 SV=2	Annexin OS=Acyrthosiphon pisum (Pea aphid) PE=3 SV=1	PREDICTED: annexin-B9-like [Acyrthosiphon pisum]	PREDICTED: Acyrthosiphon pisum annexin-B9-like (LOC100168833), mRNA
c57029_g1_i1	--	--	--	--	--	Uncharacterized protein OS=Acyrthosiphon pisum (Pea aphid) PE=4 SV=1	--	--
c42703_g1_i2	--	--	--	K06052|0.0|api:100162487|similar to Serrate CG6127-PA	Protein serrate (Precursor) GN=Ser OS=Drosophila melanogaster (Fruit fly) PE=1 SV=3	Delta-like protein OS=Acyrthosiphon pisum (Pea aphid) PE=3 SV=1	PREDICTED: hypothetical protein LOC100162487 [Acyrthosiphon pisum]	PREDICTED: Acyrthosiphon pisum hypothetical protein LOC100162487 (LOC100162487), mRNA
c69665_g1_i1	--	--	--	--	Probable RNA-directed DNA polymerase from transposon X-element GN=X-element\ORF2 OS=Drosophila melanogaster (Fruit fly) PE=3 SV=1	Uncharacterized protein OS=Acyrthosiphon pisum (Pea aphid) PE=4 SV=1	PREDICTED: RNA-directed DNA polymerase from mobile element jockey-like [Acyrthosiphon pisum]	--
c124445_g1_i1	--	--	--	--	--	--	--	PREDICTED: Acyrthosiphon pisum rabenosyn-5-like (LOC100160964), mRNA
c96212_g1_i1	--	--	--	--	--	--	--	PREDICTED: Acyrthosiphon pisum hypothetical protein LOC100163245, transcript variant 2 (LOC100163245), mRNA
c116824_g1_i1	--	--	Biological Process: cellular process (GO:0009987);; Biological Process: single-organism developmental process (GO:0044767);; Biological Process: system development (GO:0048731);;	K09203|0.0|api:100159519|similar to conserved hypothetical protein	Protein bunched, class 2/F/G isoform GN=bun OS=Drosophila melanogaster (Fruit fly) PE=2 SV=4	Uncharacterized protein OS=Acyrthosiphon pisum (Pea aphid) PE=4 SV=1	PREDICTED: hypothetical protein LOC100159519 [Acyrthosiphon pisum]	PREDICTED: Acyrthosiphon pisum hypothetical protein LOC100159519 (LOC100159519), mRNA
c14835_g1_i1	--	--	--	--	--	Uncharacterized protein OS=Acyrthosiphon pisum (Pea aphid) PE=4 SV=1	PREDICTED: ankyrin repeat domain-containing protein 11-like [Acyrthosiphon pisum]	PREDICTED: Acyrthosiphon pisum ankyrin repeat domain-containing protein 11-like (LOC100162958), mRNA
c52759_g4_i1	--	--	--	--	Bumetanide-sensitive sodium-(potassium)-chloride cotransporter OS=Manduca sexta (Tobacco hawkmoth) PE=2 SV=1	Uncharacterized protein (Fragment) OS=Acyrthosiphon pisum (Pea aphid) PE=4 SV=1	PREDICTED: bumetanide-sensitive sodium-(potassium)-chloride cotransporter-like [Acyrthosiphon pisum]	PREDICTED: Acyrthosiphon pisum bumetanide-sensitive sodium-(potassium)-chloride cotransporter-like (LOC100168296), mRNA
c16394_g1_i1	--	--	--	--	--	Uncharacterized protein OS=Acyrthosiphon pisum (Pea aphid) PE=4 SV=1	PREDICTED: hypothetical protein LOC100574861 [Acyrthosiphon pisum]	--
c38867_g1_i2	--	--	Molecular Function: 1-alkyl-2-acetylglycerophosphocholine esterase activity (GO:0003847);; Biological Process: lipid catabolic process (GO:0016042);;	K01062|1e-139|api:100160230|Pla2g7	Platelet-activating factor acetylhydrolase homolog 2 GN=paf-2 OS=Caenorhabditis elegans PE=2 SV=2	Uncharacterized protein OS=Acyrthosiphon pisum (Pea aphid) PE=4 SV=1	phospholipase A2, group VII [Acyrthosiphon pisum]	Acyrthosiphon pisum phospholipase A2, group VII (Pla2g7), mRNA
c11191_g1_i1	--	--	--	--	--	--	--	PREDICTED: Acyrthosiphon pisum hypothetical protein LOC100575038 (LOC100575038), mRNA
c94246_g1_i1	--	--	--	--	--	--	--	TSA: Cotesia vestalis comp94_c0_seq1 transcribed RNA sequence
c27280_g1_i2	--	--	--	--	--	--	--	TSA: Cotesia vestalis comp1382_c0_seq1 transcribed RNA sequence
c44770_g3_i1	--	--	--	--	--	Uncharacterized protein OS=Acyrthosiphon pisum (Pea aphid) PE=4 SV=1	PREDICTED: coiled-coil domain-containing protein 123, mitochondrial-like [Acyrthosiphon pisum]	PREDICTED: Acyrthosiphon pisum hypothetical protein LOC100569867 (LOC100569867), mRNA
c49738_g1_i4	--	--	Biological Process: mitotic cell cycle (GO:0000278);; Molecular Function: sequence-specific DNA binding RNA polymerase II transcription factor activity (GO:0000981);; Biological Process: establishment of planar polarity (GO:0001736);; Biological Process: compound eye morphogenesis (GO:0001745);; Molecular Function: DNA binding (GO:0003677);; Biological Process: ovarian follicle cell migration (GO…	K06766|0.0|api:100160084|similar to GA21177-PA	Tyrosine-protein phosphatase Lar (Precursor) GN=Lar OS=Drosophila melanogaster (Fruit fly) PE=1 SV=2	Uncharacterized protein OS=Acyrthosiphon pisum (Pea aphid) PE=4 SV=1	PREDICTED: neogenin-like isoform 2 [Acyrthosiphon pisum]	PREDICTED: Acyrthosiphon pisum neogenin-like, transcript variant 2 (LOC100160084), mRNA
c20028_g1_i1	--	--	--	--	--	--	--	PREDICTED: Acyrthosiphon pisum cadherin-87A-like (LOC100163043), mRNA
c49929_g3_i3	--	--	Biological Process: synaptic vesicle transport (GO:0048489);;	--	Synaptogyrin homolog 1 GN=sng-1 OS=Caenorhabditis elegans PE=2 SV=1	Uncharacterized protein OS=Acyrthosiphon pisum (Pea aphid) PE=4 SV=1	PREDICTED: synaptogyrin-2-like isoform 2 [Acyrthosiphon pisum]	PREDICTED: Acyrthosiphon pisum synaptogyrin-2-like, transcript variant 2 (LOC100169176), mRNA
c26991_g1_i3	[R]	General function prediction only	--	--	Longitudinals lacking protein, isoforms A/B/D/L GN=lola OS=Drosophila melanogaster (Fruit fly) PE=1 SV=1	Uncharacterized protein (Fragment) GN=YQE_09792 OS=Dendroctonus ponderosae (mountain pine beetle) PE=4 SV=1	PREDICTED: gastrula zinc finger protein xFG20-1-like [Acyrthosiphon pisum]	--
c9982_g1_i1	--	--	--	--	--	--	--	PREDICTED: Acyrthosiphon pisum protein ERGIC-53-like, transcript variant 2 (LOC100158856), mRNA
c52724_g2_i1	--	--	--	--	--	--	--	PREDICTED: Acyrthosiphon pisum hypothetical protein LOC100162850, transcript variant 3 (LOC100162850), mRNA
c53209_g4_i1	--	--	Molecular Function: structural constituent of cuticle (GO:0042302);;	--	Vitelline membrane protein Vm26Ab (Precursor) GN=Vm26Ab OS=Drosophila melanogaster (Fruit fly) PE=1 SV=2	Putative uncharacterized protein OS=Acyrthosiphon pisum (Pea aphid) PE=2 SV=1	cuticular protein 28 precursor [Acyrthosiphon pisum]	Acyrthosiphon pisum mRNA for hypothetical protein, clone: 668O7, complete cds, full-insert cDNA sequence based on the ESTs (5'-EST:FF323056, 3'-EST:FF324778)
c43018_g2_i1	--	--	Molecular Function: structural constituent of cuticle (GO:0042302);;	--	Vitelline membrane protein Vm26Ab (Precursor) GN=Vm26Ab OS=Drosophila melanogaster (Fruit fly) PE=1 SV=2	Uncharacterized protein OS=Acyrthosiphon pisum (Pea aphid) PE=4 SV=1	cuticular protein 1 precursor [Acyrthosiphon pisum]	Acyrthosiphon pisum cuticular protein 31 (cp31), mRNA
c47368_g1_i3	--	--	--	--	Chorion peroxidase (Precursor) GN=Pxt OS=Drosophila melanogaster (Fruit fly) PE=2 SV=3	Putative uncharacterized protein GN=TcasGA2_TC004579 OS=Tribolium castaneum (Red flour beetle) PE=4 SV=1	PREDICTED: chorion peroxidase-like [Acyrthosiphon pisum]	PREDICTED: Acyrthosiphon pisum chorion peroxidase-like (LOC100167648), mRNA
c39201_g1_i1	--	--	Molecular Function: binding (GO:0005488);;	--	Longitudinals lacking protein, isoform G GN=lola OS=Drosophila melanogaster (Fruit fly) PE=1 SV=2	Uncharacterized protein OS=Acyrthosiphon pisum (Pea aphid) PE=4 SV=1	PREDICTED: zinc finger protein 786-like [Acyrthosiphon pisum]	PREDICTED: Acyrthosiphon pisum zinc finger protein 786-like (LOC100571089), mRNA
c7360_g1_i2	--	--	Cellular Component: mitochondrial inner membrane (GO:0005743);; Biological Process: mitochondrial transport (GO:0006839);; Biological Process: proton transport (GO:0015992);; Cellular Component: integral component of membrane (GO:0016021);; Molecular Function: oxidative phosphorylation uncoupler activity (GO:0017077);;	--	Mitochondrial substrate carrier family protein ucpB GN=ucpB OS=Dictyostelium discoideum (Slime mold) PE=3 SV=1	Uncharacterized protein OS=Acyrthosiphon pisum (Pea aphid) PE=3 SV=1	PREDICTED: mitochondrial uncoupling protein 4-like isoform 1 [Acyrthosiphon pisum]	PREDICTED: Acyrthosiphon pisum mitochondrial uncoupling protein 4-like, transcript variant 2 (LOC100159031), mRNA
c52124_g1_i7	[GEPR]	--	--	--	--	Uncharacterized protein OS=Acyrthosiphon pisum (Pea aphid) PE=4 SV=1	PREDICTED: acetyl-coenzyme A transporter 1-like isoform 1 [Acyrthosiphon pisum]	PREDICTED: Acyrthosiphon pisum acetyl-coenzyme A transporter 1-like, transcript variant 2 (LOC100163610), mRNA
c119825_g1_i1	--	--	--	--	--	Uncharacterized protein OS=Acyrthosiphon pisum (Pea aphid) PE=4 SV=1	PREDICTED: hypothetical protein LOC100571695, partial [Acyrthosiphon pisum]	--
c25884_g1_i1	--	--	--	--	--	--	--	PREDICTED: Acyrthosiphon pisum reticulon-4-interacting protein 1 homolog, mitochondrial-like (LOC100168487), mRNA
c51669_g1_i6	--	--	--	--	Probable ATP-dependent RNA helicase kurz GN=kz OS=Drosophila melanogaster (Fruit fly) PE=1 SV=1	Uncharacterized protein OS=Acyrthosiphon pisum (Pea aphid) PE=4 SV=1	PREDICTED: probable ATP-dependent RNA helicase kurz-like [Acyrthosiphon pisum]	PREDICTED: Acyrthosiphon pisum probable ATP-dependent RNA helicase kurz-like (LOC100160186), mRNA
c28796_g1_i2	[GEPR]	--	--	--	--	Uncharacterized protein OS=Acyrthosiphon pisum (Pea aphid) PE=4 SV=1	PREDICTED: acetyl-coenzyme A transporter 1-like isoform 2 [Acyrthosiphon pisum]	PREDICTED: Acyrthosiphon pisum acetyl-coenzyme A transporter 1-like, transcript variant 2 (LOC100167438), mRNA
c34927_g1_i1	--	--	--	--	--	--	--	TPA: TPA_inf: Myzus persicae cathepsin B (catb-2744) mRNA, complete cds
c29489_g1_i1	--	--	--	--	--	--	--	PREDICTED: Acyrthosiphon pisum monocarboxylate transporter 1-like (LOC100159134), mRNA
c51685_g1_i3	[OZ]	--	Biological Process: cellular process (GO:0009987);;	--	Tubulin-specific chaperone D GN=tbcd OS=Dictyostelium discoideum (Slime mold) PE=3 SV=2	Uncharacterized protein OS=Acyrthosiphon pisum (Pea aphid) PE=4 SV=1	PREDICTED: tubulin-specific chaperone D [Acyrthosiphon pisum]	PREDICTED: Acyrthosiphon pisum tubulin folding cofactor D (TBCD), mRNA
c40551_g1_i1	[R]	General function prediction only	Molecular Function: catalytic activity (GO:0003824);;	--	Histone-lysine N-methyltransferase Su(var)3-9 GN=Su(var)3-9 OS=Drosophila melanogaster (Fruit fly) PE=1 SV=2	Uncharacterized protein OS=Acyrthosiphon pisum (Pea aphid) PE=3 SV=1	PREDICTED: histone-lysine N-methyltransferase SUV39H2-like [Acyrthosiphon pisum]	PREDICTED: Acyrthosiphon pisum histone-lysine N-methyltransferase SUV39H2-like (LOC100161910), mRNA
c26504_g1_i1	[O]	Posttranslational modification, protein turnover, chaperones	Molecular Function: threonine-type endopeptidase activity (GO:0004298);; Cellular Component: nucleus (GO:0005634);; Cellular Component: cytoplasm (GO:0005737);; Cellular Component: proteasome core complex (GO:0005839);; Biological Process: proteolysis involved in cellular protein catabolic process (GO:0051603);;	K02738|1e-164|api:100168731|similar to proteasome delta	Proteasome subunit beta type-6 (Precursor) GN=psmB6 OS=Dictyostelium discoideum (Slime mold) PE=1 SV=1	Proteasome subunit beta type OS=Acyrthosiphon pisum (Pea aphid) PE=3 SV=1	PREDICTED: proteasome subunit beta type-6-like [Acyrthosiphon pisum]	PREDICTED: Acyrthosiphon pisum proteasome subunit beta type-6-like (LOC100168731), mRNA
c29280_g1_i1	--	--	--	--	--	Uncharacterized protein OS=Acyrthosiphon pisum (Pea aphid) PE=4 SV=1	PREDICTED: hypothetical protein LOC100166651 [Acyrthosiphon pisum]	PREDICTED: Acyrthosiphon pisum hypothetical protein LOC100166651 (LOC100166651), mRNA
c86955_g1_i1	--	--	--	--	--	Uncharacterized protein OS=Acyrthosiphon pisum (Pea aphid) PE=4 SV=1	PREDICTED: hypothetical protein LOC100572572 [Acyrthosiphon pisum]	PREDICTED: Acyrthosiphon pisum hypothetical protein LOC100572572 (LOC100572572), mRNA
c44993_g1_i2	--	--	--	--	Myb-like protein L GN=mybL OS=Dictyostelium discoideum (Slime mold) PE=3 SV=1	Uncharacterized protein OS=Acyrthosiphon pisum (Pea aphid) PE=4 SV=1	PREDICTED: hypothetical protein LOC100166602 [Acyrthosiphon pisum]	PREDICTED: Acyrthosiphon pisum hypothetical protein LOC100166602 (LOC100166602), mRNA
c125023_g1_i1	--	--	--	--	--	--	--	PREDICTED: Acyrthosiphon pisum hypothetical protein LOC100573022, transcript variant 2 (LOC100573022), mRNA
c114937_g1_i1	--	--	Molecular Function: RNA polymerase II transcription cofactor activity (GO:0001104);; Biological Process: regulation of transcription from RNA polymerase II promoter (GO:0006357);; Biological Process: transcription initiation from RNA polymerase II promoter (GO:0006367);; Cellular Component: mediator complex (GO:0016592);; Biological Process: regulation of JAK-STAT cascade (GO:0046425);;	--	Mediator of RNA polymerase II transcription subunit 27 GN=MED27 OS=Drosophila melanogaster (Fruit fly) PE=1 SV=1	Uncharacterized protein OS=Acyrthosiphon pisum (Pea aphid) PE=4 SV=1	PREDICTED: mediator of RNA polymerase II transcription subunit 27-like [Acyrthosiphon pisum]	PREDICTED: Acyrthosiphon pisum mediator of RNA polymerase II transcription subunit 27-like (LOC100167712), mRNA
c49786_g2_i1	--	--	Biological Process: dsRNA transport (GO:0033227);;	--	--	Uncharacterized protein OS=Acyrthosiphon pisum (Pea aphid) PE=4 SV=1	PREDICTED: protein FAM102A-like [Acyrthosiphon pisum]	PREDICTED: Acyrthosiphon pisum protein FAM102A-like (LOC100161902), mRNA
c40944_g1_i1	[J]	Translation, ribosomal structure and biogenesis	Biological Process: rRNA processing (GO:0006364);; Cellular Component: nuclear lumen (GO:0031981);;	--	Pescadillo homolog GN=GE10391 OS=Drosophila yakuba (Fruit fly) PE=3 SV=1	Uncharacterized protein OS=Acyrthosiphon pisum (Pea aphid) PE=4 SV=1	PREDICTED: pescadillo homolog [Acyrthosiphon pisum]	PREDICTED: Acyrthosiphon pisum pescadillo homolog (LOC100165225), mRNA
c116660_g1_i1	[O]	Posttranslational modification, protein turnover, chaperones	--	K02977|1e-07|api:100164159|similar to ribosomal protein S27A	60S ribosomal protein L40 (Precursor) OS=Acanthamoeba castellanii (Amoeba) PE=2 SV=2	Polyubiquitin (Fragment) GN=UBQ OS=Ebria tripartita PE=4 SV=1	polyubiquitin, partial [Ebria tripartita]	PREDICTED: Acyrthosiphon pisum polyubiquitin-A-like (LOC100165459), mRNA
c23743_g1_i1	--	--	Cellular Component: nucleosome (GO:0000786);; Molecular Function: DNA binding (GO:0003677);; Cellular Component: nucleus (GO:0005634);; Biological Process: nucleosome assembly (GO:0006334);; Molecular Function: protein heterodimerization activity (GO:0046982);;	--	Histone H2B (Fragments) OS=Litopenaeus vannamei (Whiteleg shrimp) PE=1 SV=2	Histone H2B OS=Drosophila simulans (Fruit fly) PE=3 SV=1	GF22527 [Drosophila ananassae]	PREDICTED: Acyrthosiphon pisum histone H2B.1/H2B.2-like (LOC100169046), mRNA
c31516_g1_i1	--	--	--	--	Longitudinals lacking protein, isoforms A/B/D/L GN=lola OS=Drosophila melanogaster (Fruit fly) PE=1 SV=1	Uncharacterized protein OS=Acyrthosiphon pisum (Pea aphid) PE=4 SV=1	PREDICTED: gastrula zinc finger protein xFG20-1-like [Acyrthosiphon pisum]	PREDICTED: Acyrthosiphon pisum gastrula zinc finger protein xFG20-1-like (LOC100570670), mRNA
c40071_g1_i2	--	--	--	--	--	Uncharacterized protein OS=Acyrthosiphon pisum (Pea aphid) PE=4 SV=1	PREDICTED: hypothetical protein LOC100569955 isoform 2 [Acyrthosiphon pisum]	PREDICTED: Acyrthosiphon pisum hypothetical protein LOC100569955, transcript variant 2 (LOC100569955), mRNA
c48356_g1_i1	[E]	Amino acid transport and metabolism	Molecular Function: aminopeptidase activity (GO:0004177);; Biological Process: proteolysis (GO:0006508);; Molecular Function: metallopeptidase activity (GO:0008237);; Molecular Function: zinc ion binding (GO:0008270);;	--	Aminopeptidase N (Precursor) GN=APN1 OS=Plutella xylostella (Diamondback moth) PE=1 SV=1	Aminopeptidase N 3 OS=Aphis glycines (Soybean aphid) PE=2 SV=1	PREDICTED: aminopeptidase N-like, partial [Acyrthosiphon pisum]	Acyrthosiphon pisum membrane alanyl aminopeptidase N (LOC100144773), mRNA
c48896_g1_i1	--	--	--	--	--	Uncharacterized protein OS=Acyrthosiphon pisum (Pea aphid) PE=4 SV=1	PREDICTED: protein inscuteable homolog [Acyrthosiphon pisum]	PREDICTED: Acyrthosiphon pisum protein inscuteable homolog (LOC100168182), mRNA
c53331_g2_i3	--	--	--	--	--	Uncharacterized protein OS=Acyrthosiphon pisum (Pea aphid) PE=4 SV=1	PREDICTED: hypothetical protein LOC100572537 [Acyrthosiphon pisum]	PREDICTED: Acyrthosiphon pisum hypothetical protein LOC100572537 (LOC100572537), mRNA
c53118_g1_i8	[V]	Defense mechanisms	Molecular Function: ATP binding (GO:0005524);; Biological Process: ATP catabolic process (GO:0006200);; Cellular Component: integral component of membrane (GO:0016021);; Molecular Function: ATPase activity, coupled to transmembrane movement of substances (GO:0042626);; Biological Process: transmembrane transport (GO:0055085);;	--	Probable multidrug resistance-associated protein lethal(2)03659 GN=l(2)03659 OS=Drosophila melanogaster (Fruit fly) PE=2 SV=3	Uncharacterized protein OS=Acyrthosiphon pisum (Pea aphid) PE=3 SV=1	PREDICTED: probable multidrug resistance-associated protein lethal(2)03659-like [Acyrthosiphon pisum]	PREDICTED: Acyrthosiphon pisum probable multidrug resistance-associated protein lethal(2)03659-like (LOC100158942), miscRNA
c13641_g1_i1	--	--	--	--	--	Uncharacterized protein OS=Acyrthosiphon pisum (Pea aphid) PE=4 SV=1	PREDICTED: hypothetical protein LOC100571750 [Acyrthosiphon pisum]	--
c7322_g1_i1	--	--	--	--	--	--	--	Acyrthosiphon pisum deoxyribonuclease tatD-like (LOC100161590), mRNA
c50133_g1_i3	--	--	--	--	--	Uncharacterized protein OS=Acyrthosiphon pisum (Pea aphid) PE=4 SV=1	PREDICTED: exocyst complex component 2-like [Acyrthosiphon pisum]	PREDICTED: Acyrthosiphon pisum REM2- and Rab-like small GTPase 1-like (LOC100166634), mRNA
c73874_g1_i1	--	--	--	--	--	Uncharacterized protein OS=Acyrthosiphon pisum (Pea aphid) PE=4 SV=1	PREDICTED: WD repeat-containing protein 96-like [Acyrthosiphon pisum]	PREDICTED: Acyrthosiphon pisum WD repeat-containing protein 96-like (LOC100574441), mRNA
c52589_g3_i1	--	--	--	--	--	--	--	PREDICTED: Acyrthosiphon pisum DDB1- and CUL4-associated factor 8-like (LOC100568655), mRNA
c52148_g5_i2	--	--	Molecular Function: alpha-galactosidase activity (GO:0004557);; Cellular Component: cytoplasm (GO:0005737);; Biological Process: oligosaccharide metabolic process (GO:0009311);; Biological Process: glycoside catabolic process (GO:0016139);; Biological Process: glycosylceramide catabolic process (GO:0046477);;	K01189|0.0|api:100168844|similar to CG7997 CG7997-PA	Probable alpha-galactosidase (Precursor) GN=melA OS=Dictyostelium discoideum (Slime mold) PE=3 SV=1	Uncharacterized protein OS=Acyrthosiphon pisum (Pea aphid) PE=4 SV=1	PREDICTED: alpha-N-acetylgalactosaminidase-like [Acyrthosiphon pisum]	PREDICTED: Acyrthosiphon pisum alpha-N-acetylgalactosaminidase-like (LOC100168844), mRNA
c39649_g1_i2	--	--	--	--	--	--	PREDICTED: hypothetical protein LOC100159482 isoform 2 [Acyrthosiphon pisum]	PREDICTED: Acyrthosiphon pisum hypothetical protein LOC100159482, transcript variant 3 (LOC100159482), mRNA
c40906_g1_i2	--	--	--	--	Location of vulva defective 1 (Precursor) GN=lov-1 OS=Caenorhabditis elegans PE=1 SV=4	Uncharacterized protein OS=Acyrthosiphon pisum (Pea aphid) PE=4 SV=1	PREDICTED: hypothetical protein LOC100573940 [Acyrthosiphon pisum]	PREDICTED: Acyrthosiphon pisum hypothetical protein LOC100573940 (LOC100573940), mRNA
c51727_g2_i4	[R]	General function prediction only	--	--	Cytoplasmic dynein 1 intermediate chain GN=sw OS=Drosophila melanogaster (Fruit fly) PE=1 SV=3	Uncharacterized protein OS=Acyrthosiphon pisum (Pea aphid) PE=4 SV=1	PREDICTED: protein phosphatase 1 regulatory subunit 12C-like [Acyrthosiphon pisum]	PREDICTED: Acyrthosiphon pisum protein phosphatase 1 regulatory subunit 12C-like (LOC100166854), mRNA
c50562_g1_i1	[R]	General function prediction only	Biological Process: nitrogen compound metabolic process (GO:0006807);; Molecular Function: hydrolase activity, acting on carbon-nitrogen (but not peptide) bonds (GO:0016810);;	--	Nitrilase homolog 2 GN=nit2 OS=Dictyostelium discoideum (Slime mold) PE=3 SV=1	Uncharacterized protein OS=Acyrthosiphon pisum (Pea aphid) PE=4 SV=1	PREDICTED: omega-amidase NIT2-like [Acyrthosiphon pisum]	PREDICTED: Acyrthosiphon pisum omega-amidase NIT2-like (LOC100161541), mRNA
c63000_g1_i1	--	--	--	--	--	--	--	PREDICTED: Acyrthosiphon pisum vesicle transport through interaction with t-SNAREs homolog 1A-like (LOC100572849), mRNA
c19237_g1_i1	--	--	--	--	--	Uncharacterized protein OS=Acyrthosiphon pisum (Pea aphid) PE=4 SV=1	PREDICTED: hypothetical protein LOC100573590 [Acyrthosiphon pisum]	PREDICTED: Acyrthosiphon pisum hypothetical LOC100569659 (LOC100569659), miscRNA
c62980_g1_i1	--	--	--	--	--	Uncharacterized protein OS=Acyrthosiphon pisum (Pea aphid) PE=4 SV=1	PREDICTED: hypothetical protein LOC100569403 [Acyrthosiphon pisum]	--
c48435_g1_i1	[R]	General function prediction only	Biological Process: formation of translation preinitiation complex (GO:0001731);; Molecular Function: translation initiation factor activity (GO:0003743);; Cellular Component: eukaryotic translation initiation factor 3 complex (GO:0005852);; Biological Process: regulation of translational initiation (GO:0006446);; Cellular Component: eukaryotic 43S preinitiation complex (GO:0016282);; Cellular Co…	K03246|0.0|api:100162604|similar to eukaryotic translation initiation factor 3 subunit 2 beta	Eukaryotic translation initiation factor 3 subunit I OS=Bombyx mori (Silk moth) PE=2 SV=1	Eukaryotic translation initiation factor 3 subunit I OS=Acyrthosiphon pisum (Pea aphid) PE=3 SV=1	PREDICTED: eukaryotic translation initiation factor 3 subunit I-like [Acyrthosiphon pisum]	Acyrthosiphon pisum eukaryotic translation initiation factor 3 subunit 2 beta-like (LOC100159425), mRNA
c46085_g1_i1	--	--	--	--	--	--	--	Plasmodium falciparum 3D7 chromosome 9
c41012_g1_i1	--	--	--	--	--	Uncharacterized protein OS=Acyrthosiphon pisum (Pea aphid) PE=3 SV=1	PREDICTED: hypothetical protein LOC100574593 [Acyrthosiphon pisum]	PREDICTED: Acyrthosiphon pisum hypothetical protein LOC100574593 (LOC100574593), mRNA
c20638_g1_i1	--	--	--	--	--	Uncharacterized protein OS=Acyrthosiphon pisum (Pea aphid) PE=4 SV=1	--	--
c46970_g1_i5	[O]	Posttranslational modification, protein turnover, chaperones	Molecular Function: protoheme IX farnesyltransferase activity (GO:0008495);; Cellular Component: integral component of membrane (GO:0016021);; Molecular Function: kinase activity (GO:0016301);; Biological Process: heme O biosynthetic process (GO:0048034);;	K08269|0.0|api:100159542|similar to GA10675-PA	Serine/threonine-protein kinase unc-51 GN=unc-51 OS=Caenorhabditis elegans PE=1 SV=1	Uncharacterized protein OS=Acyrthosiphon pisum (Pea aphid) PE=4 SV=1	PREDICTED: serine/threonine-protein kinase unc-51-like [Acyrthosiphon pisum]	PREDICTED: Acyrthosiphon pisum serine/threonine-protein kinase unc-51-like (LOC100159542), mRNA
c42521_g2_i4	[R]	General function prediction only	Molecular Function: hydrolase activity (GO:0016787);;	--	--	Uncharacterized protein OS=Acyrthosiphon pisum (Pea aphid) PE=4 SV=1	PREDICTED: monoacylglycerol lipase ABHD12-like isoform 1 [Acyrthosiphon pisum]	PREDICTED: Acyrthosiphon pisum monoacylglycerol lipase ABHD12-like, transcript variant 1 (LOC100575029), mRNA
c45609_g1_i2	--	--	--	--	Sex muscle abnormal protein 5 GN=sem-5 OS=Caenorhabditis elegans PE=1 SV=1	Uncharacterized protein OS=Acyrthosiphon pisum (Pea aphid) PE=4 SV=1	PREDICTED: CD2-associated protein-like [Acyrthosiphon pisum]	PREDICTED: Acyrthosiphon pisum CD2-associated protein-like (LOC100163454), mRNA
c98594_g1_i1	--	--	Molecular Function: actin binding (GO:0003779);; Biological Process: phosphate-containing compound metabolic process (GO:0006796);; Cellular Component: integral component of membrane (GO:0016021);; Molecular Function: hydrolase activity (GO:0016787);; Biological Process: primary metabolic process (GO:0044238);; Biological Process: organic substance metabolic process (GO:0071704);;	--	Putative leucine-rich repeat-containing protein DDB_G0290503 GN=DDB_G0290503 OS=Dictyostelium discoideum (Slime mold) PE=4 SV=1	Uncharacterized protein OS=Nasonia vitripennis (Parasitic wasp) PE=4 SV=1	PREDICTED: hypothetical protein LOC100167295 [Acyrthosiphon pisum]	PREDICTED: Acyrthosiphon pisum hypothetical protein LOC100167295 (LOC100167295), mRNA
c44616_g4_i2	--	--	Biological Process: dephosphorylation (GO:0016311);; Molecular Function: phosphatase activity (GO:0016791);;	K01104|0.0|phu:Phum_PHUM607650|hypothetical protein	Myotubularin-related protein 3 GN=mtm-3 OS=Caenorhabditis elegans PE=1 SV=2	Putative uncharacterized protein GN=Phum_PHUM607650 OS=Pediculus humanus subsp. corporis (Body louse) PE=4 SV=1	PREDICTED: myotubularin-related protein 4-like [Acyrthosiphon pisum]	PREDICTED: Acyrthosiphon pisum myotubularin-related protein 4-like (LOC100167896), mRNA
c46973_g1_i2	--	--	--	--	--	Uncharacterized protein OS=Acyrthosiphon pisum (Pea aphid) PE=4 SV=1	PREDICTED: transmembrane protein 135-like [Acyrthosiphon pisum]	PREDICTED: Acyrthosiphon pisum transmembrane protein 135-like (LOC100165316), mRNA
c12315_g1_i1	--	--	--	--	--	Uncharacterized protein OS=Acyrthosiphon pisum (Pea aphid) PE=4 SV=1	PREDICTED: craniofacial development protein 2-like [Acyrthosiphon pisum]	--
c43978_g1_i2	--	--	Biological Process: cell adhesion (GO:0007155);; Cellular Component: integral component of membrane (GO:0016021);; Biological Process: tissue regeneration (GO:0042246);;	--	--	Uncharacterized protein OS=Acyrthosiphon pisum (Pea aphid) PE=4 SV=1	PREDICTED: ninjurin-1-like isoform 2 [Acyrthosiphon pisum]	PREDICTED: Acyrthosiphon pisum ninjurin-1-like, transcript variant 2 (LOC100161829), mRNA
c52478_g2_i2	--	--	--	--	--	Uncharacterized protein OS=Acyrthosiphon pisum (Pea aphid) PE=4 SV=1	PREDICTED: hypothetical protein LOC100570428 [Acyrthosiphon pisum]	--
c128723_g1_i1	--	--	--	--	--	Uncharacterized protein OS=Acyrthosiphon pisum (Pea aphid) PE=4 SV=1	--	--
c43462_g1_i2	--	--	--	--	--	--	PREDICTED: hypothetical protein LOC100574453 [Acyrthosiphon pisum]	PREDICTED: Acyrthosiphon pisum hypothetical protein LOC100574453 (LOC100574453), mRNA
c8770_g1_i1	--	--	--	--	--	--	--	Acyrthosiphon pisum mRNA, clone: ACI0AAF9YI09, full-insert cDNA sequence based on ESTs (5'-EST:ACI0AAF9YI09AAM1, 3'-EST ACI2AAF2YA12BBM1)
c30090_g1_i1	--	--	--	--	--	Uncharacterized protein OS=Acyrthosiphon pisum (Pea aphid) PE=4 SV=1	--	Acyrthosiphon pisum ACYPI009545 mRNA, clone: 376C15, complete cds, full-insert cDNA sequence based on the ESTs (5'-EST:FF305506, 3'-EST:FF306977)
c54267_g1_i1	--	--	--	--	--	Uncharacterized protein OS=Acyrthosiphon pisum (Pea aphid) PE=4 SV=1	conserved hypothetical protein [Pediculus humanus corporis]	--
c49108_g1_i4	[P]	Inorganic ion transport and metabolism	--	--	Probable zinc transporter protein DDB_G0282067 GN=DDB_G0282067 OS=Dictyostelium discoideum (Slime mold) PE=2 SV=1	Uncharacterized protein OS=Acyrthosiphon pisum (Pea aphid) PE=4 SV=1	PREDICTED: zinc transporter 1-like isoform 1 [Acyrthosiphon pisum]	PREDICTED: Acyrthosiphon pisum zinc transporter 1-like, transcript variant 2 (LOC100163422), mRNA
c121931_g1_i1	--	--	--	--	--	--	--	PREDICTED: Acyrthosiphon pisum hypothetical protein LOC100162861, transcript variant 2 (LOC100162861), mRNA
c46546_g2_i1	--	--	--	--	--	--	--	PREDICTED: Acyrthosiphon pisum hypothetical protein LOC100160120 (LOC100160120), mRNA
c7851_g1_i1	--	--	Cellular Component: mitochondrial inner membrane presequence translocase complex (GO:0005744);; Molecular Function: P-P-bond-hydrolysis-driven protein transmembrane transporter activity (GO:0015450);; Biological Process: protein import into mitochondrial inner membrane (GO:0045039);; Molecular Function: metal ion binding (GO:0046872);;	--	Mitochondrial import inner membrane translocase subunit Tim8 GN=Tim8 OS=Drosophila melanogaster (Fruit fly) PE=3 SV=1	Uncharacterized protein GN=ACYPI008610 OS=Acyrthosiphon pisum (Pea aphid) PE=4 SV=1	mitochondrial import inner membrane translocase subunit Tim8 [Acyrthosiphon pisum]	Acyrthosiphon pisum translocase of inner mitochondrial membrane 8 homolog (Timm8), mRNA >gi|239789787|dbj|AK341007.1| Acyrthosiphon pisum ACYPI008610 mRNA, clone: 601O1, complete cds, full-insert cDNA sequence based on the ESTs (5'-EST:FF326350, 3'-EST:FF328199)
c53421_g1_i2	--	--	--	--	--	Uncharacterized protein OS=Acyrthosiphon pisum (Pea aphid) PE=4 SV=1	PREDICTED: androgen-induced gene 1 protein-like [Acyrthosiphon pisum]	PREDICTED: Acyrthosiphon pisum androgen-induced gene 1 protein-like (LOC100572651), mRNA
c52681_g2_i9	--	--	--	--	--	Uncharacterized protein OS=Acyrthosiphon pisum (Pea aphid) PE=4 SV=1	PREDICTED: phosphatidylinositol-binding clathrin assembly protein LAP-like isoform 3 [Acyrthosiphon pisum]	PREDICTED: Acyrthosiphon pisum phosphatidylinositol-binding clathrin assembly protein LAP-like, transcript variant 4 (LOC100164083), mRNA
c105608_g1_i1	--	--	--	--	--	Uncharacterized protein OS=Acyrthosiphon pisum (Pea aphid) PE=4 SV=1	hypothetical protein TcasGA2_TC000010 [Tribolium castaneum]	--
c51575_g1_i3	--	--	--	--	Probable RNA-directed DNA polymerase from transposon BS GN=RTase OS=Drosophila melanogaster (Fruit fly) PE=2 SV=1	Uncharacterized protein OS=Acyrthosiphon pisum (Pea aphid) PE=4 SV=1	GK15599 [Drosophila willistoni]	PREDICTED: Acyrthosiphon pisum hypothetical LOC100574060 (LOC100574060), miscRNA
c50648_g1_i2	--	--	--	K06316|0.0|api:100163005|similar to Protein RFT1 homolog	Protein RFT1 homolog GN=CG3149 OS=Drosophila melanogaster (Fruit fly) PE=2 SV=1	Uncharacterized protein OS=Acyrthosiphon pisum (Pea aphid) PE=4 SV=1	PREDICTED: protein RFT1 homolog [Acyrthosiphon pisum]	PREDICTED: Acyrthosiphon pisum protein RFT1 homolog (LOC100163005), mRNA
c38493_g1_i3	--	--	--	K14410|5e-17|api:100168134|similar to acid phosphatase-1	--	Uncharacterized protein OS=Acyrthosiphon pisum (Pea aphid) PE=4 SV=1	PREDICTED: testicular acid phosphatase homolog [Acyrthosiphon pisum]	PREDICTED: Acyrthosiphon pisum testicular acid phosphatase homolog (LOC100168134), mRNA
c25224_g1_i1	[MG]	--	Biological Process: phagocytosis (GO:0006909);; Biological Process: determination of adult lifespan (GO:0008340);;	K13356|0.0|api:100168085|similar to CG30427 CG30427-PC	Putative fatty acyl-CoA reductase CG5065 GN=CG5065 OS=Drosophila melanogaster (Fruit fly) PE=3 SV=1	Uncharacterized protein OS=Acyrthosiphon pisum (Pea aphid) PE=4 SV=1	PREDICTED: putative fatty acyl-CoA reductase CG5065-like [Acyrthosiphon pisum]	PREDICTED: Acyrthosiphon pisum putative fatty acyl-CoA reductase CG5065-like (LOC100168085), mRNA
c27323_g1_i1	[C]	Energy production and conversion	Biological Process: tricarboxylic acid cycle (GO:0006099);; Molecular Function: succinate dehydrogenase (ubiquinone) activity (GO:0008177);; Biological Process: electron transport chain (GO:0022900);; Molecular Function: flavin adenine dinucleotide binding (GO:0050660);;	K00234|0.0|api:100166540|similar to AGAP010429-PA	Succinate dehydrogenase [ubiquinone] flavoprotein subunit, mitochondrial (Precursor) GN=SdhA OS=Drosophila melanogaster (Fruit fly) PE=2 SV=3	Uncharacterized protein OS=Acyrthosiphon pisum (Pea aphid) PE=4 SV=1	PREDICTED: succinate dehydrogenase [ubiquinone] flavoprotein subunit, mitochondrial-like [Acyrthosiphon pisum]	PREDICTED: Acyrthosiphon pisum succinate dehydrogenase [ubiquinone] flavoprotein subunit, mitochondrial-like (LOC100166540), mRNA
c46255_g1_i1	--	--	--	--	Uncharacterized protein PF11_0213 GN=PF11_0213 OS=Plasmodium falciparum (isolate 3D7) PE=2 SV=2	Uncharacterized protein OS=Acyrthosiphon pisum (Pea aphid) PE=4 SV=1	PREDICTED: hypothetical protein LOC100165888 [Acyrthosiphon pisum]	PREDICTED: Acyrthosiphon pisum hypothetical protein LOC100165888 (LOC100165888), mRNA
c50008_g2_i4	--	--	--	--	Protein king tubby GN=king-tubby OS=Anopheles gambiae (African malaria mosquito) PE=3 SV=4	Uncharacterized protein OS=Acyrthosiphon pisum (Pea aphid) PE=4 SV=1	PREDICTED: protein king tubby-like [Acyrthosiphon pisum]	PREDICTED: Acyrthosiphon pisum protein king tubby-like (LOC100162125), mRNA
c51872_g2_i3	[E]	Amino acid transport and metabolism	Molecular Function: oxidoreductase activity, acting on CH-OH group of donors (GO:0016614);;	--	Glucose dehydrogenase [acceptor] short protein (Precursor) GN=Gld OS=Drosophila pseudoobscura pseudoobscura (Fruit fly) PE=3 SV=4	Uncharacterized protein OS=Acyrthosiphon pisum (Pea aphid) PE=3 SV=1	PREDICTED: glucose dehydrogenase [acceptor]-like [Acyrthosiphon pisum]	PREDICTED: Acyrthosiphon pisum glucose dehydrogenase [acceptor]-like (LOC100167651), mRNA
c60243_g1_i1	--	--	--	--	--	Uncharacterized protein OS=Acyrthosiphon pisum (Pea aphid) PE=4 SV=1	PREDICTED: hypothetical protein LOC100166562 [Acyrthosiphon pisum]	--
c25797_g1_i1	--	--	--	--	--	--	--	PREDICTED: Acyrthosiphon pisum armadillo segment polarity protein-like (LOC100166193), mRNA
c59536_g1_i1	--	--	--	--	--	Uncharacterized protein (Fragment) OS=Acyrthosiphon pisum (Pea aphid) PE=4 SV=1	conserved hypothetical protein [Culex quinquefasciatus]	--
c47820_g1_i3	--	--	Cellular Component: intracellular (GO:0005622);; Biological Process: transport (GO:0006810);;	--	Phosphatidylinositol transfer protein 1 GN=pitA OS=Dictyostelium discoideum (Slime mold) PE=1 SV=1	Uncharacterized protein OS=Acyrthosiphon pisum (Pea aphid) PE=4 SV=1	uncharacterized protein LOC100162809 [Acyrthosiphon pisum]	Acyrthosiphon pisum mRNA, clone: ACI0AAF13YO20, full-insert cDNA sequence based on ESTs (5'-EST:ACI0AAF13YO20AAM1, 3'-EST ACI2AAF3YG09BBM1)
c92015_g1_i1	--	--	--	--	--	Microtubule-associated protein OS=Acyrthosiphon pisum (Pea aphid) PE=4 SV=1	--	--
c44132_g1_i1	[R]	General function prediction only	--	--	Putative steroid dehydrogenase 4 GN=stdh-4 OS=Caenorhabditis elegans PE=3 SV=2	Uncharacterized protein OS=Acyrthosiphon pisum (Pea aphid) PE=4 SV=1	PREDICTED: estradiol 17-beta-dehydrogenase 12-like isoform 1 [Acyrthosiphon pisum]	TSA: Aphis craccivora Aphis_trimmed_contig_3763 transcribed RNA sequence
c53148_g1_i2	[D]	Cell cycle control, cell division, chromosome partitioning	--	--	Mushroom body large-type Kenyon cell-specific protein 1 GN=Mblk-1 OS=Apis mellifera (Honeybee) PE=1 SV=1	Uncharacterized protein OS=Acyrthosiphon pisum (Pea aphid) PE=4 SV=1	PREDICTED: hypothetical protein LOC100161761 [Acyrthosiphon pisum]	PREDICTED: Acyrthosiphon pisum hypothetical protein LOC100161761 (LOC100161761), mRNA
c46651_g1_i1	--	--	Biological Process: cellular process (GO:0009987);;	--	--	Uncharacterized protein OS=Acyrthosiphon pisum (Pea aphid) PE=4 SV=1	PREDICTED: tudor domain-containing protein 7-like isoform 1 [Acyrthosiphon pisum]	PREDICTED: Acyrthosiphon pisum hypothetical protein LOC100159123, transcript variant 1 (LOC100159123), mRNA
c39455_g2_i1	--	--	--	--	--	Uncharacterized protein OS=Acyrthosiphon pisum (Pea aphid) PE=4 SV=1	--	--
c42881_g1_i1	[V]	Defense mechanisms	Molecular Function: nucleoside-triphosphatase activity (GO:0017111);;	--	Probable multidrug resistance-associated protein lethal(2)03659 GN=l(2)03659 OS=Drosophila melanogaster (Fruit fly) PE=2 SV=3	Uncharacterized protein OS=Acyrthosiphon pisum (Pea aphid) PE=3 SV=1	PREDICTED: probable multidrug resistance-associated protein lethal(2)03659-like isoform 2 [Acyrthosiphon pisum]	PREDICTED: Acyrthosiphon pisum probable multidrug resistance-associated protein lethal(2)03659-like, transcript variant 1 (LOC100161113), mRNA
c93882_g1_i1	--	--	--	--	--	Uncharacterized protein (Fragment) OS=Acyrthosiphon pisum (Pea aphid) PE=4 SV=1	PREDICTED: hypothetical protein LOC100572086 [Acyrthosiphon pisum]	--
c47954_g2_i2	[R]	General function prediction only	Biological Process: regulation of alternative mRNA splicing, via spliceosome (GO:0000381);; Molecular Function: nucleic acid binding (GO:0003676);;	--	Polyadenylate-binding protein 1-A GN=pabpc1A OS=Dictyostelium discoideum (Slime mold) PE=1 SV=1	Uncharacterized protein OS=Acyrthosiphon pisum (Pea aphid) PE=4 SV=1	PREDICTED: nucleolysin TIA-1 isoform p40-like isoform 2 [Acyrthosiphon pisum]	PREDICTED: Acyrthosiphon pisum nucleolysin TIA-1 isoform p40-like, transcript variant 1 (LOC100161686), mRNA
c51430_g1_i1	--	--	--	--	--	Uncharacterized protein OS=Acyrthosiphon pisum (Pea aphid) PE=4 SV=1	PREDICTED: hypothetical protein LOC100161797 [Acyrthosiphon pisum]	PREDICTED: Acyrthosiphon pisum hypothetical protein LOC100161797 (LOC100161797), mRNA
c41070_g1_i1	--	--	--	--	--	--	--	PREDICTED: Acyrthosiphon pisum hypothetical protein LOC100571551 (LOC100571551), mRNA
c68958_g1_i1	--	--	--	--	Longitudinals lacking protein, isoforms A/B/D/L GN=lola OS=Drosophila melanogaster (Fruit fly) PE=1 SV=1	Longitudinals lacking protein, isoforms A/B/D/L GN=EAG_06756 OS=Camponotus floridanus (Florida carpenter ant) PE=4 SV=1	Longitudinals lacking protein, isoforms A/B/D/L [Camponotus floridanus]	--
c49260_g2_i1	--	--	--	--	--	Uncharacterized protein OS=Acyrthosiphon pisum (Pea aphid) PE=4 SV=1	--	--
c6387_g1_i1	--	--	Molecular Function: GTPase activity (GO:0003924);; Molecular Function: GTP binding (GO:0005525);; Biological Process: GTP catabolic process (GO:0006184);; Biological Process: small GTPase mediated signal transduction (GO:0007264);; Cellular Component: membrane (GO:0016020);;	K07208|6e-13|api:100167864|similar to RAS	--	Uncharacterized protein GN=ACYPI008618 OS=Acyrthosiphon pisum (Pea aphid) PE=2 SV=1	GTP-binding protein Rheb-like [Acyrthosiphon pisum]	Acyrthosiphon pisum GTP-binding protein Rheb homolog (LOC100158962), mRNA >gi|239788666|dbj|AK340383.1| Acyrthosiphon pisum ACYPI000378 mRNA, clone: 134E11, complete cds, full-insert cDNA sequence based on the ESTs (5'-EST:EX612909, 3'-EST:EX614710)
c37876_g1_i1	[K]	Transcription	Molecular Function: DNA binding (GO:0003677);; Molecular Function: DNA-directed RNA polymerase activity (GO:0003899);; Cellular Component: DNA-directed RNA polymerase II, core complex (GO:0005665);; Cellular Component: polytene chromosome puff (GO:0005703);; Cellular Component: cytoplasm (GO:0005737);; Cellular Component: microtubule associated complex (GO:0005875);; Biological Process: transcrip…	K03011|0.0|api:100160474|similar to DNA-directed RNA polymerase II polypeptide	DNA-directed RNA polymerase II subunit rpb3 GN=polr2c OS=Dictyostelium discoideum (Slime mold) PE=3 SV=1	Uncharacterized protein GN=ACYPI001769 OS=Acyrthosiphon pisum (Pea aphid) PE=2 SV=1	DNA-directed RNA polymerase II polypeptide-like [Acyrthosiphon pisum]	Acyrthosiphon pisum DNA-directed RNA polymerase II polypeptide-like (LOC100160474), mRNA
c84244_g1_i1	--	--	--	--	Nucleic-acid-binding protein from transposon X-element GN=ORF1 OS=Drosophila melanogaster (Fruit fly) PE=4 SV=1	Uncharacterized protein OS=Acyrthosiphon pisum (Pea aphid) PE=4 SV=1	PREDICTED: RNA-directed DNA polymerase from mobile element jockey-like [Acyrthosiphon pisum]	--
c51764_g1_i3	--	--	Molecular Function: binding (GO:0005488);;	K05628|0.0|api:100168816|similar to arginine glutamic acid dipeptide (RE) repeats	Egg-laying defective protein 27 GN=egl-27 OS=Caenorhabditis elegans PE=2 SV=2	Uncharacterized protein OS=Acyrthosiphon pisum (Pea aphid) PE=4 SV=1	PREDICTED: hypothetical protein LOC100168816 [Acyrthosiphon pisum]	PREDICTED: Acyrthosiphon pisum hypothetical protein LOC100168816 (LOC100168816), mRNA
c45648_g1_i6	--	--	--	--	Kelch-like protein diablo GN=dbo OS=Drosophila mojavensis (Fruit fly) PE=3 SV=1	Uncharacterized protein OS=Acyrthosiphon pisum (Pea aphid) PE=4 SV=1	PREDICTED: influenza virus NS1A-binding protein-like isoform 1 [Acyrthosiphon pisum]	PREDICTED: Acyrthosiphon pisum influenza virus NS1A-binding protein-like, transcript variant 2 (LOC100159317), mRNA
c51479_g1_i7	--	--	--	--	Transposable element P transposase GN=T OS=Drosophila melanogaster (Fruit fly) PE=1 SV=2	Uncharacterized protein OS=Acyrthosiphon pisum (Pea aphid) PE=4 SV=1	Transposable element P transposase [Camponotus floridanus]	--
c45044_g1_i3	[UR]	--	--	--	--	Uncharacterized protein OS=Acyrthosiphon pisum (Pea aphid) PE=4 SV=1	PREDICTED: sorting nexin-2-like [Acyrthosiphon pisum]	PREDICTED: Acyrthosiphon pisum sorting nexin-2-like (LOC100160254), mRNA
c31329_g1_i1	--	--	--	--	--	Uncharacterized protein OS=Acyrthosiphon pisum (Pea aphid) PE=4 SV=1	PREDICTED: hypothetical protein LOC100573319 [Acyrthosiphon pisum]	--
c50816_g1_i3	--	--	--	K09054|1e-53|nvi:100122162|Atf6, NV11183	Probable basic-leucine zipper transcription factor E GN=bzpE OS=Dictyostelium discoideum (Slime mold) PE=3 SV=1	Uncharacterized protein (Fragment) OS=Acyrthosiphon pisum (Pea aphid) PE=4 SV=1	PREDICTED: cyclic AMP-dependent transcription factor ATF-6 alpha-like [Acyrthosiphon pisum]	PREDICTED: Acyrthosiphon pisum cyclic AMP-dependent transcription factor ATF-6 alpha-like (LOC100571138), mRNA
c120727_g1_i1	--	--	--	K14616|9e-42|api:100168446|similar to cubulin	--	Uncharacterized protein OS=Acyrthosiphon pisum (Pea aphid) PE=4 SV=1	PREDICTED: cubilin-like [Acyrthosiphon pisum]	PREDICTED: Acyrthosiphon pisum cubilin-like (LOC100568691), mRNA
c53427_g5_i2	--	--	--	--	--	Uncharacterized protein OS=Acyrthosiphon pisum (Pea aphid) PE=4 SV=1	PREDICTED: hypothetical protein LOC100165230 [Acyrthosiphon pisum]	PREDICTED: Acyrthosiphon pisum hypothetical protein LOC100165230 (LOC100165230), mRNA
c52333_g1_i5	[R]	General function prediction only	Molecular Function: hydrolase activity (GO:0016787);;	--	Activating signal cointegrator 1 complex subunit 3 GN=ascc3 OS=Dictyostelium discoideum (Slime mold) PE=3 SV=1	Uncharacterized protein OS=Acyrthosiphon pisum (Pea aphid) PE=4 SV=1	PREDICTED: activating signal cointegrator 1 complex subunit 3 [Acyrthosiphon pisum]	PREDICTED: Acyrthosiphon pisum activating signal cointegrator 1 complex subunit 3 (Ascc3), mRNA
c44375_g1_i1	[RTKL]	--	Molecular Function: protein serine/threonine kinase activity (GO:0004674);; Molecular Function: ATP binding (GO:0005524);; Biological Process: protein phosphorylation (GO:0006468);;	K08867|0.0|api:100160817|similar to serine/threonine-protein kinase wnk 1,3,4	Nuclear receptor-binding protein homolog GN=Madm OS=Drosophila melanogaster (Fruit fly) PE=1 SV=1	Uncharacterized protein OS=Acyrthosiphon pisum (Pea aphid) PE=4 SV=1	PREDICTED: hypothetical protein LOC100160817 [Acyrthosiphon pisum]	PREDICTED: Acyrthosiphon pisum hypothetical protein LOC100160817 (LOC100160817), mRNA
c46715_g1_i3	[J]	Translation, ribosomal structure and biogenesis	Cellular Component: mRNA cleavage and polyadenylation specificity factor complex (GO:0005847);; Biological Process: mRNA polyadenylation (GO:0006378);; Biological Process: mRNA cleavage (GO:0006379);; Molecular Function: hydrolase activity (GO:0016787);; Biological Process: neurogenesis (GO:0022008);; Cellular Component: integrator complex (GO:0032039);; Biological Process: snRNA 3'-end processin…	K13148|1e-141|api:100166176|similar to GA15164-PA	Integrator complex subunit 11 homolog GN=ints11 OS=Dictyostelium discoideum (Slime mold) PE=3 SV=1	Uncharacterized protein OS=Acyrthosiphon pisum (Pea aphid) PE=4 SV=1	PREDICTED: integrator complex subunit 11-like isoform 1 [Acyrthosiphon pisum]	PREDICTED: Acyrthosiphon pisum integrator complex subunit 11-like, transcript variant 2 (LOC100166176), mRNA
c52018_g5_i1	[G]	Carbohydrate transport and metabolism	Biological Process: metabolic process (GO:0008152);; Molecular Function: transferase activity, transferring phosphorus-containing groups (GO:0016772);;	K00849|0.0|api:100168735|similar to galactokinase 2	Galactokinase GN=galK OS=Dictyostelium discoideum (Slime mold) PE=3 SV=1	Uncharacterized protein OS=Acyrthosiphon pisum (Pea aphid) PE=3 SV=1	PREDICTED: n-acetylgalactosamine kinase-like [Acyrthosiphon pisum]	PREDICTED: Acyrthosiphon pisum n-acetylgalactosamine kinase-like (LOC100168735), mRNA
c44566_g1_i2	--	--	Molecular Function: binding (GO:0005488);; Molecular Function: oxidoreductase activity (GO:0016491);;	--	Cytochrome P450 6k1 GN=CYP6K1 OS=Blattella germanica (German cockroach) PE=2 SV=1	Uncharacterized protein OS=Acyrthosiphon pisum (Pea aphid) PE=3 SV=1	PREDICTED: cytochrome P450 6a2-like [Acyrthosiphon pisum]	PREDICTED: Acyrthosiphon pisum cytochrome P450 6a2-like (LOC100163195), mRNA
c89311_g1_i1	--	--	--	--	--	--	--	PREDICTED: Acyrthosiphon pisum hypothetical protein LOC100574391 (LOC100574391), mRNA
c72462_g1_i1	--	--	--	--	--	--	--	Acyrthosiphon pisum BAC VMRC38-10-A7 (Benaroya Research Institute VMRC38 Acrythosiphon pisum (Pea Aphid) BAC library) complete sequence
c50231_g1_i1	--	--	--	--	Protein lingerer GN=lig OS=Aedes aegypti (Yellowfever mosquito) PE=3 SV=1	Uncharacterized protein OS=Acyrthosiphon pisum (Pea aphid) PE=4 SV=1	PREDICTED: hypothetical protein LOC100166678 [Acyrthosiphon pisum]	PREDICTED: Acyrthosiphon pisum hypothetical protein LOC100166678 (LOC100166678), mRNA
c103487_g1_i1	--	--	--	--	--	--	--	Acyrthosiphon pisum ACYPI51193 mRNA, clone: 385O19, complete cds, full-insert cDNA sequence based on the ESTs (5'-EST:FF295231, 3'-EST:FF296859)
c44878_g1_i1	--	--	--	--	Transcription factor E2f GN=E2f OS=Drosophila melanogaster (Fruit fly) PE=1 SV=2	Uncharacterized protein OS=Acyrthosiphon pisum (Pea aphid) PE=3 SV=1	PREDICTED: transcription factor E2F5-like [Acyrthosiphon pisum]	PREDICTED: Acyrthosiphon pisum transcription factor E2F5-like (LOC100159390), mRNA
c52723_g1_i9	--	--	--	--	--	--	--	PREDICTED: Acyrthosiphon pisum hypothetical LOC100576003 (LOC100576003), miscRNA
c112442_g1_i1	--	--	--	--	--	Uncharacterized protein OS=Acyrthosiphon pisum (Pea aphid) PE=4 SV=1	PREDICTED: hypothetical protein LOC100573963 [Acyrthosiphon pisum]	--
c851_g1_i1	--	--	Molecular Function: catalytic activity (GO:0003824);;	--	Mariner Mos1 transposase GN=mariner\T OS=Drosophila mauritiana (Fruit fly) PE=1 SV=1	Uncharacterized protein OS=Acyrthosiphon pisum (Pea aphid) PE=4 SV=1	PREDICTED: histone-lysine N-methyltransferase SETMAR-like [Acyrthosiphon pisum]	--
c48808_g1_i7	[R]	General function prediction only	Biological Process: cytoskeleton organization (GO:0007010);; Biological Process: signal transduction (GO:0007165);;	--	Ankyrin repeat and KH domain-containing protein mask GN=mask OS=Drosophila melanogaster (Fruit fly) PE=1 SV=2	Uncharacterized protein OS=Acyrthosiphon pisum (Pea aphid) PE=4 SV=1	PREDICTED: hypothetical protein LOC100167340 [Acyrthosiphon pisum]	PREDICTED: Acyrthosiphon pisum hypothetical protein LOC100167340 (LOC100167340), mRNA
c31262_g1_i1	[F]	Nucleotide transport and metabolism	Molecular Function: uridine phosphorylase activity (GO:0004850);; Cellular Component: cytoplasm (GO:0005737);; Biological Process: nucleoside metabolic process (GO:0009116);; Biological Process: nucleotide catabolic process (GO:0009166);; Biological Process: gravitaxis (GO:0042332);;	K00757|0.0|api:100166871|similar to CG6330 CG6330-PB	--	Uncharacterized protein OS=Acyrthosiphon pisum (Pea aphid) PE=4 SV=1	PREDICTED: uridine phosphorylase 2-like isoform 1 [Acyrthosiphon pisum]	PREDICTED: Acyrthosiphon pisum uridine phosphorylase 2-like, transcript variant 1 (LOC100166871), mRNA
c52130_g1_i6	--	--	--	--	--	Uncharacterized protein OS=Acyrthosiphon pisum (Pea aphid) PE=4 SV=1	PREDICTED: hypothetical protein LOC100166579 [Acyrthosiphon pisum]	PREDICTED: Acyrthosiphon pisum hypothetical protein LOC100166579 (LOC100166579), mRNA
c53258_g5_i10	[ER]	--	Molecular Function: sodium-dependent multivitamin transmembrane transporter activity (GO:0008523);; Cellular Component: integral component of membrane (GO:0016021);; Biological Process: vitamin transport (GO:0051180);; Biological Process: transmembrane transport (GO:0055085);;	K14388|0.0|api:100169257|similar to sodium/solute symporter	Putative sodium-dependent multivitamin transporter GN=CG32669 OS=Drosophila melanogaster (Fruit fly) PE=2 SV=1	Uncharacterized protein OS=Acyrthosiphon pisum (Pea aphid) PE=3 SV=1	PREDICTED: putative sodium-dependent multivitamin transporter-like isoform 1 [Acyrthosiphon pisum]	PREDICTED: Acyrthosiphon pisum putative sodium-dependent multivitamin transporter-like, transcript variant 2 (LOC100169257), mRNA
c36245_g1_i1	--	--	--	--	--	--	--	PREDICTED: Acyrthosiphon pisum fidgetin-like protein 1-like (LOC100573947), mRNA
c64908_g1_i1	--	--	--	--	--	GI24566 GN=Dmoj\GI24566 OS=Drosophila mojavensis (Fruit fly) PE=4 SV=1	GI24566 [Drosophila mojavensis]	--
c11132_g1_i1	--	--	--	--	--	Uncharacterized protein OS=Acyrthosiphon pisum (Pea aphid) PE=4 SV=1	GK24003 [Drosophila willistoni]	Acyrthosiphon pisum BAC VMRC38-30-A10 (Benaroya Research Institute VMRC38 Acrythosiphon pisum (Pea Aphid) BAC library) complete sequence
c41998_g1_i6	--	--	--	--	Synapse-associated protein of 47 kDa GN=Sap47 OS=Drosophila melanogaster (Fruit fly) PE=1 SV=1	Uncharacterized protein OS=Acyrthosiphon pisum (Pea aphid) PE=4 SV=1	PREDICTED: synapse-associated protein of 47 kDa-like isoform 1 [Acyrthosiphon pisum]	PREDICTED: Acyrthosiphon pisum synapse-associated protein of 47 kDa-like, transcript variant 1 (LOC100159409), mRNA
c30598_g1_i2	--	--	--	--	--	Uncharacterized protein OS=Acyrthosiphon pisum (Pea aphid) PE=4 SV=1	PREDICTED: hypothetical protein LOC100573732 [Acyrthosiphon pisum]	PREDICTED: Acyrthosiphon pisum hypothetical protein LOC100573732 (LOC100573732), mRNA
c79921_g1_i1	--	--	--	--	--	Uncharacterized protein OS=Acyrthosiphon pisum (Pea aphid) PE=4 SV=1	--	--
c95819_g1_i1	--	--	--	--	--	--	--	PREDICTED: Acyrthosiphon pisum hypothetical protein LOC100571258 (LOC100571258), mRNA
c51497_g1_i1	--	--	Molecular Function: peptidase activity (GO:0008233);;	--	--	Uncharacterized protein OS=Acyrthosiphon pisum (Pea aphid) PE=4 SV=1	ADAMTS-4 precursor, putative [Pediculus humanus corporis]	PREDICTED: Acyrthosiphon pisum A disintegrin and metalloproteinase with thrombospondin motifs 3-like (LOC100159216), miscRNA
c48378_g1_i4	--	--	Molecular Function: DNA binding (GO:0003677);; Molecular Function: sequence-specific DNA binding transcription factor activity (GO:0003700);; Molecular Function: signal transducer activity (GO:0004871);; Cellular Component: nucleus (GO:0005634);; Cellular Component: transcription factor complex (GO:0005667);; Cellular Component: cytoplasm (GO:0005737);; Biological Process: regulation of transcrip…	K02223|0.0|api:100163752|clk	Circadian locomoter output cycles protein kaput GN=Clk OS=Drosophila melanogaster (Fruit fly) PE=2 SV=3	Uncharacterized protein OS=Acyrthosiphon pisum (Pea aphid) PE=4 SV=1	clock [Acyrthosiphon pisum]	Acyrthosiphon pisum clock (clk), mRNA
c48139_g1_i3	[R]	General function prediction only	Biological Process: locomotion (GO:0040011);; Biological Process: single-multicellular organism process (GO:0044707);; Biological Process: single-organism cellular process (GO:0044763);; Biological Process: single-organism developmental process (GO:0044767);; Biological Process: anatomical structure development (GO:0048856);; Biological Process: regulation of biological process (GO:0050789);;	--	Ankyrin repeat, PH and SEC7 domain containing protein secG GN=secG OS=Dictyostelium discoideum (Slime mold) PE=2 SV=1	Uncharacterized protein OS=Acyrthosiphon pisum (Pea aphid) PE=4 SV=1	PREDICTED: tankyrase-2-like [Acyrthosiphon pisum]	PREDICTED: Acyrthosiphon pisum tankyrase-2-like (LOC100161325), mRNA
c47609_g1_i4	--	--	Biological Process: formation of translation preinitiation complex (GO:0001731);; Molecular Function: translation initiation factor activity (GO:0003743);; Cellular Component: eukaryotic translation initiation factor 3 complex (GO:0005852);; Biological Process: regulation of translational initiation (GO:0006446);; Cellular Component: eukaryotic 43S preinitiation complex (GO:0016282);; Cellular Co…	--	Eukaryotic translation initiation factor 3 subunit L OS=Aedes aegypti (Yellowfever mosquito) PE=3 SV=1	Eukaryotic translation initiation factor 3 subunit L OS=Acyrthosiphon pisum (Pea aphid) PE=3 SV=1	PREDICTED: eukaryotic translation initiation factor 3 subunit L-like [Acyrthosiphon pisum]	PREDICTED: Acyrthosiphon pisum eukaryotic translation initiation factor 3 subunit L-like (LOC100160386), mRNA
c48419_g1_i1	--	--	Molecular Function: binding (GO:0005488);; Biological Process: cellular process (GO:0009987);;	K08545|0.0|api:100168680|similar to tailless ortholog	Protein tailless GN=tll OS=Drosophila melanogaster (Fruit fly) PE=2 SV=1	Uncharacterized protein OS=Acyrthosiphon pisum (Pea aphid) PE=3 SV=1	PREDICTED: nuclear receptor subfamily 2 group E member 1-like [Acyrthosiphon pisum]	PREDICTED: Acyrthosiphon pisum nuclear receptor subfamily 2 group E member 1-like (LOC100168680), mRNA
c34498_g2_i1	[K]	Transcription	--	--	Pro-resilin (Precursor) GN=resilin OS=Drosophila melanogaster (Fruit fly) PE=1 SV=1	Uncharacterized protein OS=Acyrthosiphon pisum (Pea aphid) PE=4 SV=1	cuticular protein 72 precursor [Acyrthosiphon pisum]	Acyrthosiphon pisum mRNA, clone: ACI0AAB11YN03, full-insert cDNA sequence based on ESTs (5'-EST:ACI0AAB11YN03AAM1, 3'-EST ACI2AAB1YO15BBM1)
c105066_g1_i1	--	--	--	--	--	--	--	PREDICTED: Acyrthosiphon pisum hypothetical protein LOC100571486 (LOC100571486), mRNA
c56508_g1_i1	--	--	--	--	--	--	--	PREDICTED: Acyrthosiphon pisum hypothetical protein LOC100163931, transcript variant 1 (LOC100163931), mRNA
c23590_g1_i1	--	--	--	--	--	--	--	PREDICTED: Acyrthosiphon pisum BR serine/threonine-protein kinase 2-like (LOC100164789), partial mRNA
c78711_g1_i1	--	--	--	--	--	Uncharacterized protein OS=Acyrthosiphon pisum (Pea aphid) PE=4 SV=1	PREDICTED: hypothetical protein LOC100574197 [Acyrthosiphon pisum]	--
c52147_g1_i4	[R]	General function prediction only	--	K05310|0.0|api:100159250|similar to phosphatidylinositol glycan anchor biosynthesis, class G	--	Uncharacterized protein OS=Acyrthosiphon pisum (Pea aphid) PE=4 SV=1	PREDICTED: GPI ethanolamine phosphate transferase 2-like [Acyrthosiphon pisum]	PREDICTED: Acyrthosiphon pisum GPI ethanolamine phosphate transferase 2-like (LOC100159250), mRNA
c46587_g1_i1	--	--	--	--	Nucleolar MIF4G domain-containing protein 1 homolog GN=CG9004 OS=Drosophila melanogaster (Fruit fly) PE=2 SV=1	Uncharacterized protein OS=Acyrthosiphon pisum (Pea aphid) PE=4 SV=1	PREDICTED: similar to CG9004 CG9004-PA [Tribolium castaneum]	PREDICTED: Acyrthosiphon pisum guanine nucleotide-binding protein subunit beta-2-like (LOC100160527), mRNA
c25337_g1_i1	--	--	--	--	--	--	--	PREDICTED: Acyrthosiphon pisum kelch-like protein 8-like (LOC100163561), mRNA
c75912_g1_i1	--	--	--	--	--	--	--	Drosophila melanogaster GH10451 full length cDNA
c10826_g1_i1	--	--	--	--	--	Uncharacterized protein OS=Acyrthosiphon pisum (Pea aphid) PE=4 SV=1	--	--
c118096_g1_i1	--	--	--	--	--	--	--	Acyrthosiphon pisum su(var)3-9 gene for putative H3K9 methyltransferase, exons 1-3
c49699_g1_i5	[P]	Inorganic ion transport and metabolism	Molecular Function: voltage-gated chloride channel activity (GO:0005247);; Biological Process: chloride transport (GO:0006821);; Cellular Component: integral component of membrane (GO:0016021);; Molecular Function: adenyl nucleotide binding (GO:0030554);; Biological Process: transmembrane transport (GO:0055085);;	K05016|0.0|api:100162410|similar to MGC80627 protein	Chloride channel protein B GN=clcB OS=Dictyostelium discoideum (Slime mold) PE=3 SV=1	Uncharacterized protein OS=Acyrthosiphon pisum (Pea aphid) PE=4 SV=1	PREDICTED: H(+)/Cl(-) exchange transporter 7-like [Acyrthosiphon pisum]	PREDICTED: Acyrthosiphon pisum H(+)/Cl(-) exchange transporter 7-like (LOC100162410), mRNA
c46236_g1_i7	[J]	Translation, ribosomal structure and biogenesis	Biological Process: cellular process (GO:0009987);; Molecular Function: transferase activity (GO:0016740);; Biological Process: methylation (GO:0032259);;	--	Putative ribosomal RNA methyltransferase CG11447 GN=CG11447 OS=Drosophila melanogaster (Fruit fly) PE=2 SV=1	Uncharacterized protein OS=Acyrthosiphon pisum (Pea aphid) PE=3 SV=1	PREDICTED: putative ribosomal RNA methyltransferase CG11447-like [Acyrthosiphon pisum]	PREDICTED: Acyrthosiphon pisum putative ribosomal RNA methyltransferase CG11447-like (LOC100161317), mRNA
c99931_g1_i1	--	--	--	--	--	Uncharacterized protein OS=Acyrthosiphon pisum (Pea aphid) PE=4 SV=1	--	--
c48629_g1_i4	--	--	Molecular Function: RNA polymerase II transcription cofactor activity (GO:0001104);; Biological Process: regulation of transcription from RNA polymerase II promoter (GO:0006357);; Cellular Component: mediator complex (GO:0016592);;	--	Mediator of RNA polymerase II transcription subunit 7 GN=MED7 OS=Anopheles gambiae (African malaria mosquito) PE=3 SV=2	Uncharacterized protein GN=ACYPI008793 OS=Acyrthosiphon pisum (Pea aphid) PE=2 SV=1	cofactor required for Sp1 transcriptional activation subunit 9-like [Acyrthosiphon pisum]	Acyrthosiphon pisum cofactor required for Sp1 transcriptional activation subunit 9-like (LOC100168057), mRNA
c51777_g1_i5	--	--	Molecular Function: aspartic-type endopeptidase activity (GO:0004190);; Biological Process: proteolysis (GO:0006508);;	--	Lysosomal aspartic protease (Precursor) GN=AAEL006169 OS=Aedes aegypti (Yellowfever mosquito) PE=1 SV=2	Uncharacterized protein OS=Acyrthosiphon pisum (Pea aphid) PE=4 SV=1	PREDICTED: lysosomal aspartic protease-like isoform 1 [Acyrthosiphon pisum]	PREDICTED: Acyrthosiphon pisum lysosomal aspartic protease-like, transcript variant 2 (LOC100169529), mRNA
c56655_g1_i1	--	--	--	--	--	--	--	PREDICTED: Acyrthosiphon pisum hypothetical protein LOC100571355 (LOC100571355), mRNA
c30590_g1_i2	--	--	--	--	--	Uncharacterized protein OS=Acyrthosiphon pisum (Pea aphid) PE=4 SV=1	--	Acyrthosiphon pisum BAC VMRC38-10-A9 (Benaroya Research Institute VMRC38 Acrythosiphon pisum (Pea Aphid) BAC library) complete sequence
c51063_g3_i1	[T]	Signal transduction mechanisms	Molecular Function: phosphoprotein phosphatase activity (GO:0004721);;	--	Probable protein phosphatase 2C T23F11.1 GN=T23F11.1 OS=Caenorhabditis elegans PE=3 SV=2	Uncharacterized protein GN=KGM_13090 OS=Danaus plexippus (Monarch butterfly) PE=3 SV=1	PREDICTED: protein phosphatase 1L-like [Acyrthosiphon pisum]	PREDICTED: Acyrthosiphon pisum protein phosphatase 1L-like (LOC100159840), mRNA
c48890_g1_i2	--	--	Molecular Function: G-protein coupled receptor activity (GO:0004930);; Biological Process: G-protein coupled receptor signaling pathway (GO:0007186);;	--	Neuropeptides capa receptor GN=capaR OS=Drosophila melanogaster (Fruit fly) PE=2 SV=3	Uncharacterized protein OS=Acyrthosiphon pisum (Pea aphid) PE=3 SV=1	PREDICTED: neuropeptides capa receptor-like [Acyrthosiphon pisum]	PREDICTED: Acyrthosiphon pisum neuropeptides capa receptor-like (LOC100159355), mRNA
c86972_g1_i1	--	--	--	--	--	Uncharacterized protein OS=Acyrthosiphon pisum (Pea aphid) PE=4 SV=1	PREDICTED: hypothetical protein LOC100574144 [Acyrthosiphon pisum]	PREDICTED: Acyrthosiphon pisum hypothetical protein LOC100574144 (LOC100574144), mRNA
c46345_g2_i2	--	--	Biological Process: organelle organization (GO:0006996);; Cellular Component: intracellular non-membrane-bounded organelle (GO:0043232);;	--	Heterochromatin protein 1 GN=Su(var)205 OS=Drosophila melanogaster (Fruit fly) PE=1 SV=2	Uncharacterized protein OS=Acyrthosiphon pisum (Pea aphid) PE=4 SV=1	PREDICTED: hypothetical protein LOC100162313 [Acyrthosiphon pisum]	PREDICTED: Acyrthosiphon pisum hypothetical protein LOC100162313 (LOC100162313), mRNA
c34640_g1_i2	--	--	--	K08064|9e-64|api:100167894|similar to nuclear transcription factor Y, alpha	Nuclear transcription factor Y subunit alpha GN=nfyA OS=Dictyostelium discoideum (Slime mold) PE=3 SV=1	Uncharacterized protein OS=Acyrthosiphon pisum (Pea aphid) PE=4 SV=1	PREDICTED: nuclear transcription factor Y subunit alpha-like [Acyrthosiphon pisum]	PREDICTED: Acyrthosiphon pisum nuclear transcription factor Y subunit alpha-like (LOC100573384), mRNA
c52190_g1_i4	--	--	Biological Process: developmental process involved in reproduction (GO:0003006);; Molecular Function: peptidase activity (GO:0008233);; Biological Process: single-organism cellular process (GO:0044763);; Biological Process: single-organism developmental process (GO:0044767);; Biological Process: oogenesis (GO:0048477);; Biological Process: anatomical structure development (GO:0048856);;	--	A disintegrin and metalloproteinase with thrombospondin motifs gon-1 (Precursor) GN=gon-1 OS=Caenorhabditis elegans PE=1 SV=3	Uncharacterized protein OS=Acyrthosiphon pisum (Pea aphid) PE=4 SV=1	PREDICTED: A disintegrin and metalloproteinase with thrombospondin motifs 18-like [Acyrthosiphon pisum]	PREDICTED: Acyrthosiphon pisum A disintegrin and metalloproteinase with thrombospondin motifs 18-like (LOC100162546), mRNA
c44743_g1_i1	--	--	--	--	--	--	--	PREDICTED: Acyrthosiphon pisum sodium-dependent serotonin transporter-like (LOC100162110), mRNA
c36893_g3_i1	--	--	--	--	--	--	--	PREDICTED: Acyrthosiphon pisum translation initiation factor eIF-2B subunit beta-like (LOC100167423), mRNA
c72666_g1_i1	--	--	--	--	--	--	--	PREDICTED: Acyrthosiphon pisum hypothetical protein LOC100574327 (LOC100574327), mRNA
c50879_g1_i2	--	--	Molecular Function: metalloendopeptidase activity (GO:0004222);; Biological Process: proteolysis (GO:0006508);; Molecular Function: zinc ion binding (GO:0008270);;	--	Zinc metalloproteinase nas-13 (Precursor) GN=nas-13 OS=Caenorhabditis elegans PE=2 SV=5	Uncharacterized protein OS=Acyrthosiphon pisum (Pea aphid) PE=3 SV=1	PREDICTED: zinc metalloproteinase nas-13-like [Acyrthosiphon pisum]	Acyrthosiphon pisum ACYPI002003 mRNA, clone: 537C13, complete cds, full-insert cDNA sequence based on the ESTs (5'-EST:FF336885, 3'-EST:FF338244)
c51883_g1_i10	--	--	Molecular Function: voltage-gated calcium channel activity (GO:0005245);; Cellular Component: voltage-gated calcium channel complex (GO:0005891);; Biological Process: regulation of ion transmembrane transport (GO:0034765);; Biological Process: calcium ion transmembrane transport (GO:0070588);;	K05315|0.0|dvi:Dvir_GJ18055|GJ18055 gene product from transcript GJ18055-RA	Voltage-dependent calcium channel type D subunit alpha-1 GN=Ca-alpha1D OS=Drosophila melanogaster (Fruit fly) PE=1 SV=2	Voltage-gated calcium channel alpha 1 subunit OS=Anopheles gambiae (African malaria mosquito) PE=2 SV=1	PREDICTED: voltage-dependent calcium channel type D subunit alpha-1-like isoform 1 [Acyrthosiphon pisum]	PREDICTED: Acyrthosiphon pisum voltage-dependent calcium channel type D subunit alpha-1-like, transcript variant 2 (LOC100160955), mRNA
c51679_g4_i6	[Z]	Cytoskeleton	Molecular Function: actin binding (GO:0003779);; Molecular Function: protein tyrosine phosphatase activity (GO:0004725);; Molecular Function: structural constituent of cytoskeleton (GO:0005200);; Molecular Function: phospholipid binding (GO:0005543);; Cellular Component: spectrin (GO:0008091);; Biological Process: peptidyl-tyrosine dephosphorylation (GO:0035335);;	K06115|0.0|api:100160368|similar to beta chain spectrin	Spectrin beta chain GN=beta-Spec OS=Drosophila melanogaster (Fruit fly) PE=1 SV=2	Uncharacterized protein OS=Acyrthosiphon pisum (Pea aphid) PE=4 SV=1	PREDICTED: spectrin beta chain-like isoform 2 [Acyrthosiphon pisum]	PREDICTED: Acyrthosiphon pisum spectrin beta chain-like, transcript variant 2 (LOC100160368), mRNA
c50668_g1_i2	--	--	--	--	--	Uncharacterized protein OS=Acyrthosiphon pisum (Pea aphid) PE=4 SV=1	PREDICTED: facilitated trehalose transporter Tret1-like [Acyrthosiphon pisum]	PREDICTED: Acyrthosiphon pisum facilitated trehalose transporter Tret1-like (LOC100163256), mRNA
c37858_g1_i1	--	--	--	--	Something about silencing protein 10 GN=Sas10 OS=Drosophila melanogaster (Fruit fly) PE=1 SV=2	Uncharacterized protein OS=Acyrthosiphon pisum (Pea aphid) PE=4 SV=1	PREDICTED: something about silencing protein 10-like [Acyrthosiphon pisum]	PREDICTED: Acyrthosiphon pisum something about silencing protein 10-like (LOC100168534), mRNA
c50290_g3_i2	[IQR]	--	Molecular Function: oxidoreductase activity (GO:0016491);; Molecular Function: sterol binding (GO:0032934);; Biological Process: oxidation-reduction process (GO:0055114);;	--	Transcriptional regulator ATRX homolog GN=xnp-1 OS=Caenorhabditis elegans PE=1 SV=1	Uncharacterized protein OS=Acyrthosiphon pisum (Pea aphid) PE=4 SV=1	PREDICTED: hypothetical protein LOC100160059 isoform 2 [Acyrthosiphon pisum]	PREDICTED: Acyrthosiphon pisum hypothetical protein LOC100160059, transcript variant 4 (LOC100160059), mRNA
c47145_g1_i1	[K]	Transcription	Molecular Function: DNA binding (GO:0003677);; Biological Process: regulation of transcription from RNA polymerase II promoter (GO:0006357);; Biological Process: salivary gland development (GO:0007431);; Biological Process: anatomical structure morphogenesis (GO:0009653);; Biological Process: embryo development (GO:0009790);; Biological Process: tissue development (GO:0009888);; Biological Proces…	K08035|8e-97|dpe:Dper_GL23472|GL23472 gene product from transcript GL23472-RA	Silk gland factor 1 GN=SGF1 OS=Bombyx mori (Silk moth) PE=2 SV=1	Uncharacterized protein OS=Acyrthosiphon pisum (Pea aphid) PE=4 SV=1	PREDICTED: hypothetical protein LOC100569272 [Acyrthosiphon pisum]	PREDICTED: Acyrthosiphon pisum hypothetical protein LOC100569272 (LOC100569272), mRNA
c118391_g1_i1	--	--	--	--	--	Putative uncharacterized protein OS=Acyrthosiphon pisum (Pea aphid) PE=4 SV=1	hypothetical protein [Acyrthosiphon pisum]	PREDICTED: Acyrthosiphon pisum hypothetical protein LOC100573626 (LOC100573626), mRNA
c51418_g2_i3	--	--	Molecular Function: zinc ion binding (GO:0008270);;	K10660|0.0|api:100159328|membrane-associated ring finger (C3HC4) 5-like	--	ACYPI010165 protein GN=ACYPI010165 OS=Acyrthosiphon pisum (Pea aphid) PE=2 SV=1	membrane-associated ring finger (C3HC4) 5-like [Acyrthosiphon pisum]	Acyrthosiphon pisum membrane-associated ring finger (C3HC4) 5-like (LOC100159328), mRNA
c119081_g1_i1	--	--	--	--	Probable RNA-directed DNA polymerase from transposon X-element GN=X-element\ORF2 OS=Drosophila melanogaster (Fruit fly) PE=3 SV=1	Uncharacterized protein OS=Acyrthosiphon pisum (Pea aphid) PE=4 SV=1	PREDICTED: RNA-directed DNA polymerase from mobile element jockey-like [Acyrthosiphon pisum]	--
c32250_g1_i1	[R]	General function prediction only	Biological Process: regulation of transcription, DNA-templated (GO:0006355);; Biological Process: single-organism cellular process (GO:0044763);; Biological Process: negative regulation of cellular process (GO:0048523);;	--	Protein suppressor of hairy wing GN=su(Hw) OS=Drosophila virilis (Fruit fly) PE=2 SV=1	Uncharacterized protein OS=Strongylocentrotus purpuratus (Purple sea urchin) PE=4 SV=1	PREDICTED: zinc finger protein 57-like [Acyrthosiphon pisum]	PREDICTED: Acyrthosiphon pisum zinc finger protein 57-like (LOC100569556), mRNA
c48764_g2_i1	--	--	Molecular Function: endonuclease activity (GO:0004519);; Molecular Function: exonuclease activity (GO:0004527);;	--	--	Endonuclease/Exonuclease/phosphatase family GN=PY07668 OS=Plasmodium yoelii yoelii PE=4 SV=1	endonuclease/exonuclease/phosphatase [Plasmodium yoelii yoelii 17XNL]	TSA: Osmia cornuta osmia_antenne_contig_39364_1 transcribed RNA sequence
c128796_g1_i1	--	--	Molecular Function: binding (GO:0005488);;	--	Probable RNA-directed DNA polymerase from transposon X-element GN=X-element\ORF2 OS=Drosophila melanogaster (Fruit fly) PE=3 SV=1	Uncharacterized protein OS=Acyrthosiphon pisum (Pea aphid) PE=4 SV=1	hypothetical protein TcasGA2_TC001646 [Tribolium castaneum]	--
c48338_g1_i2	[P]	Inorganic ion transport and metabolism	Molecular Function: carbonate dehydratase activity (GO:0004089);; Cellular Component: extracellular region (GO:0005576);; Molecular Function: zinc ion binding (GO:0008270);;	--	Putative carbonic anhydrase-like protein 2 (Precursor) GN=cah-2 OS=Caenorhabditis elegans PE=1 SV=3	Uncharacterized protein GN=KGM_15292 OS=Danaus plexippus (Monarch butterfly) PE=4 SV=1	PREDICTED: carbonic anhydrase-related protein 10-like [Acyrthosiphon pisum]	PREDICTED: Acyrthosiphon pisum carbonic anhydrase-related protein 10-like (LOC100167576), mRNA
c29602_g1_i1	[RTKL]	--	Cellular Component: chromosome, centromeric region (GO:0000775);; Molecular Function: protein serine/threonine kinase activity (GO:0004674);; Molecular Function: ATP binding (GO:0005524);; Cellular Component: nucleus (GO:0005634);; Cellular Component: cytoplasm (GO:0005737);; Cellular Component: microtubule organizing center (GO:0005815);; Cellular Component: spindle (GO:0005819);; Biological Pro…	K11481|0.0|api:100167212|similar to predicted protein	Aurora kinase GN=aur OS=Asterina pectinifera (Starfish) PE=1 SV=1	Uncharacterized protein OS=Acyrthosiphon pisum (Pea aphid) PE=4 SV=1	PREDICTED: serine/threonine-protein kinase 6-A-like [Acyrthosiphon pisum]	PREDICTED: Acyrthosiphon pisum serine/threonine-protein kinase 6-A-like (LOC100167212), mRNA
c53166_g1_i8	[E]	Amino acid transport and metabolism	--	K01303|0.0|api:100160188|similar to acylpeptide hydrolase	Dipeptidyl peptidase family member 1 GN=dpf-1 OS=Caenorhabditis elegans PE=1 SV=1	Uncharacterized protein OS=Acyrthosiphon pisum (Pea aphid) PE=4 SV=1	PREDICTED: acylamino-acid-releasing enzyme-like isoform 2 [Acyrthosiphon pisum]	PREDICTED: Acyrthosiphon pisum acylamino-acid-releasing enzyme-like, transcript variant 1 (LOC100167555), mRNA
c46126_g1_i6	--	--	--	--	--	Uncharacterized protein OS=Acyrthosiphon pisum (Pea aphid) PE=4 SV=1	PREDICTED: hypothetical protein LOC100572757 [Acyrthosiphon pisum]	PREDICTED: Acyrthosiphon pisum hypothetical protein LOC100572757 (LOC100572757), mRNA
c33704_g1_i1	--	--	--	--	--	Uncharacterized protein OS=Acyrthosiphon pisum (Pea aphid) PE=4 SV=1	--	PREDICTED: Acyrthosiphon pisum hypothetical protein LOC100168451 (LOC100168451), mRNA
c52112_g1_i10	--	--	--	--	--	Uncharacterized protein GN=CAPTEDRAFT_148161 OS=Capitella teleta PE=4 SV=1	PREDICTED: transmembrane protein 107-like [Aplysia californica]	PREDICTED: Acyrthosiphon pisum solute carrier family 2, facilitated glucose transporter member 1-like (LOC100168486), mRNA
c37768_g1_i1	--	--	--	--	--	Uncharacterized protein GN=KGM_12729 OS=Danaus plexippus (Monarch butterfly) PE=4 SV=1	hypothetical protein KGM_12729 [Danaus plexippus]	--
c52788_g5_i2	--	--	Molecular Function: chloride channel activity (GO:0005254);; Molecular Function: calcium ion binding (GO:0005509);; Biological Process: chloride transport (GO:0006821);; Biological Process: response to oxidative stress (GO:0006979);; Molecular Function: lipid binding (GO:0008289);; Biological Process: determination of adult lifespan (GO:0008340);; Biological Process: negative gravitaxis (GO:00480…	--	Chloride intracellular channel exc-4 GN=exc-4 OS=Caenorhabditis elegans PE=1 SV=2	Uncharacterized protein OS=Acyrthosiphon pisum (Pea aphid) PE=4 SV=1	PREDICTED: chloride intracellular channel exc-4-like [Acyrthosiphon pisum]	PREDICTED: Acyrthosiphon pisum chloride intracellular channel exc-4-like (LOC100165828), mRNA
c11162_g1_i1	[V]	Defense mechanisms	Molecular Function: ATP binding (GO:0005524);; Biological Process: ATP catabolic process (GO:0006200);; Cellular Component: integral component of membrane (GO:0016021);; Molecular Function: ATPase activity, coupled to transmembrane movement of substances (GO:0042626);; Biological Process: transmembrane transport (GO:0055085);;	--	Probable multidrug resistance-associated protein lethal(2)03659 GN=l(2)03659 OS=Drosophila melanogaster (Fruit fly) PE=2 SV=3	Uncharacterized protein OS=Acyrthosiphon pisum (Pea aphid) PE=3 SV=1	PREDICTED: multidrug resistance-associated protein 4-like [Acyrthosiphon pisum]	PREDICTED: Acyrthosiphon pisum multidrug resistance-associated protein 4-like (LOC100168114), mRNA
c43502_g1_i2	--	--	--	--	--	--	--	PREDICTED: Acyrthosiphon pisum hypothetical protein LOC100163158 (LOC100163158), mRNA
c41323_g1_i1	--	--	--	--	Probable RNA-directed DNA polymerase from transposon X-element GN=X-element\ORF2 OS=Drosophila melanogaster (Fruit fly) PE=3 SV=1	Uncharacterized protein OS=Acyrthosiphon pisum (Pea aphid) PE=4 SV=1	PREDICTED: RNA-directed DNA polymerase from mobile element jockey-like [Acyrthosiphon pisum]	--
c48152_g1_i3	--	--	Molecular Function: transferase activity (GO:0016740);;	K04714|1e-28|api:100162696|similar to spingomyelin synthetase	--	Uncharacterized protein OS=Acyrthosiphon pisum (Pea aphid) PE=4 SV=1	PREDICTED: phosphatidylcholine:ceramide cholinephosphotransferase 1-like isoform 1 [Acyrthosiphon pisum]	PREDICTED: Acyrthosiphon pisum phosphatidylcholine:ceramide cholinephosphotransferase 1-like, transcript variant 2 (LOC100162696), mRNA
c37224_g1_i1	--	--	--	--	Uncharacterized protein CG42248 GN=CG42248 OS=Drosophila melanogaster (Fruit fly) PE=1 SV=4	Uncharacterized protein OS=Acyrthosiphon pisum (Pea aphid) PE=4 SV=1	PREDICTED: oxysterol-binding protein-related protein 11-like [Acyrthosiphon pisum]	PREDICTED: Acyrthosiphon pisum oxysterol-binding protein-related protein 11-like (LOC100163257), mRNA
c100801_g1_i1	--	--	Molecular Function: hydrolase activity, hydrolyzing O-glycosyl compounds (GO:0004553);; Biological Process: carbohydrate metabolic process (GO:0005975);;	--	--	Uncharacterized protein OS=Acyrthosiphon pisum (Pea aphid) PE=3 SV=1	PREDICTED: myrosinase 1-like [Acyrthosiphon pisum]	PREDICTED: Acyrthosiphon pisum myrosinase 1-like (LOC100162119), mRNA
c47151_g2_i1	--	--	--	--	--	--	--	Plasmodium falciparum 3D7 chromosome 7
c50438_g1_i1	--	--	--	--	--	Uncharacterized protein OS=Acyrthosiphon pisum (Pea aphid) PE=4 SV=1	PREDICTED: hypothetical protein LOC100571054 [Acyrthosiphon pisum]	PREDICTED: Acyrthosiphon pisum DDB1- and CUL4-associated factor 13-like (LOC100159995), mRNA
c46095_g1_i1	--	--	--	--	--	Uncharacterized protein OS=Acyrthosiphon pisum (Pea aphid) PE=4 SV=1	spaetzle 3 [Acyrthosiphon pisum]	Acyrthosiphon pisum spaetzle 3 (Spz3), mRNA
c53496_g2_i9	--	--	--	--	Limulus clotting factor C chain B (Precursor) OS=Tachypleus tridentatus (Japanese horseshoe crab) PE=1 SV=1	Uncharacterized protein OS=Acyrthosiphon pisum (Pea aphid) PE=3 SV=1	PREDICTED: mannan-binding lectin serine protease 2-like [Acyrthosiphon pisum]	PREDICTED: Acyrthosiphon pisum mannan-binding lectin serine protease 2-like (LOC100158699), mRNA
c51717_g2_i5	--	--	--	--	--	Uncharacterized protein OS=Acyrthosiphon pisum (Pea aphid) PE=4 SV=1	PREDICTED: WASH complex subunit 7-like isoform 1 [Acyrthosiphon pisum]	PREDICTED: Acyrthosiphon pisum WASH complex subunit 7-like, transcript variant 2 (LOC100159910), mRNA
c43254_g1_i3	--	--	--	--	--	Uncharacterized protein OS=Acyrthosiphon pisum (Pea aphid) PE=4 SV=1	PREDICTED: Down syndrome critical region protein 3 homolog [Acyrthosiphon pisum]	PREDICTED: Acyrthosiphon pisum Down syndrome critical region protein 3 homolog (LOC100160534), mRNA
c33734_g1_i2	--	--	Molecular Function: carbohydrate binding (GO:0030246);;	--	Myotubularin-related protein DDB_G0290005 GN=DDB_G0290005 OS=Dictyostelium discoideum (Slime mold) PE=3 SV=2	Uncharacterized protein OS=Acyrthosiphon pisum (Pea aphid) PE=4 SV=1	PREDICTED: hypothetical protein LOC100163601 [Acyrthosiphon pisum]	PREDICTED: Acyrthosiphon pisum hypothetical protein LOC100163601 (LOC100163601), mRNA
c52533_g1_i4	--	--	--	--	--	Uncharacterized protein OS=Acyrthosiphon pisum (Pea aphid) PE=4 SV=1	PREDICTED: neuronal acetylcholine receptor subunit alpha-2-like [Acyrthosiphon pisum]	PREDICTED: Acyrthosiphon pisum neuronal acetylcholine receptor subunit alpha-2-like (LOC100160048), mRNA
c41120_g1_i2	--	--	--	--	--	Uncharacterized protein OS=Acyrthosiphon pisum (Pea aphid) PE=4 SV=1	conserved hypothetical protein [Culex quinquefasciatus]	PREDICTED: Acyrthosiphon pisum hypothetical protein LOC100166399 (LOC100166399), mRNA
c35098_g1_i1	--	--	--	--	Myb-like protein U GN=mybU OS=Dictyostelium discoideum (Slime mold) PE=4 SV=1	Uncharacterized protein OS=Acyrthosiphon pisum (Pea aphid) PE=4 SV=1	PREDICTED: hypothetical protein LOC100570172 [Acyrthosiphon pisum]	Acyrthosiphon pisum mRNA, clone: ACI0AAF10YK02, full-insert cDNA sequence based on ESTs (5'-EST:ACI0AAF10YK02AAM1, 3'-EST ACI2AAF2YB07BBM1)
c15573_g1_i1	--	--	--	--	--	Lipocalin GN=LIPO OS=Caligus rogercresseyi PE=2 SV=1	Lipocalin precursor [Caligus rogercresseyi]	--
c82604_g1_i1	--	--	--	--	--	Uncharacterized protein OS=Acyrthosiphon pisum (Pea aphid) PE=4 SV=1	PREDICTED: hypothetical protein LOC100571197 [Acyrthosiphon pisum]	PREDICTED: Acyrthosiphon pisum hypothetical protein LOC100571197 (LOC100571197), mRNA
c53431_g3_i1	--	--	Molecular Function: nucleic acid binding (GO:0003676);; Biological Process: DNA metabolic process (GO:0006259);;	--	--	Uncharacterized protein OS=Acyrthosiphon pisum (Pea aphid) PE=4 SV=1	PREDICTED: hypothetical protein LOC100167765 [Acyrthosiphon pisum]	Schistosoma mansoni strain Puerto Rico chromosome 1, complete genome
c28114_g1_i2	--	--	--	--	26S proteasome non-ATPase regulatory subunit 10 GN=psmD10 OS=Dictyostelium discoideum (Slime mold) PE=2 SV=1	Uncharacterized protein OS=Acyrthosiphon pisum (Pea aphid) PE=4 SV=1	PREDICTED: ankyrin repeat domain-containing protein 13C-like [Acyrthosiphon pisum]	PREDICTED: Acyrthosiphon pisum ankyrin repeat domain-containing protein 13C-like (LOC100165167), mRNA
c51855_g1_i1	[L]	Replication, recombination and repair	Molecular Function: DNA binding (GO:0003677);; Molecular Function: ATP binding (GO:0005524);; Biological Process: DNA replication (GO:0006260);; Molecular Function: nucleoside-triphosphatase activity (GO:0017111);;	K10755|0.0|api:100167183|similar to replication factor C subunit 2	Replication factor C subunit 2 GN=RfC4 OS=Drosophila melanogaster (Fruit fly) PE=2 SV=1	Uncharacterized protein OS=Acyrthosiphon pisum (Pea aphid) PE=4 SV=1	PREDICTED: replication factor C subunit 2-like isoform 1 [Acyrthosiphon pisum]	PREDICTED: Acyrthosiphon pisum replication factor C subunit 2-like, transcript variant 2 (LOC100167183), mRNA
c3790_g1_i1	--	--	--	--	--	--	--	PREDICTED: Acyrthosiphon pisum actin-related protein 5-like (LOC100163555), mRNA
c49643_g1_i2	--	--	--	--	--	Uncharacterized protein OS=Acyrthosiphon pisum (Pea aphid) PE=4 SV=1	--	--
c46905_g1_i2	[R]	General function prediction only	Molecular Function: catalytic activity (GO:0003824);; Biological Process: metabolic process (GO:0008152);; Biological Process: intracellular signal transduction (GO:0035556);;	--	Echinoderm microtubule-associated protein-like CG42247 GN=DCX-EMAP OS=Drosophila melanogaster (Fruit fly) PE=2 SV=3	Uncharacterized protein (Fragment) OS=Acyrthosiphon pisum (Pea aphid) PE=4 SV=1	PREDICTED: echinoderm microtubule-associated protein-like CG42247-like [Acyrthosiphon pisum]	PREDICTED: Acyrthosiphon pisum echinoderm microtubule-associated protein-like CG42247-like (LOC100161343), mRNA
c46750_g1_i4	--	--	--	--	--	--	--	TSA: Aphis craccivora Aphis_trimmed_contig_2884 transcribed RNA sequence
c6931_g1_i1	--	--	--	--	--	Uncharacterized protein OS=Acyrthosiphon pisum (Pea aphid) PE=4 SV=1	PREDICTED: transcriptional repressor CTCFL-like isoform 1 [Acyrthosiphon pisum]	PREDICTED: Acyrthosiphon pisum transcriptional repressor CTCFL-like, transcript variant 1 (LOC100159049), mRNA
c44093_g1_i3	[R]	General function prediction only	Molecular Function: phospholipase A2 activity (GO:0004623);; Molecular Function: calcium channel activity (GO:0005262);; Cellular Component: cilium (GO:0005929);; Biological Process: sensory perception of sound (GO:0007605);; Biological Process: mechanosensory behavior (GO:0007638);; Molecular Function: mechanically-gated ion channel activity (GO:0008381);; Cellular Component: integral component …	--	Alpha-latrocrustotoxin-Lt1a (Precursor; Fragment) OS=Latrodectus tredecimguttatus (Mediterranean black widow spider) PE=2 SV=2	Uncharacterized protein OS=Acyrthosiphon pisum (Pea aphid) PE=4 SV=1	PREDICTED: serine/threonine-protein phosphatase 6 regulatory ankyrin repeat subunit A-like [Acyrthosiphon pisum]	PREDICTED: Acyrthosiphon pisum serine/threonine-protein phosphatase 6 regulatory ankyrin repeat subunit A-like (LOC100169435), mRNA
c44430_g1_i3	--	--	--	--	Elongation of very long chain fatty acids protein AAEL008004 GN=AAEL008004 OS=Aedes aegypti (Yellowfever mosquito) PE=2 SV=2	Uncharacterized protein OS=Acyrthosiphon pisum (Pea aphid) PE=4 SV=1	PREDICTED: elongation of very long chain fatty acids protein AAEL008004-like [Acyrthosiphon pisum]	PREDICTED: Acyrthosiphon pisum elongation of very long chain fatty acids protein AAEL008004-like (LOC100169226), mRNA
c43223_g1_i2	[S]	Function unknown	--	K14567|0.0|api:100159525|similar to CG12301 CG12301-PA	Uncharacterized protein T09A5.9 GN=T09A5.9 OS=Caenorhabditis elegans PE=4 SV=1	Uncharacterized protein OS=Acyrthosiphon pisum (Pea aphid) PE=4 SV=1	PREDICTED: u3 small nucleolar RNA-associated protein 14 homolog A-like [Acyrthosiphon pisum]	PREDICTED: Acyrthosiphon pisum u3 small nucleolar RNA-associated protein 14 homolog A-like (LOC100159525), mRNA
c42162_g2_i2	--	--	--	--	Uncharacterized protein DDB_G0271670 (Precursor) GN=DDB_G0271670 OS=Dictyostelium discoideum (Slime mold) PE=4 SV=1	Uncharacterized protein OS=Acyrthosiphon pisum (Pea aphid) PE=4 SV=1	PREDICTED: hypothetical protein LOC100169080 [Acyrthosiphon pisum]	PREDICTED: Acyrthosiphon pisum hypothetical protein LOC100169080 (LOC100169080), mRNA
c49022_g1_i1	[G]	Carbohydrate transport and metabolism	Cellular Component: extracellular space (GO:0005615);; Cellular Component: plasma membrane (GO:0005886);; Molecular Function: beta-N-acetylglucosaminidase activity (GO:0016231);; Biological Process: multicellular organism reproduction (GO:0032504);; Biological Process: negative regulation of growth of symbiont in host (GO:0044130);;	--	Chitooligosaccharidolytic beta-N-acetylglucosaminidase (Precursor) OS=Bombyx mori (Silk moth) PE=1 SV=1	Beta-hexosaminidase OS=Acyrthosiphon pisum (Pea aphid) PE=3 SV=1	PREDICTED: chitooligosaccharidolytic beta-N-acetylglucosaminidase-like [Acyrthosiphon pisum]	PREDICTED: Acyrthosiphon pisum chitooligosaccharidolytic beta-N-acetylglucosaminidase-like (LOC100163254), mRNA
c52895_g1_i2	--	--	--	--	--	Uncharacterized protein OS=Acyrthosiphon pisum (Pea aphid) PE=4 SV=1	PREDICTED: protein RIC1 homolog [Acyrthosiphon pisum]	PREDICTED: Acyrthosiphon pisum protein RIC1 homolog (LOC100165038), mRNA
c104035_g1_i1	[H]	Coenzyme transport and metabolism	Molecular Function: oxidoreductase activity, acting on the CH-OH group of donors, NAD or NADP as acceptor (GO:0016616);; Molecular Function: cofactor binding (GO:0048037);; Biological Process: oxidation-reduction process (GO:0055114);;	K12164|0.0|api:100160855|similar to MGC131082 protein	Ubiquitin-like modifier-activating enzyme 5 GN=CPIJ009416 OS=Culex quinquefasciatus (Southern house mosquito) PE=3 SV=1	Uncharacterized protein OS=Acyrthosiphon pisum (Pea aphid) PE=4 SV=1	PREDICTED: ubiquitin-like modifier-activating enzyme 5-like [Acyrthosiphon pisum]	PREDICTED: Acyrthosiphon pisum ubiquitin-like modifier-activating enzyme 5-like (LOC100160855), mRNA
c128876_g1_i1	--	--	--	--	--	--	--	Acyrthosiphon pisum BAC VMRC38-20-A9 (Benaroya Research Institute VMRC38 Acrythosiphon pisum (Pea Aphid) BAC library) complete sequence
c52593_g3_i1	--	--	Biological Process: negative regulation of transcription from RNA polymerase II promoter (GO:0000122);; Molecular Function: RNA polymerase II core promoter proximal region sequence-specific DNA binding transcription factor activity involved in positive regulation of transcription (GO:0001077);; Molecular Function: RNA polymerase II distal enhancer sequence-specific DNA binding transcription facto…	--	Aryl hydrocarbon receptor protein 1 (Precursor) GN=ahr-1 OS=Caenorhabditis elegans PE=1 SV=1	Uncharacterized protein OS=Acyrthosiphon pisum (Pea aphid) PE=4 SV=1	PREDICTED: hypothetical protein LOC100167590 [Acyrthosiphon pisum]	PREDICTED: Acyrthosiphon pisum hypothetical protein LOC100167590 (LOC100167590), mRNA
c52246_g2_i1	--	--	--	--	--	--	--	PREDICTED: Acyrthosiphon pisum mitochondrial import receptor subunit TOM40 homolog 2-like (LOC100160211), mRNA
c38139_g1_i3	[GER]	--	Cellular Component: Golgi apparatus (GO:0005794);; Biological Process: oocyte dorsal/ventral axis specification (GO:0007310);; Biological Process: heparan sulfate proteoglycan biosynthetic process (GO:0015012);; Biological Process: 3'-phosphoadenosine 5'-phosphosulfate transport (GO:0046963);; Molecular Function: 3'-phosphoadenosine 5'-phosphosulfate transmembrane transporter activity (GO:0046964…	--	Adenosine 3&apos;-phospho 5&apos;-phosphosulfate transporter 1 GN=sll OS=Drosophila melanogaster (Fruit fly) PE=1 SV=1	Uncharacterized protein OS=Acyrthosiphon pisum (Pea aphid) PE=4 SV=1	PREDICTED: adenosine 3&apos;-phospho 5&apos;-phosphosulfate transporter 1-like [Acyrthosiphon pisum]	PREDICTED: Acyrthosiphon pisum adenosine 3'-phospho 5'-phosphosulfate transporter 1-like (LOC100573705), mRNA
c52887_g2_i3	[R]	General function prediction only	--	--	Protein sister of odd and bowel GN=sob OS=Drosophila melanogaster (Fruit fly) PE=2 SV=1	Uncharacterized protein OS=Acyrthosiphon pisum (Pea aphid) PE=4 SV=1	PREDICTED: hypothetical protein LOC100573973 [Acyrthosiphon pisum]	PREDICTED: Acyrthosiphon pisum hypothetical protein LOC100573973 (LOC100573973), mRNA
c52420_g2_i2	--	--	--	--	--	Uncharacterized protein OS=Acyrthosiphon pisum (Pea aphid) PE=4 SV=1	PREDICTED: uncharacterized WD repeat-containing protein YPL183C-like [Acyrthosiphon pisum]	PREDICTED: Acyrthosiphon pisum uncharacterized WD repeat-containing protein YPL183C-like (LOC100164880), mRNA
c29961_g2_i1	[L]	Replication, recombination and repair	Molecular Function: binding (GO:0005488);; Molecular Function: transferase activity (GO:0016740);;	--	Endonuclease GN=POL OS=Drosophila melanogaster (Fruit fly) PE=4 SV=1	Uncharacterized protein OS=Acyrthosiphon pisum (Pea aphid) PE=4 SV=1	hypothetical protein TcasGA2_TC001491 [Tribolium castaneum]	Acyrthosiphon pisum BAC VMRC38-20-A9 (Benaroya Research Institute VMRC38 Acrythosiphon pisum (Pea Aphid) BAC library) complete sequence
c75925_g1_i1	--	--	--	--	--	--	--	Acyrthosiphon pisum BAC VMRC38-10-A4 (Benaroya Research Institute VMRC38 Acrythosiphon pisum (Pea Aphid) BAC library) complete sequence
c109025_g1_i1	--	--	--	--	--	Uncharacterized protein OS=Acyrthosiphon pisum (Pea aphid) PE=4 SV=1	PREDICTED: hypothetical protein LOC100166127 [Acyrthosiphon pisum]	PREDICTED: Acyrthosiphon pisum hypothetical protein LOC100166127 (LOC100166127), mRNA
c75509_g1_i1	--	--	Cellular Component: membrane (GO:0016020);;	--	Folate transporter 1 GN=folt-1 OS=Caenorhabditis elegans PE=2 SV=3	Uncharacterized protein OS=Acyrthosiphon pisum (Pea aphid) PE=4 SV=1	PREDICTED: thiamine transporter 2-like [Acyrthosiphon pisum]	--
c42517_g2_i2	[S]	Function unknown	Molecular Function: metal ion binding (GO:0046872);;	K11997|0.0|api:100166396|similar to brain tumor protein	Brain tumor protein GN=brat OS=Drosophila melanogaster (Fruit fly) PE=1 SV=2	Uncharacterized protein OS=Acyrthosiphon pisum (Pea aphid) PE=4 SV=1	PREDICTED: b-box type zinc finger protein ncl-1-like [Acyrthosiphon pisum]	PREDICTED: Acyrthosiphon pisum b-box type zinc finger protein ncl-1-like (LOC100166396), mRNA
c2648_g1_i1	--	--	--	--	--	--	PREDICTED: hypothetical protein LOC100568563 [Acyrthosiphon pisum]	PREDICTED: Acyrthosiphon pisum hypothetical protein LOC100568563 (LOC100568563), mRNA
c43905_g1_i2	[R]	General function prediction only	Biological Process: neuron projection morphogenesis (GO:0048812);;	--	Lipase 3 (Precursor) GN=Lip3 OS=Drosophila melanogaster (Fruit fly) PE=2 SV=1	Uncharacterized protein OS=Acyrthosiphon pisum (Pea aphid) PE=4 SV=1	PREDICTED: lipase 3-like [Acyrthosiphon pisum]	PREDICTED: Acyrthosiphon pisum lipase 3-like (LOC100167975), mRNA
c42199_g1_i4	--	--	--	--	--	Uncharacterized protein OS=Acyrthosiphon pisum (Pea aphid) PE=4 SV=1	PREDICTED: hypothetical protein LOC100169548 isoform 1 [Acyrthosiphon pisum]	PREDICTED: Acyrthosiphon pisum hypothetical protein LOC100169548, transcript variant 2 (LOC100169548), mRNA
c45293_g1_i1	[K]	Transcription	Molecular Function: sequence-specific DNA binding transcription factor activity (GO:0003700);; Cellular Component: nucleus (GO:0005634);; Biological Process: regulation of transcription, DNA-templated (GO:0006355);; Biological Process: multicellular organismal development (GO:0007275);; Molecular Function: sequence-specific DNA binding (GO:0043565);;	K09381|0.0|api:100163852|similar to AGAP010358-PA	Protein gooseberry GN=gsb OS=Drosophila melanogaster (Fruit fly) PE=2 SV=1	Uncharacterized protein OS=Acyrthosiphon pisum (Pea aphid) PE=3 SV=1	PREDICTED: protein gooseberry-like [Acyrthosiphon pisum]	PREDICTED: Acyrthosiphon pisum protein gooseberry-like (LOC100163852), mRNA
c44853_g1_i2	--	--	--	--	Protein toll (Precursor) GN=Tl OS=Drosophila melanogaster (Fruit fly) PE=1 SV=1	Uncharacterized protein OS=Acyrthosiphon pisum (Pea aphid) PE=4 SV=1	PREDICTED: protein toll-like [Acyrthosiphon pisum]	PREDICTED: Acyrthosiphon pisum protein toll-like (LOC100158739), mRNA
c36521_g1_i2	[O]	Posttranslational modification, protein turnover, chaperones	Biological Process: reproduction (GO:0000003);; Biological Process: response to reactive oxygen species (GO:0000302);; Biological Process: nematode larval development (GO:0002119);; Cellular Component: mitochondrion (GO:0005739);; Biological Process: mitochondrion organization (GO:0007005);; Molecular Function: transcription factor binding (GO:0008134);; Biological Process: response to heat (GO:0…	--	Chaperonin homolog Hsp-60, mitochondrial (Precursor) GN=hsp-60 OS=Caenorhabditis elegans PE=1 SV=2	AGAP004002-PA OS=Anopheles gambiae (African malaria mosquito) PE=3 SV=2	PREDICTED: 60 kDa chaperonin-like [Ceratitis capitata]	TSA: Aphis craccivora Aphis_trimmed_contig_5984 transcribed RNA sequence
c51670_g4_i3	--	--	Biological Process: regulation of Wnt signaling pathway (GO:0030111);;	--	Uncharacterized protein C45G9.7 GN=C45G9.7 OS=Caenorhabditis elegans PE=1 SV=1	Uncharacterized protein OS=Acyrthosiphon pisum (Pea aphid) PE=4 SV=1	PREDICTED: uncharacterized protein C45G9.7-like [Acyrthosiphon pisum]	PREDICTED: Acyrthosiphon pisum uncharacterized protein C45G9.7-like (LOC100161318), mRNA
c67103_g1_i1	[B]	Chromatin structure and dynamics	Molecular Function: GTPase activity (GO:0003924);; Molecular Function: GTP binding (GO:0005525);; Cellular Component: nucleus (GO:0005634);; Biological Process: GTP catabolic process (GO:0006184);; Biological Process: regulation of transcription, DNA-templated (GO:0006355);;	K11644|2e-49|bfo:BRAFLDRAFT_97881|hypothetical protein	--	Uncharacterized protein OS=Acyrthosiphon pisum (Pea aphid) PE=4 SV=1	PREDICTED: paired amphipathic helix protein Sin3b-like [Acyrthosiphon pisum]	PREDICTED: Acyrthosiphon pisum paired amphipathic helix protein Sin3b-like (LOC100575599), mRNA
c124797_g1_i1	--	--	--	--	--	--	--	PREDICTED: Acyrthosiphon pisum splicing factor 1-like (LOC100166679), mRNA
c33517_g1_i1	--	--	Molecular Function: binding (GO:0005488);;	K14650|0.0|api:100161166|similar to AGAP000189-PA	DDT domain-containing protein DDB_G0282237 GN=DDB_G0282237 OS=Dictyostelium discoideum (Slime mold) PE=3 SV=1	Uncharacterized protein OS=Acyrthosiphon pisum (Pea aphid) PE=4 SV=1	PREDICTED: hypothetical protein LOC100161166 [Acyrthosiphon pisum]	PREDICTED: Acyrthosiphon pisum hypothetical protein LOC100161166 (LOC100161166), mRNA
c36571_g1_i2	[P]	Inorganic ion transport and metabolism	Molecular Function: nucleotide binding (GO:0000166);; Cellular Component: cytoplasm (GO:0005737);; Biological Process: cellular process (GO:0009987);; Molecular Function: hydrolase activity (GO:0016787);; Molecular Function: ion binding (GO:0043167);; Biological Process: localization (GO:0051179);;	K01551|1e-125|api:100162894|similar to arsenical pump-driving atpase	ATPase ASNA1 homolog GN=GL20106 OS=Drosophila persimilis (Fruit fly) PE=3 SV=1	ATPase ASNA1 homolog OS=Acyrthosiphon pisum (Pea aphid) PE=3 SV=1	PREDICTED: ATPase ASNA1 homolog [Acyrthosiphon pisum]	PREDICTED: Acyrthosiphon pisum ATPase ASNA1 homolog (LOC100162894), mRNA
c70209_g1_i1	--	--	--	--	--	Uncharacterized protein OS=Acyrthosiphon pisum (Pea aphid) PE=4 SV=1	BEL12_AG transposon polyprotein [Anopheles gambiae]	--
c39909_g1_i1	--	--	--	--	--	--	--	Acyrthosiphon pisum strain LSR1 carotene dehydrogenase (tor) gene, tor-R allele, complete cds
c53025_g2_i6	[Q]	Secondary metabolites biosynthesis, transport and catabolism	Molecular Function: binding (GO:0005488);; Molecular Function: oxidoreductase activity (GO:0016491);;	--	Cytochrome P450 6k1 GN=CYP6K1 OS=Blattella germanica (German cockroach) PE=2 SV=1	Uncharacterized protein OS=Acyrthosiphon pisum (Pea aphid) PE=3 SV=1	PREDICTED: cytochrome P450 6k1-like [Acyrthosiphon pisum]	PREDICTED: Acyrthosiphon pisum cytochrome P450 6k1-like (LOC100162372), mRNA
c73546_g1_i1	--	--	--	--	Probable RNA-directed DNA polymerase from transposon X-element GN=X-element\ORF2 OS=Drosophila melanogaster (Fruit fly) PE=3 SV=1	Uncharacterized protein OS=Acyrthosiphon pisum (Pea aphid) PE=4 SV=1	PREDICTED: hypothetical protein LOC100165165 [Acyrthosiphon pisum]	PREDICTED: Acyrthosiphon pisum hypothetical protein LOC100165165 (LOC100165165), mRNA
c42857_g1_i2	[RTKL]	--	Molecular Function: phosphorylase kinase activity (GO:0004689);; Molecular Function: calmodulin binding (GO:0005516);; Molecular Function: ATP binding (GO:0005524);; Cellular Component: phosphorylase kinase complex (GO:0005964);; Biological Process: glycogen biosynthetic process (GO:0005978);; Biological Process: glucose catabolic process (GO:0006007);; Biological Process: protein phosphorylation…	K00871|0.0|api:100168501|similar to AGAP002647-PA	Calcium/calmodulin-dependent protein kinase type II alpha chain GN=CaMKII OS=Drosophila melanogaster (Fruit fly) PE=1 SV=1	Uncharacterized protein OS=Acyrthosiphon pisum (Pea aphid) PE=4 SV=1	PREDICTED: phosphorylase b kinase gamma catalytic chain, skeletal muscle isoform-like [Acyrthosiphon pisum]	PREDICTED: Acyrthosiphon pisum phosphorylase b kinase gamma catalytic chain, skeletal muscle isoform-like (LOC100168501), mRNA
c25007_g1_i1	--	--	--	--	Segmentation polarity homeobox protein engrailed GN=en OS=Drosophila melanogaster (Fruit fly) PE=1 SV=2	Uncharacterized protein (Fragment) OS=Acyrthosiphon pisum (Pea aphid) PE=4 SV=1	PREDICTED: hypothetical protein LOC100164079 [Acyrthosiphon pisum]	PREDICTED: Acyrthosiphon pisum hypothetical protein LOC100164079 (LOC100164079), mRNA
c39228_g1_i1	[LKJ]	--	Molecular Function: hydrolase activity (GO:0016787);; Molecular Function: organic cyclic compound binding (GO:0097159);; Molecular Function: heterocyclic compound binding (GO:1901363);;	--	ATP-dependent RNA helicase p62 GN=Rm62 OS=Drosophila melanogaster (Fruit fly) PE=1 SV=3	Uncharacterized protein OS=Acyrthosiphon pisum (Pea aphid) PE=4 SV=1	PREDICTED: probable ATP-dependent RNA helicase DDX5-like [Acyrthosiphon pisum]	PREDICTED: Acyrthosiphon pisum probable ATP-dependent RNA helicase DDX5-like (LOC100163051), mRNA
c46490_g1_i1	[S]	Function unknown	Molecular Function: binding (GO:0005488);; Biological Process: rRNA processing (GO:0006364);; Cellular Component: small-subunit processome (GO:0032040);;	--	Probable U3 small nucleolar RNA-associated protein 11 GN=CG1789 OS=Drosophila melanogaster (Fruit fly) PE=2 SV=1	Uncharacterized protein GN=ACYPI006050 OS=Acyrthosiphon pisum (Pea aphid) PE=2 SV=1	UTP11-like U3 small nucleolar ribonucleoprotein-like [Acyrthosiphon pisum]	PREDICTED: Acyrthosiphon pisum hypothetical protein LOC100569306 (LOC100569306), mRNA
c42725_g1_i1	[J]	Translation, ribosomal structure and biogenesis	Molecular Function: transferase activity (GO:0016740);;	--	tRNA (cytosine(34)-C(5))-methyltransferase GN=CG6133 OS=Drosophila melanogaster (Fruit fly) PE=2 SV=1	Uncharacterized protein OS=Acyrthosiphon pisum (Pea aphid) PE=4 SV=1	PREDICTED: putative methyltransferase NSUN6-like [Acyrthosiphon pisum]	PREDICTED: Acyrthosiphon pisum putative methyltransferase NSUN6-like (LOC100165512), mRNA
c46591_g2_i2	--	--	Biological Process: metabolic process (GO:0008152);;	--	--	Uncharacterized protein OS=Acyrthosiphon pisum (Pea aphid) PE=4 SV=1	PREDICTED: hypothetical protein LOC100569539 [Acyrthosiphon pisum]	Acyrthosiphon pisum BAC VMRC38-10-A8 (Benaroya Research Institute VMRC38 Acrythosiphon pisum (Pea Aphid) BAC library) complete sequence
c28993_g1_i2	--	--	--	--	--	Uncharacterized protein OS=Acyrthosiphon pisum (Pea aphid) PE=4 SV=1	PREDICTED: tRNA selenocysteine 1-associated protein 1-like [Acyrthosiphon pisum]	--
c124219_g1_i1	--	--	--	--	--	Uncharacterized protein OS=Acyrthosiphon pisum (Pea aphid) PE=4 SV=1	--	--
c44717_g1_i2	[L]	Replication, recombination and repair	Molecular Function: catalytic activity (GO:0003824);;	K10846|0.0|api:100169397|similar to excision repair cross-complementing rodent repair deficiency, complementation group 5	Flap endonuclease 1 GN=FEN1 OS=Plasmodium falciparum PE=2 SV=1	Putative uncharacterized protein (Fragment) GN=SINV_07188 OS=Solenopsis invicta (Red imported fire ant) PE=4 SV=1	PREDICTED: hypothetical protein LOC100169397 [Acyrthosiphon pisum]	PREDICTED: Acyrthosiphon pisum hypothetical protein LOC100169397 (LOC100169397), mRNA
c39227_g2_i2	[E]	Amino acid transport and metabolism	Molecular Function: glucose dehydrogenase activity (GO:0004344);; Biological Process: alcohol metabolic process (GO:0006066);; Molecular Function: choline dehydrogenase activity (GO:0008812);; Biological Process: ecdysteroid metabolic process (GO:0045455);; Molecular Function: flavin adenine dinucleotide binding (GO:0050660);; Biological Process: oxidation-reduction process (GO:0055114);;	--	Glucose dehydrogenase [acceptor] short protein (Precursor) GN=Gld OS=Drosophila melanogaster (Fruit fly) PE=3 SV=3	Uncharacterized protein OS=Acyrthosiphon pisum (Pea aphid) PE=3 SV=1	PREDICTED: glucose dehydrogenase [acceptor]-like [Acyrthosiphon pisum]	PREDICTED: Acyrthosiphon pisum glucose dehydrogenase [acceptor]-like (LOC100169582), mRNA
c52014_g2_i1	--	--	--	--	--	--	--	PREDICTED: Acyrthosiphon pisum hypothetical protein LOC100572158 (LOC100572158), mRNA
c28455_g1_i1	--	--	--	--	Putative ZDHHC-type palmitoyltransferase 2 GN=DDB_G0274739 OS=Dictyostelium discoideum (Slime mold) PE=2 SV=2	Probable palmitoyltransferase ZDHHC24 GN=EAG_11536 OS=Camponotus floridanus (Florida carpenter ant) PE=4 SV=1	PREDICTED: probable palmitoyltransferase ZDHHC24-like [Acyrthosiphon pisum]	PREDICTED: Acyrthosiphon pisum probable palmitoyltransferase ZDHHC24-like (LOC100574882), mRNA
c22844_g1_i1	--	--	Biological Process: mRNA splicing, via spliceosome (GO:0000398);; Cellular Component: precatalytic spliceosome (GO:0071011);; Cellular Component: catalytic step 2 spliceosome (GO:0071013);;	K12829|1e-23|api:100169503|similar to U2 small nuclear ribonucleoprotein, putative	--	Uncharacterized protein OS=Acyrthosiphon pisum (Pea aphid) PE=4 SV=1	PREDICTED: splicing factor 3B subunit 2-like [Acyrthosiphon pisum]	TSA: Aphis craccivora Aphis_trimmed_contig_5085 transcribed RNA sequence
c41985_g1_i1	--	--	--	--	Sporozoite surface protein 2 (Precursor) GN=SSP2 OS=Plasmodium yoelii yoelii PE=1 SV=2	Uncharacterized protein OS=Acyrthosiphon pisum (Pea aphid) PE=4 SV=1	PREDICTED: hypothetical protein LOC100169018 [Acyrthosiphon pisum]	PREDICTED: Acyrthosiphon pisum hypothetical protein LOC100169018 (LOC100169018), mRNA
c68347_g1_i1	--	--	--	--	--	--	--	PREDICTED: Acyrthosiphon pisum disks large homolog 1-like, transcript variant 1 (LOC100166812), mRNA
c36567_g2_i1	--	--	--	--	--	--	--	PREDICTED: Acyrthosiphon pisum ATP-binding cassette sub-family G member 1-like (LOC100164565), mRNA
c7572_g1_i1	--	--	Molecular Function: antigen binding (GO:0003823);; Biological Process: phagocytosis (GO:0006909);; Biological Process: axonal fasciculation (GO:0007413);; Biological Process: peripheral nervous system development (GO:0007422);; Molecular Function: axon guidance receptor activity (GO:0008046);; Biological Process: mushroom body development (GO:0016319);; Biological Process: central nervous system …	--	Down syndrome cell adhesion molecule-like protein Dscam2 (Precursor) GN=Dscam2 OS=Drosophila melanogaster (Fruit fly) PE=2 SV=3	Uncharacterized protein OS=Acyrthosiphon pisum (Pea aphid) PE=4 SV=1	PREDICTED: titin-like, partial [Acyrthosiphon pisum]	PREDICTED: Acyrthosiphon pisum titin-like (LOC100569260), partial mRNA
c51332_g1_i3	--	--	--	--	--	Uncharacterized protein OS=Acyrthosiphon pisum (Pea aphid) PE=4 SV=1	PREDICTED: band 4.1-like protein 4A-like [Acyrthosiphon pisum]	PREDICTED: Acyrthosiphon pisum semaphorin-1A-like (LOC100160493), mRNA
c36925_g1_i1	--	--	--	--	--	--	--	PREDICTED: Acyrthosiphon pisum pyridoxine/pyridoxamine 5'-phosphate oxidase-like (LOC100164836), mRNA
c49301_g1_i2	[J]	Translation, ribosomal structure and biogenesis	Biological Process: metabolic process (GO:0008152);;	K05542|0.0|api:100163450|similar to t-diRNAhydrouridine synthase	Uncharacterized tRNA-dihydrouridine synthase-like protein C45G9.2 GN=C45G9.2 OS=Caenorhabditis elegans PE=3 SV=2	Uncharacterized protein OS=Acyrthosiphon pisum (Pea aphid) PE=4 SV=1	PREDICTED: tRNA-dihydrouridine synthase 1-like [Acyrthosiphon pisum]	PREDICTED: Acyrthosiphon pisum tRNA-dihydrouridine synthase 1-like (LOC100163450), mRNA
c46556_g1_i5	--	--	Molecular Function: transferase activity (GO:0016740);;	--	EGF domain-specific O-linked N-acetylglucosamine transferase (Precursor) GN=Eogt OS=Drosophila melanogaster (Fruit fly) PE=1 SV=1	Uncharacterized protein OS=Acyrthosiphon pisum (Pea aphid) PE=4 SV=1	PREDICTED: uncharacterized glycosyltransferase AER61-like [Acyrthosiphon pisum]	PREDICTED: Acyrthosiphon pisum uncharacterized glycosyltransferase AER61-like (LOC100163033), mRNA
c50810_g1_i1	--	--	--	--	--	Uncharacterized protein OS=Acyrthosiphon pisum (Pea aphid) PE=4 SV=1	--	PREDICTED: Acyrthosiphon pisum hypothetical LOC100571077 (LOC100571077), miscRNA
c73435_g1_i1	--	--	--	--	--	Uncharacterized protein OS=Acyrthosiphon pisum (Pea aphid) PE=4 SV=1	PREDICTED: tigger transposable element-derived protein 6-like [Acyrthosiphon pisum]	--
c52387_g3_i8	[R]	General function prediction only	--	K11424|0.0|api:100161826|similar to NSD1	Probable histone-lysine N-methyltransferase Mes-4 GN=Mes-4 OS=Drosophila melanogaster (Fruit fly) PE=1 SV=2	Uncharacterized protein OS=Acyrthosiphon pisum (Pea aphid) PE=4 SV=1	PREDICTED: hypothetical protein LOC100161826, partial [Acyrthosiphon pisum]	PREDICTED: Acyrthosiphon pisum hypothetical protein LOC100161826 (LOC100161826), partial mRNA
c69086_g1_i1	--	--	--	--	--	--	--	TSA: Cotesia vestalis comp15696_c0_seq1 transcribed RNA sequence
c43295_g1_i1	--	--	Molecular Function: zinc ion binding (GO:0008270);;	--	Putative uncharacterized protein DDB_G0271606 GN=DDB_G0271606 OS=Dictyostelium discoideum (Slime mold) PE=4 SV=1	Uncharacterized protein OS=Acyrthosiphon pisum (Pea aphid) PE=4 SV=1	PREDICTED: zinc finger SWIM domain-containing protein 6-like [Acyrthosiphon pisum]	PREDICTED: Acyrthosiphon pisum zinc finger SWIM domain-containing protein 6-like (LOC100164670), mRNA
c40666_g1_i5	--	--	--	--	--	Uncharacterized protein OS=Acyrthosiphon pisum (Pea aphid) PE=4 SV=1	PREDICTED: hypothetical protein LOC100575087 [Acyrthosiphon pisum]	PREDICTED: Acyrthosiphon pisum hypothetical protein LOC100575087 (LOC100575087), mRNA
c49053_g1_i3	--	--	--	--	--	Uncharacterized protein OS=Acyrthosiphon pisum (Pea aphid) PE=4 SV=1	PREDICTED: fibronectin type 3 and ankyrin repeat domains 1 protein-like [Acyrthosiphon pisum]	PREDICTED: Acyrthosiphon pisum fibronectin type 3 and ankyrin repeat domains 1 protein-like (LOC100158938), mRNA
c50565_g3_i1	--	--	Molecular Function: nucleoside-triphosphatase activity (GO:0017111);;	K05673|2e-21|api:100164310|similar to ATP-dependent bile acid permease	--	Uncharacterized protein OS=Acyrthosiphon pisum (Pea aphid) PE=4 SV=1	PREDICTED: multidrug resistance-associated protein 4-like [Acyrthosiphon pisum]	--
c39733_g1_i3	--	--	--	K10345|1e-162|api:100160157|similar to SPRY domain-containing SOCS box protein 3 (SSB-3)	F-box/SPRY domain-containing protein 1 GN=Fsn OS=Drosophila pseudoobscura pseudoobscura (Fruit fly) PE=3 SV=1	Uncharacterized protein OS=Acyrthosiphon pisum (Pea aphid) PE=4 SV=1	PREDICTED: SPRY domain-containing SOCS box protein 3-like [Acyrthosiphon pisum]	PREDICTED: Acyrthosiphon pisum SPRY domain-containing SOCS box protein 3-like (LOC100160157), mRNA
c51735_g2_i4	[S]	Function unknown	--	K09131|3e-35|dvi:Dvir_GJ12187|GJ12187 gene product from transcript GJ12187-RA	UPF0235 protein GN=DDB_G0280783 OS=Dictyostelium discoideum (Slime mold) PE=3 SV=1	Uncharacterized protein OS=Acyrthosiphon pisum (Pea aphid) PE=3 SV=1	PREDICTED: UPF0235 protein C15orf40 homolog [Acyrthosiphon pisum]	PREDICTED: Acyrthosiphon pisum UPF0235 protein C15orf40 homolog (LOC100574282), mRNA
c50875_g2_i2	[F]	Nucleotide transport and metabolism	--	--	5&apos;-nucleotidase (Precursor) GN=5NUC OS=Lutzomyia longipalpis (Sand fly) PE=1 SV=1	Uncharacterized protein OS=Acyrthosiphon pisum (Pea aphid) PE=3 SV=1	PREDICTED: protein 5NUC-like [Acyrthosiphon pisum]	PREDICTED: Acyrthosiphon pisum protein 5NUC-like (LOC100160663), mRNA
c45045_g1_i1	--	--	--	--	Lachesin (Precursor) GN=LAC OS=Schistocerca americana (American grasshopper) PE=1 SV=1	Uncharacterized protein GN=KGM_14832 OS=Danaus plexippus (Monarch butterfly) PE=4 SV=1	PREDICTED: lachesin-like [Acyrthosiphon pisum]	PREDICTED: Acyrthosiphon pisum lachesin-like (LOC100169535), mRNA
c32173_g1_i1	--	--	--	--	Longitudinals lacking protein, isoforms A/B/D/L GN=lola OS=Drosophila melanogaster (Fruit fly) PE=1 SV=1	Uncharacterized protein OS=Acyrthosiphon pisum (Pea aphid) PE=4 SV=1	PREDICTED: hypothetical protein LOC100571750 [Acyrthosiphon pisum]	--
c51656_g1_i4	--	--	--	--	Probable RNA methyltransferase CG1239 GN=CG1239 OS=Drosophila melanogaster (Fruit fly) PE=2 SV=2	Uncharacterized protein OS=Acyrthosiphon pisum (Pea aphid) PE=4 SV=1	PREDICTED: 7SK snRNA methylphosphate capping enzyme-like [Acyrthosiphon pisum]	PREDICTED: Acyrthosiphon pisum 7SK snRNA methylphosphate capping enzyme-like (LOC100164279), mRNA
c120044_g1_i1	--	--	--	--	--	--	--	Plasmodium falciparum 3D7 chromosome 14, complete sequence
c113733_g1_i1	--	--	--	--	--	--	--	PREDICTED: Acyrthosiphon pisum protein BCCIP homolog (LOC100572360), mRNA
c49365_g1_i4	--	--	--	--	Spindle and kinetochore-associated protein 1 homolog GN=Y106G6H.15 OS=Caenorhabditis elegans PE=1 SV=1	Uncharacterized protein OS=Acyrthosiphon pisum (Pea aphid) PE=4 SV=1	spindle and KT associated 1 [Acyrthosiphon pisum]	Acyrthosiphon pisum spindle and KT associated 1 (Ska1), mRNA
c43075_g2_i1	--	--	--	--	--	--	--	PREDICTED: Acyrthosiphon pisum diphosphomevalonate decarboxylase-like, transcript variant 2 (LOC100160652), mRNA
c125541_g1_i1	--	--	--	--	--	--	--	PREDICTED: Acyrthosiphon pisum ornithine aminotransferase, mitochondrial-like, transcript variant 2 (LOC100168809), mRNA
c48064_g1_i1	[V]	Defense mechanisms	Molecular Function: carboxypeptidase activity (GO:0004180);;	--	--	Putative LD carboxypeptidase GN=ldcA OS=Acyrthosiphon pisum (Pea aphid) PE=2 SV=1	putative LD carboxypeptidase [Acyrthosiphon pisum]	Acyrthosiphon pisum mRNA, clone: ACI0AAF39YL08, full-insert cDNA sequence based on ESTs (5'-EST:ACI0AAF39YL08AAM1, 3'-EST ACI2AAF6YB11BBM1)
c52355_g1_i3	[R]	General function prediction only	--	--	Rhythmically expressed gene 2 protein GN=Reg-2 OS=Drosophila melanogaster (Fruit fly) PE=2 SV=1	Uncharacterized protein OS=Acyrthosiphon pisum (Pea aphid) PE=4 SV=1	PREDICTED: rhythmically expressed gene 2 protein-like [Acyrthosiphon pisum]	PREDICTED: Acyrthosiphon pisum rhythmically expressed gene 2 protein-like (LOC100164330), mRNA
c50326_g2_i6	--	--	--	--	--	Uncharacterized protein OS=Acyrthosiphon pisum (Pea aphid) PE=4 SV=1	PREDICTED: TBC1 domain family member 5-like [Acyrthosiphon pisum]	PREDICTED: Acyrthosiphon pisum TBC1 domain family member 5-like (LOC100161588), mRNA
c49482_g3_i1	--	--	--	--	--	--	--	TSA: Hyalella azteca contig08947 transcribed RNA sequence
c39316_g1_i1	--	--	--	K13963|0.0|api:100163427|Spn5	Antichymotrypsin-2 OS=Bombyx mori (Silk moth) PE=1 SV=1	Uncharacterized protein OS=Acyrthosiphon pisum (Pea aphid) PE=3 SV=1	serine protease inhibitor 5 precursor [Acyrthosiphon pisum]	Acyrthosiphon pisum serine protease inhibitor 5 (Spn5), mRNA
c92618_g1_i1	--	--	--	--	--	Uncharacterized protein OS=Acyrthosiphon pisum (Pea aphid) PE=4 SV=1	--	--
c45373_g2_i2	[R]	General function prediction only	--	K12897|1e-142|api:100168472|similar to transformer-2 protein A	Transformer-2 sex-determining protein GN=tra2 OS=Drosophila virilis (Fruit fly) PE=3 SV=1	Uncharacterized protein OS=Acyrthosiphon pisum (Pea aphid) PE=4 SV=1	PREDICTED: hypothetical protein LOC100168472 isoform 2 [Acyrthosiphon pisum]	PREDICTED: Acyrthosiphon pisum hypothetical protein LOC100168472, transcript variant 2 (LOC100168472), mRNA
c38556_g1_i1	--	--	--	--	--	--	--	PREDICTED: Acyrthosiphon pisum toll-interacting protein-like, transcript variant 1 (LOC100167693), mRNA
c83188_g1_i1	--	--	--	--	--	--	--	PREDICTED: Acyrthosiphon pisum neuropeptide Y receptor type 5-like, transcript variant 2 (LOC100166824), mRNA
c52888_g1_i5	--	--	--	--	--	--	--	TSA: Aphis craccivora Aphis_trimmed_contig_731 transcribed RNA sequence
c35150_g1_i1	--	--	--	--	--	--	--	PREDICTED: Acyrthosiphon pisum hypothetical protein LOC100573110 (LOC100573110), mRNA
c94991_g1_i1	--	--	--	K14550|0.0|api:100162823|similar to bap28	HEAT repeat-containing protein 1 homolog GN=l(2)k09022 OS=Drosophila melanogaster (Fruit fly) PE=2 SV=2	Uncharacterized protein OS=Acyrthosiphon pisum (Pea aphid) PE=4 SV=1	PREDICTED: HEAT repeat-containing protein 1-like isoform 2 [Acyrthosiphon pisum]	PREDICTED: Acyrthosiphon pisum HEAT repeat-containing protein 1-like, transcript variant 1 (LOC100162823), mRNA
c51060_g1_i3	--	--	Molecular Function: protein kinase C activity (GO:0004697);; Molecular Function: ATP binding (GO:0005524);; Biological Process: protein phosphorylation (GO:0006468);; Biological Process: intracellular signal transduction (GO:0035556);; Molecular Function: metal ion binding (GO:0046872);;	K06068|3e-49|api:100160881|similar to Protein C kinase 98E CG1954-PA	Protein kinase C GN=Pkc98E OS=Drosophila melanogaster (Fruit fly) PE=2 SV=1	Uncharacterized protein OS=Acyrthosiphon pisum (Pea aphid) PE=4 SV=1	PREDICTED: calcium-independent protein kinase C-like [Acyrthosiphon pisum]	PREDICTED: Acyrthosiphon pisum calcium-independent protein kinase C-like (LOC100160881), mRNA
c51695_g2_i11	[S]	Function unknown	--	--	POC1 centriolar protein homolog GN=Poc1 OS=Drosophila melanogaster (Fruit fly) PE=2 SV=1	Uncharacterized protein OS=Acyrthosiphon pisum (Pea aphid) PE=4 SV=1	PREDICTED: WD repeat-containing protein 13-like [Acyrthosiphon pisum]	PREDICTED: Acyrthosiphon pisum WD repeat-containing protein 13-like (LOC100570998), mRNA
c68240_g1_i1	--	--	--	--	--	Uncharacterized protein (Fragment) OS=Acyrthosiphon pisum (Pea aphid) PE=4 SV=1	PREDICTED: hypothetical protein LOC100573139 [Acyrthosiphon pisum]	--
c42378_g1_i1	--	--	--	--	--	Uncharacterized protein OS=Acyrthosiphon pisum (Pea aphid) PE=4 SV=1	PREDICTED: hypothetical protein LOC100571749 [Acyrthosiphon pisum]	PREDICTED: Acyrthosiphon pisum hypothetical protein LOC100571749 (LOC100571749), mRNA
c34714_g1_i2	--	--	--	--	--	--	--	PREDICTED: Acyrthosiphon pisum UDP-glucuronosyltransferase 2B17-like (LOC100169601), mRNA
c25461_g1_i2	--	--	--	--	--	Uncharacterized protein GN=LOC100578975 OS=Apis mellifera (Honeybee) PE=4 SV=1	PREDICTED: leucine-rich repeat-containing protein 48-like [Acyrthosiphon pisum]	PREDICTED: Acyrthosiphon pisum leucine-rich repeat-containing protein 48-like (LOC100572049), mRNA
c35963_g1_i1	--	--	--	--	--	--	--	PREDICTED: Acyrthosiphon pisum alpha-1,2-mannosyltransferase ALG9-like (LOC100161002), mRNA
c52678_g2_i3	--	--	Molecular Function: lysozyme activity (GO:0003796);; Molecular Function: metallocarboxypeptidase activity (GO:0004181);; Cellular Component: extracellular region (GO:0005576);; Biological Process: carbohydrate metabolic process (GO:0005975);; Biological Process: proteolysis (GO:0006508);; Biological Process: phagocytosis (GO:0006909);; Biological Process: imaginal disc-derived wing morphogenesis …	--	Carboxypeptidase D (Precursor) GN=svr OS=Drosophila melanogaster (Fruit fly) PE=1 SV=2	Putative uncharacterized protein (Fragment) OS=Acyrthosiphon pisum (Pea aphid) PE=2 SV=1	hypothetical protein [Acyrthosiphon pisum]	Acyrthosiphon pisum mRNA for hypothetical protein, partial cds
c47169_g1_i2	--	--	--	--	Abnormal cell migration protein 10 GN=mig-10 OS=Caenorhabditis elegans PE=1 SV=3	Uncharacterized protein OS=Acyrthosiphon pisum (Pea aphid) PE=4 SV=1	PREDICTED: amyloid beta A4 precursor protein-binding family B member 1-interacting protein-like [Acyrthosiphon pisum]	PREDICTED: Acyrthosiphon pisum amyloid beta A4 precursor protein-binding family B member 1-interacting protein-like (LOC100169058), mRNA
c48780_g2_i9	--	--	--	K11319|0.0|api:100168653|similar to inhibitor of growth family, member 3	--	Uncharacterized protein OS=Acyrthosiphon pisum (Pea aphid) PE=4 SV=1	PREDICTED: inhibitor of growth protein 3-like [Acyrthosiphon pisum]	PREDICTED: Acyrthosiphon pisum inhibitor of growth protein 3-like (LOC100168653), mRNA
c100358_g1_i1	--	--	--	K14323|6e-10|api:100162870|similar to barentsz CG12878-PA	--	Uncharacterized protein OS=Acyrthosiphon pisum (Pea aphid) PE=4 SV=1	PREDICTED: hypothetical protein LOC100162870 [Acyrthosiphon pisum]	PREDICTED: Acyrthosiphon pisum hypothetical protein LOC100162870 (LOC100162870), mRNA
c42400_g1_i2	--	--	Molecular Function: ATP binding (GO:0005524);; Molecular Function: nucleoside-triphosphatase activity (GO:0017111);; Biological Process: mitochondrial respiratory chain complex III assembly (GO:0034551);;	K08900|0.0|api:100162321|similar to mitochondrial chaperone bcs1	Probable mitochondrial chaperone BCS1-B GN=bcsl1b OS=Dictyostelium discoideum (Slime mold) PE=3 SV=1	Uncharacterized protein OS=Acyrthosiphon pisum (Pea aphid) PE=4 SV=1	PREDICTED: mitochondrial chaperone BCS1-like [Acyrthosiphon pisum]	PREDICTED: Acyrthosiphon pisum mitochondrial chaperone BCS1-like (LOC100162321), mRNA
c33670_g1_i3	--	--	--	--	Salivary glue protein Sgs-3 (Precursor) GN=Sgs3 OS=Drosophila yakuba (Fruit fly) PE=2 SV=3	Uncharacterized protein OS=Acyrthosiphon pisum (Pea aphid) PE=4 SV=1	PREDICTED: hypothetical protein LOC100569768 isoform 1 [Acyrthosiphon pisum]	PREDICTED: Acyrthosiphon pisum hypothetical protein LOC100569768, transcript variant 2 (LOC100569768), mRNA
c48600_g3_i4	[U]	Intracellular trafficking, secretion, and vesicular transport	Molecular Function: SNAP receptor activity (GO:0005484);; Biological Process: intracellular protein transport (GO:0006886);; Cellular Component: membrane (GO:0016020);; Biological Process: vesicle-mediated transport (GO:0016192);;	K04560|2e-83|api:100164993|Syx1a	Syntaxin-1A GN=Syx1A OS=Drosophila melanogaster (Fruit fly) PE=1 SV=1	ACYPI005967 protein GN=ACYPI005967 OS=Acyrthosiphon pisum (Pea aphid) PE=2 SV=1	ACYPI005967 [Acyrthosiphon pisum]	Acyrthosiphon pisum syntaxin 1A (Syx1a), transcript variant 2, mRNA
c36635_g1_i1	--	--	Molecular Function: motor activity (GO:0003774);; Molecular Function: actin binding (GO:0003779);; Molecular Function: ATP binding (GO:0005524);; Biological Process: ubiquitin-dependent protein catabolic process (GO:0006511);; Cellular Component: myosin complex (GO:0016459);; Cellular Component: cullin-RING ubiquitin ligase complex (GO:0031461);; Molecular Function: ubiquitin protein ligase bindi…	K10352|2e-57|gga:374069|MYH2, MYH1, MYH3, myosin	Myosin heavy chain, muscle GN=Mhc OS=Drosophila melanogaster (Fruit fly) PE=1 SV=4	Myosin heavy polypeptide 2 (Fragment) OS=Ostrea edulis (Native oyster) PE=2 SV=1	myosin heavy polypeptide 2, partial [Ostrea edulis]	Ostrea edulis clone NESTEDPCR1.OEB.121 myosin heavy polypeptide 2 mRNA, partial cds
c46506_g1_i4	[O]	Posttranslational modification, protein turnover, chaperones	Biological Process: startle response (GO:0001964);; Cellular Component: plasma membrane (GO:0005886);; Biological Process: exocytosis (GO:0006887);; Biological Process: neurotransmitter secretion (GO:0007269);; Cellular Component: synaptic vesicle (GO:0008021);; Biological Process: synaptic vesicle uncoating (GO:0016191);; Biological Process: locomotion involved in locomotory behavior (GO:0031987…	K09525|1e-138|api:100159337|Csp	Cysteine string protein GN=Csp OS=Drosophila melanogaster (Fruit fly) PE=1 SV=1	DnaJ-7 OS=Bombyx mori (Silk moth) PE=2 SV=1	cysteine string protein isoform 2 [Acyrthosiphon pisum]	Acyrthosiphon pisum cysteine string protein (Csp), transcript variant 2, mRNA
c53109_g1_i1	--	--	Cellular Component: integral component of membrane (GO:0016021);;	--	SPX and EXS domain-containing protein 5 GN=DDB_G0290647 OS=Dictyostelium discoideum (Slime mold) PE=3 SV=2	Uncharacterized protein OS=Acyrthosiphon pisum (Pea aphid) PE=4 SV=1	PREDICTED: xenotropic and polytropic retrovirus receptor 1 homolog [Acyrthosiphon pisum]	PREDICTED: Acyrthosiphon pisum xenotropic and polytropic retrovirus receptor 1 homolog (LOC100161838), mRNA
c25324_g1_i1	--	--	Molecular Function: oxidoreductase activity (GO:0016491);; Biological Process: oxidation-reduction process (GO:0055114);;	--	--	ACYPI009545 protein GN=ACYPI009545 OS=Acyrthosiphon pisum (Pea aphid) PE=2 SV=1	ACYPI009545 [Acyrthosiphon pisum]	PREDICTED: Acyrthosiphon pisum dehydrogenase/reductase SDR family member 11-like (LOC100168880), mRNA
c74058_g1_i1	--	--	--	--	--	Putative uncharacterized protein (Fragment) OS=Amblyomma maculatum (Gulf Coast tick) PE=2 SV=1	--	--
c52662_g1_i1	--	--	--	K03349|0.0|api:100164255|similar to anaphase-promoting complex subunit	Anaphase-promoting complex subunit 2 GN=anapc2 OS=Dictyostelium discoideum (Slime mold) PE=3 SV=1	Uncharacterized protein OS=Acyrthosiphon pisum (Pea aphid) PE=3 SV=1	PREDICTED: anaphase-promoting complex subunit 2-like [Acyrthosiphon pisum]	PREDICTED: Acyrthosiphon pisum anaphase-promoting complex subunit 2-like (LOC100164255), mRNA
c36321_g1_i1	--	--	--	--	Abnormal cell migration protein 10 GN=mig-10 OS=Caenorhabditis elegans PE=1 SV=3	Uncharacterized protein OS=Acyrthosiphon pisum (Pea aphid) PE=4 SV=1	PREDICTED: amyloid beta A4 precursor protein-binding family B member 1-interacting protein-like [Acyrthosiphon pisum]	PREDICTED: Acyrthosiphon pisum amyloid beta A4 precursor protein-binding family B member 1-interacting protein-like (LOC100169058), mRNA
c34696_g1_i1	--	--	--	--	Protein maelstrom homolog GN=mael OS=Aedes aegypti (Yellowfever mosquito) PE=3 SV=1	Uncharacterized protein OS=Acyrthosiphon pisum (Pea aphid) PE=4 SV=1	PREDICTED: hypothetical protein LOC100573423 [Acyrthosiphon pisum]	PREDICTED: Acyrthosiphon pisum hypothetical protein LOC100573423 (LOC100573423), mRNA
c15175_g1_i1	--	--	--	--	Uncharacterized protein E02H1.5 GN=E02H1.5 OS=Caenorhabditis elegans PE=4 SV=1	Uncharacterized protein OS=Acyrthosiphon pisum (Pea aphid) PE=4 SV=1	PREDICTED: UPF0568 protein C14orf166 homolog [Acyrthosiphon pisum]	PREDICTED: Acyrthosiphon pisum UPF0568 protein C14orf166 homolog (LOC100165967), mRNA
c44921_g1_i1	[L]	Replication, recombination and repair	Molecular Function: binding (GO:0005488);; Biological Process: cellular process (GO:0009987);; Molecular Function: transferase activity (GO:0016740);; Biological Process: macromolecule metabolic process (GO:0043170);; Biological Process: primary metabolic process (GO:0044238);;	--	Endonuclease GN=pol OS=Drosophila melanogaster (Fruit fly) PE=4 SV=1	Uncharacterized protein OS=Acyrthosiphon pisum (Pea aphid) PE=4 SV=1	polyprotein of retroviral origin, putative [Ixodes scapularis]	--
c49165_g1_i6	--	--	--	--	--	Uncharacterized protein OS=Acyrthosiphon pisum (Pea aphid) PE=4 SV=1	PREDICTED: protein odr-4 homolog [Acyrthosiphon pisum]	PREDICTED: Acyrthosiphon pisum protein odr-4 homolog (LOC100168879), mRNA
c51218_g1_i1	--	--	Biological Process: chaeta development (GO:0022416);; Biological Process: wing disc development (GO:0035220);;	--	--	Uncharacterized protein OS=Acyrthosiphon pisum (Pea aphid) PE=4 SV=1	AGAP001496-PA [Anopheles gambiae str. PEST]	PREDICTED: Acyrthosiphon pisum hypothetical LOC100571316 (LOC100571316), miscRNA
c452_g1_i1	--	--	--	--	Brain peptide SYWKQCAFNAVSCF-amide (Precursor) OS=Apis mellifera (Honeybee) PE=1 SV=1	Uncharacterized protein OS=Acyrthosiphon pisum (Pea aphid) PE=4 SV=1	PREDICTED: hypothetical protein LOC100571992 [Acyrthosiphon pisum]	PREDICTED: Acyrthosiphon pisum hypothetical protein LOC100571992 (LOC100571992), mRNA
c58428_g1_i1	--	--	--	--	--	Uncharacterized protein OS=Acyrthosiphon pisum (Pea aphid) PE=4 SV=1	PREDICTED: hypothetical protein LOC100167041 [Acyrthosiphon pisum]	--
c41617_g1_i2	--	--	Molecular Function: signal transducer activity (GO:0004871);; Biological Process: signal transduction (GO:0007165);;	--	FMRFamide receptor GN=FR OS=Drosophila melanogaster (Fruit fly) PE=2 SV=1	Class A rhodopsin-like G-protein coupled receptor GPRnna13, putative GN=Phum_PHUM268560 OS=Pediculus humanus subsp. corporis (Body louse) PE=4 SV=1	PREDICTED: FMRFamide receptor-like [Acyrthosiphon pisum]	PREDICTED: Acyrthosiphon pisum FMRFamide receptor-like (LOC100573280), mRNA
c56357_g1_i1	--	--	--	--	--	Uncharacterized protein OS=Acyrthosiphon pisum (Pea aphid) PE=4 SV=1	PREDICTED: hypothetical protein LOC100568687 [Acyrthosiphon pisum]	PREDICTED: Acyrthosiphon pisum hypothetical protein LOC100568687 (LOC100568687), mRNA
c48077_g1_i1	--	--	--	--	--	--	PREDICTED: hypothetical protein LOC100569398 [Acyrthosiphon pisum]	PREDICTED: Acyrthosiphon pisum hypothetical protein LOC100569398 (LOC100569398), mRNA
c38853_g1_i2	--	--	--	--	--	Uncharacterized protein OS=Acyrthosiphon pisum (Pea aphid) PE=4 SV=1	predicted protein [Capsaspora owczarzaki ATCC 30864]	--
c51324_g2_i3	--	--	--	--	--	Uncharacterized protein OS=Acyrthosiphon pisum (Pea aphid) PE=4 SV=1	PREDICTED: hypothetical protein LOC100574506 [Acyrthosiphon pisum]	PREDICTED: Acyrthosiphon pisum hypothetical protein LOC100574506 (LOC100574506), mRNA
c81052_g1_i1	--	--	Molecular Function: catalytic activity (GO:0003824);;	--	--	Uncharacterized protein OS=Acyrthosiphon pisum (Pea aphid) PE=3 SV=1	PREDICTED: serine protease snake-like [Acyrthosiphon pisum]	Acyrthosiphon pisum mRNA, clone: ACI0AAF13YH07, full-insert cDNA sequence based on ESTs (5'-EST:ACI0AAF13YH07AAM1, 3'-EST ACI2AAF3YA03BBM1)
c21369_g1_i1	--	--	--	--	--	--	--	PREDICTED: Acyrthosiphon pisum COP9 signalosome complex subunit 1b-like (LOC100573176), mRNA
c25775_g1_i1	--	--	--	--	--	Uncharacterized protein OS=Acyrthosiphon pisum (Pea aphid) PE=4 SV=1	--	--
c58693_g1_i1	--	--	--	--	--	Uncharacterized protein OS=Bombyx mori (Silk moth) PE=4 SV=1	PREDICTED: uncharacterized protein LOC101744255 [Bombyx mori]	--
c51261_g8_i9	[F]	Nucleotide transport and metabolism	--	--	5&apos;-nucleotidase (Precursor) GN=5NUC OS=Lutzomyia longipalpis (Sand fly) PE=1 SV=1	Uncharacterized protein OS=Acyrthosiphon pisum (Pea aphid) PE=3 SV=1	PREDICTED: 5&apos;-nucleotidase-like [Acyrthosiphon pisum]	PREDICTED: Acyrthosiphon pisum 5'-nucleotidase-like (LOC100169565), mRNA
c78693_g1_i1	--	--	--	--	--	--	--	Acyrthosiphon pisum myofilin (Mf), transcript variant 4, mRNA
c69512_g1_i1	--	--	--	--	--	--	--	PREDICTED: Acyrthosiphon pisum cytochrome P450 4C1-like (LOC100167889), mRNA
c53218_g1_i1	--	--	--	--	--	Uncharacterized protein OS=Acyrthosiphon pisum (Pea aphid) PE=4 SV=1	PREDICTED: uncharacterized protein C1orf112 homolog [Acyrthosiphon pisum]	PREDICTED: Acyrthosiphon pisum uncharacterized protein C1orf112 homolog (LOC100571237), mRNA
c53123_g1_i1	--	--	--	--	--	ACYPI007898 protein GN=ACYPI007898 OS=Acyrthosiphon pisum (Pea aphid) PE=2 SV=1	ACYPI007898 [Acyrthosiphon pisum]	Acyrthosiphon pisum uncharacterized LOC100167075 (LOC100167075), mRNA
c50617_g3_i2	--	--	--	--	--	Uncharacterized protein OS=Acyrthosiphon pisum (Pea aphid) PE=4 SV=1	AGAP000984-PA [Anopheles gambiae str. PEST]	Acyrthosiphon pisum ACYPI007546 mRNA, clone: 124G15, complete cds, full-insert cDNA sequence based on the ESTs (5'-EST:EX620084, 3'-EST:EX620824)
c50172_g1_i3	[RTKL]	--	Molecular Function: nucleotide binding (GO:0000166);; Molecular Function: protein kinase activity (GO:0004672);; Biological Process: phosphorylation (GO:0016310);;	--	Tyrosine-protein kinase sid-3 GN=sid-3 OS=Caenorhabditis elegans PE=1 SV=2	Uncharacterized protein OS=Acyrthosiphon pisum (Pea aphid) PE=3 SV=1	PREDICTED: activated CDC42 kinase 1-like [Acyrthosiphon pisum]	PREDICTED: Acyrthosiphon pisum activated CDC42 kinase 1-like (LOC100164910), mRNA
c125877_g1_i1	--	--	--	--	--	--	--	TSA: Megalurothrips sjostedti Megal_trimmed_contig_2254 transcribed RNA sequence
c28470_g1_i1	--	--	--	--	--	Uncharacterized protein OS=Acyrthosiphon pisum (Pea aphid) PE=4 SV=1	PREDICTED: hypothetical protein LOC100163338 [Acyrthosiphon pisum]	TSA: Aphis craccivora Aphis_trimmed_contig_1667 transcribed RNA sequence
c39150_g1_i1	--	--	--	--	--	Uncharacterized protein OS=Acyrthosiphon pisum (Pea aphid) PE=4 SV=1	PREDICTED: hypothetical protein LOC100569903 [Acyrthosiphon pisum]	PREDICTED: Acyrthosiphon pisum hypothetical protein LOC100569903 (LOC100569903), mRNA
c36103_g1_i1	--	--	--	--	--	--	--	PREDICTED: Acyrthosiphon pisum tyrosine-protein kinase shark-like (LOC100168161), mRNA
[truncated: 64,363 more rows]
