# Supplementary material for: Combined Transcriptomic and Proteomic Analysis of Myzus persicae, the Green Peach Aphid, Infected with Cucumber Mosaic Virus
Source: Insects. 2021 Apr 21;12(5):372. doi: 10.3390/insects12050372 (PMC8142985; doi:10.3390/insects12050372)
Supplement: Supplementary file 1 [file insects-12-00372-s001.zip › supplement file/Supplementary Table S9-Significant changes in both the transcript and the protein levels.xlsx]

## Sheet: Sheet1
Information			Alignment							RNA-seq TMM_normalized.FPKM							iTRAQ
Gene	Uniprot Accession	Uniprot Annotation	Identity	Alignment length	Query start	Query end	Ssubject start	Suject end	E value	Sample_1-ck	Sample_2-ck	Sample_3-ck	Sample_1-CL	Sample_2-CL	Sample_3-CL	RNA-seq fold change	116:115	117:115	115:115	118:115	119:115	121:115	Protomic Fold change
c106632_g1	tr|J9K5R8|J9K5R8_ACYPI	Structural maintenance of chromosomes protein OS=Acyrthosiphon pisum GN=LOC100575353 PE=3 SV=2	31.13	106	9	314	293	390	1e-05	0.25	0	0	1.19	0	0.63	0.137363	0.3373	0.1282	1	1.5417	1.3305	1.1803	0.361629
c106632_g1	tr|J9K974|J9K974_ACYPI	Uncharacterized protein OS=Acyrthosiphon pisum GN=LOC100159472 PE=4 SV=1	28.93	121	36	350	72	183	0.0005	0.25	0	0	1.19	0	0.63	0.137363	0.5248	0.9462	1	2.6546	2.0137	1.2589	0.416892
c106908_g1	tr|J9JS73|J9JS73_ACYPI	Uncharacterized protein OS=Acyrthosiphon pisum PE=3 SV=1	22.02	109	201	494	190	294	5e-05	0	0.43	0.09	0.16	0	1	0.448276	0.4055	0.5152	1	2.9376	2.6303	0.5649	0.313185
c110664_g1	tr|J9JVH8|J9JVH8_ACYPI	Uncharacterized protein OS=Acyrthosiphon pisum PE=4 SV=2	93.75	32	205	110	16	47	5e-13	0.38	0.3	0.35	0.23	0	0	4.47826	1.8535	2.0324	1	0.1556	0.631	1.2023	2.45658
c11315_g1	tr|J9JYX3|J9JYX3_ACYPI	ATP synthase subunit alpha OS=Acyrthosiphon pisum PE=3 SV=1	25.98	127	38	406	290	415	6e-06	0.44	0	0	0	0.19	0	2.31579	2.3768	1.5849	1	0.4487	1	0.6546	2.35901
c117961_g1	tr|J9JSK6|J9JSK6_ACYPI	Uncharacterized protein OS=Acyrthosiphon pisum PE=3 SV=2	33.61	122	45	383	537	658	1e-10	0	0	0.25	0.16	0.23	0.26	0.384615	0.1393	1.1588	1	2.208	1.4723	1.028	0.488095
c118109_g1	tr|V5SQ25|V5SQ25_MYZPE	Cytochrome P450 CYP6CY3 OS=Myzus persicae GN=CYP6CY3 PE=2 SV=1	71.86	167	504	4	104	270	2e-69	0.22	0	0	0	0.55	0.2	0.293333	0.2333	0.7943	1	2.6546	2.3768	0.7311	0.351861
c118218_g1	tr|J9K837|J9K837_ACYPI	DNA-directed RNA polymerase OS=Acyrthosiphon pisum PE=3 SV=2	30.63	111	55	363	773	882	4e-09	0	0.26	0	0.57	0.45	0	0.254902	0.0718	0.52	1	2.1086	1.4588	0.5916	0.382736
c118626_g1	tr|J9K934|J9K934_ACYPI	Innexin OS=Acyrthosiphon pisum GN=LOC100162520 PE=3 SV=1	37.97	79	213	4	63	141	2e-15	0.46	0	0	0	0	1.32	0.348485	0.1459	0.8551	1	3.767	2.8576	1.2359	0.254564
c12405_g1	tr|J9JKH2|J9JKH2_ACYPI	Uncharacterized protein OS=Acyrthosiphon pisum GN=LOC100165472 PE=4 SV=2	20.18	114	12	329	767	880	0.0003	0	0.24	0	0	0.71	0	0.338028	0.1542	0.5346	1	2.421	2.421	1.1272	0.282919
c1279_g1	tr|J9K969|J9K969_ACYPI	Uncharacterized protein OS=Acyrthosiphon pisum PE=3 SV=1	97.58	124	3	374	137	260	3e-70	0.58	0.23	0	0.09	0.25	0	2.38235	2.1478	1.0864	1	0.4446	0.7798	0.879	2.01303
c13374_g1	tr|X1WJJ1|X1WJJ1_ACYPI	Uncharacterized protein OS=Acyrthosiphon pisum GN=LOC100166874 PE=4 SV=1	34.9	490	465	1922	3	488	3e-78	0	0	0.31	1.79	0.42	0.35	0.121094	0.16	0.2655	1	2.6062	1.6293	0.5248	0.299456
c14629_g1	tr|J9JX82|J9JX82_ACYPI	Elongation of very long chain fatty acids protein OS=Acyrthosiphon pisum GN=LOC100159901 PE=3 SV=2	39.13	230	1053	364	9	234	8e-51	12.22	12.35	10.48	26.51	20.19	26.89	0.476288	0.863	0.7516	1	2.9376	2.5586	0.6982	0.422091
c1468_g1	tr|J9JXH1|J9JXH1_ACYPI	Uncharacterized protein OS=Acyrthosiphon pisum PE=3 SV=2	41.94	31	287	195	498	528	0.0001	0	0	0.56	1.11	1.57	0.29	0.188552	0.2858	0.7516	1	2.208	1.6904	0.871	0.427182
c16986_g1	tr|J9JKZ0|J9JKZ0_ACYPI	Uncharacterized protein OS=Acyrthosiphon pisum GN=LOC100568705 PE=4 SV=2	22.99	261	1405	710	382	638	3e-06	0	0.87	1.07	0.74	0	0	2.62162	0.8551	2.0324	1	0.7379	0.1923	0.9036	2.11991
c17069_g1	tr|J9JWK2|J9JWK2_ACYPI	Uncharacterized protein OS=Acyrthosiphon pisum GN=LOC100164722 PE=3 SV=1	21.05	133	999	1376	589	717	4e-05	1.61	0	0	1.95	5.49	0	0.216398	0.4285	0.5012	1	2.355	1.4723	0.6026	0.435608
c17069_g1	tr|J9JZ55|J9JZ55_ACYPI	Uncharacterized protein OS=Acyrthosiphon pisum GN=LOC100575228 PE=4 SV=2	29.58	497	411	1748	150	641	3e-53	1.61	0	0	1.95	5.49	0	0.216398	0.1028	0.6194	1	3.6644	3.1915	1.3428	0.210058
c17663_g1	tr|J9K815|J9K815_ACYPI	Uncharacterized protein OS=Acyrthosiphon pisum PE=4 SV=1	38.1	63	732	920	104	161	0.0001	0	0	0.42	0.27	0.78	0.43	0.283784	0.5754	0.3565	1	2.0893	1.4322	0.8091	0.446104
c18206_g1	tr|J9K5E2|J9K5E2_ACYPI	Uncharacterized protein OS=Acyrthosiphon pisum PE=4 SV=2	45.33	75	37	261	69	143	3e-15	0.38	0.26	0	0.87	0.35	0.14	0.470588	0.1225	0.3404	1	2.0324	1.9588	0.6252	0.316892
c1851_g1	tr|X1WJ36|X1WJ36_ACYPI	Uncharacterized protein OS=Acyrthosiphon pisum GN=LOC100568463 PE=4 SV=1	16.56	163	509	21	1526	1686	1e-06	0	0.17	0	0.13	0	0.27	0.425	0.3908	0.6792	1	1.3932	1.1169	1.6444	0.498255
c20382_g1	tr|J9K1V0|J9K1V0_ACYPI	Uncharacterized protein OS=Acyrthosiphon pisum PE=4 SV=2	44.44	45	327	446	1460	1504	3e-11	0.59	0	0.15	0.6	0.34	0.56	0.493333	0.879	1.7539	1	2.8576	1.8707	5.1523	0.36768
c21371_g1	tr|J9K3Y5|J9K3Y5_ACYPI	Uncharacterized protein OS=Acyrthosiphon pisum PE=4 SV=2	51.52	33	251	153	1341	1373	2e-05	0	0.2	0	0.45	0.42	0	0.229885	0.1977	0.4169	1	2.9648	2.1281	1.3804	0.249425
c22094_g1	tr|J9K5B4|J9K5B4_ACYPI	Uncharacterized protein OS=Acyrthosiphon pisum GN=LOC100162321 PE=4 SV=2	25.27	186	406	2	367	552	5e-09	0	0	0.22	0.2	0	0.59	0.278481	0.15	0.9908	1	1.9055	2.1281	1.556	0.382997
c24363_g1	tr|J9KB62|J9KB62_ACYPI	Uncharacterized protein OS=Acyrthosiphon pisum GN=LOC100164076 PE=3 SV=2	23.16	190	555	10	91	266	0.0005	0.27	0	0	0.98	0.46	0.38	0.148352	0.1905	0.6368	1	1.7539	1.0864	1.0666	0.467711
c25651_g2	tr|X1WJB6|X1WJB6_ACYPI	Uncharacterized protein OS=Acyrthosiphon pisum PE=4 SV=1	23.99	692	2408	375	127	796	3e-52	0	0.01	0	7.27	0	0	0.00137552	0.3532	0.6918	1	2.0893	2.0512	1.028	0.395666
c25664_g1	tr|J9K9A4|J9K9A4_ACYPI	Uncharacterized protein OS=Acyrthosiphon pisum PE=4 SV=1	63.46	52	1	156	147	198	1e-14	0	0.79	0	1.44	5.44	0	0.114826	0.5105	0.3837	1	2.0893	2.0893	0.6081	0.395721
c26452_g1	tr|J9K122|J9K122_ACYPI	Uncharacterized protein OS=Acyrthosiphon pisum PE=3 SV=2	100	19	57	1	189	207	4e-06	0	0.52	0.29	1.62	0.65	0.46	0.296703	0.3767	0.4446	1	1.7865	1.9953	0.8551	0.392784
c26454_g1	tr|J9JSL4|J9JSL4_ACYPI	Uncharacterized protein OS=Acyrthosiphon pisum PE=4 SV=2	43.24	37	937	1047	660	696	0.0007	1.26	0.48	0.86	0.2	0	0.87	2.42991	0.879	0.5861	1	0.3192	0.4571	0.4018	2.09244
c26846_g2	tr|J9JYW4|J9JYW4_ACYPI	Uncharacterized protein OS=Acyrthosiphon pisum GN=LOC100165653 PE=3 SV=1	55.32	47	271	131	617	663	6e-11	0	0.32	0	0.73	0.34	0	0.299065	0.5702	0.4325	1	1.8197	1.6293	0.5916	0.495644
c28625_g1	tr|J9K7L8|J9K7L8_ACYPI	Uncharacterized protein OS=Acyrthosiphon pisum PE=4 SV=1	37.1	62	105	287	157	218	3e-08	0.49	1.04	0	0.58	1.47	1.39	0.444767	0.7112	0.1959	1	1.6749	1.2823	0.871	0.498171
c28787_g1	tr|J9JUW1|J9JUW1_ACYPI	Uncharacterized protein OS=Acyrthosiphon pisum GN=LOC100163171 PE=4 SV=1	20.68	237	1602	991	2	235	0.001	13.75	1.93	17.3	3.67	1.05	5.87	3.11426	2.3121	1.7539	1	0.3873	0.5916	1.3932	2.13566
c29968_g1	tr|J9K5D3|J9K5D3_ACYPI	Uncharacterized protein OS=Acyrthosiphon pisum GN=LOC100160553 PE=4 SV=1	19.17	313	1515	625	26	338	5e-14	0	0.56	0	0	0.6	0.65	0.448	0.169	0.4742	1	1.8535	1.4997	1.1695	0.363323
c30254_g1	tr|J9JQD1|J9JQD1_ACYPI	Uncharacterized protein OS=Acyrthosiphon pisum GN=LOC100159373 PE=4 SV=2	17.74	530	332	1771	12	508	7e-06	0	0	1.27	2.51	1.18	0	0.344173	0.4169	0.955	1	1.5136	1.5276	2.0324	0.467498
c30254_g1	tr|J9JTZ2|J9JTZ2_ACYPI	Uncharacterized protein OS=Acyrthosiphon pisum GN=LOC100162668 PE=4 SV=1	21.02	333	359	1270	210	518	9e-09	0	0	1.27	2.51	1.18	0	0.344173	0.3631	0.3565	1	2.421	3.3113	0.929	0.258148
c30254_g1	tr|J9K490|J9K490_ACYPI	Uncharacterized protein OS=Acyrthosiphon pisum GN=LOC100159138 PE=4 SV=1	99.25	668	167	2170	1	668	0	0	0	1.27	2.51	1.18	0	0.344173	0.673	0.6982	1	2.5119	2.0137	1	0.42913
c30358_g1	tr|J9JQP8|J9JQP8_ACYPI	Uncharacterized protein OS=Acyrthosiphon pisum GN=Cpx PE=4 SV=1	74.56	114	650	312	1	112	4e-45	0.13	0.11	0.49	0	0	0.14	5.21429	3.0479	1.7865	1	0.2582	0.7656	1.4191	2.38831
c31255_g1	tr|J9JXR8|J9JXR8_ACYPI	Uncharacterized protein OS=Acyrthosiphon pisum GN=LOC100163546 PE=3 SV=2	32.69	361	260	1333	103	463	9e-48	0	2.05	0	11.09	0	6.28	0.11802	0.6792	0.6194	1	1.5704	1.4859	1.7378	0.479464
c31656_g1	tr|J9JT75|J9JT75_ACYPI	Uncharacterized protein OS=Acyrthosiphon pisum PE=3 SV=1	57.14	21	373	311	391	411	2e-08	0.58	0	0	0.6	0.49	0.91	0.29	0.2291	0.8091	1	2.6062	1.8365	0.879	0.382998
c33584_g2	tr|J9JT31|J9JT31_ACYPI	DNA-directed RNA polymerase OS=Acyrthosiphon pisum GN=LOC100572751 PE=3 SV=2	25.86	263	2946	2188	1716	1954	0.0001	3.75	4.42	3.92	11.87	14.02	3.03	0.41805	0.1738	0.8872	1	2.1478	1.5136	0.8241	0.459481
c34107_g1	tr|J9K048|J9K048_ACYPI	Calcium-transporting ATPase OS=Acyrthosiphon pisum PE=3 SV=2	38.33	60	639	460	168	222	0.0002	0	0.28	0	0.67	0.2	0.11	0.285714	0.1614	0.5861	1	2.3335	2.0893	1.2942	0.305667
c35040_g1	tr|J9JYM1|J9JYM1_ACYPI	Uncharacterized protein OS=Acyrthosiphon pisum GN=LOC100575791 PE=3 SV=1	20.71	169	592	1074	318	474	0.0007	9.54	22.98	19.31	12.09	7.59	4.29	2.16229	1.1912	1.4588	1	0.2051	0.4246	0.2148	4.32208
c35347_g1	tr|Q64F38|Q64F38_MYZPE	Tropomyosin OS=Myzus persicae PE=2 SV=1	18.26	241	93	722	31	262	0.0001	1.14	0.91	0.98	0.77	0.25	0.16	2.5678	2.208	1.9231	1	0.2377	0.9036	0.3945	3.34099
c35645_g1	tr|J9K254|J9K254_ACYPI	Uncharacterized protein OS=Acyrthosiphon pisum GN=LOC100569298 PE=4 SV=2	38.57	70	1192	983	13	81	4e-06	0.9	1.43	1.66	0.54	0	0	7.38889	1.2706	0.8551	1	0.5012	0.3565	0.6855	2.02547
c36507_g2	tr|J9JZ26|J9JZ26_ACYPI	Uncharacterized protein OS=Acyrthosiphon pisum PE=4 SV=1	36.67	60	1075	896	91	148	0.0004	6.35	5.49	4.32	3.57	4.27	0	2.06122	2.6062	1.6904	1	0.8472	0.5248	1.0568	2.18075
c36570_g1	tr|J9JJD5|J9JJD5_ACYPI	Uncharacterized protein OS=Acyrthosiphon pisum GN=LOC100159456 PE=4 SV=1	27.12	236	929	240	79	310	9e-21	0	0.47	1.08	0.5	0.2	0	2.21429	1.406	1.1912	1	0.4656	0.4699	0.7586	2.12337
c37182_g1	tr|J9JU88|J9JU88_ACYPI	Adenosylhomocysteinase OS=Acyrthosiphon pisum GN=LOC100164149 PE=3 SV=1	97.94	436	609	1916	1	435	0	0.95	0.67	0	1.63	0.6	1.61	0.421875	0.0871	0.6368	1	2.466	2.2699	0.9204	0.304775
c37437_g1	tr|J9JP41|J9JP41_ACYPI	Uncharacterized protein OS=Acyrthosiphon pisum GN=LOC100162030 PE=4 SV=1	21.72	198	237	821	40	236	2e-12	3.54	2.52	4.25	9.2	5.36	6.1	0.499032	0.3945	0.3945	1	4.0926	2.1281	0.2884	0.274846
c37465_g1	tr|J9JXK1|J9JXK1_ACYPI	Uncharacterized protein OS=Acyrthosiphon pisum PE=4 SV=2	100	51	153	1	1	51	1e-17	0.22	0.84	1.1	1.85	1.66	1.03	0.475771	0.1923	0.6427	1	2.3988	2.1677	1.0965	0.324033
c37748_g1	tr|J9KB39|J9KB39_ACYPI	Uncharacterized protein OS=Acyrthosiphon pisum PE=3 SV=2	50	24	577	648	8	31	0.0009	0	0.1	0.12	0.22	0.12	0.15	0.44898	0.2729	0.6792	1	2.5351	1.5136	0.7656	0.40548
c38192_g2	tr|J9K309|J9K309_ACYPI	Uncharacterized protein OS=Acyrthosiphon pisum PE=3 SV=1	46.3	108	321	1	520	627	2e-26	0	0.42	0.24	0.16	0	0	4.125	2.3768	1.4322	1	0.4325	1.0568	0.5445	2.36454
c38643_g1	tr|J9JP42|J9JP42_ACYPI	Uncharacterized protein OS=Acyrthosiphon pisum GN=LOC100160079 PE=4 SV=2	18.79	149	1388	1798	462	610	0.0001	0.16	0.01	0.14	0.17	34.49	30.18	0.004781	0.1675	0.2208	1	3.3729	2.6546	0.8872	0.200775
c38643_g1	tr|J9K3N8|J9K3N8_ACYPI	Coatomer subunit alpha OS=Acyrthosiphon pisum PE=4 SV=1	17.68	164	1079	1561	11	168	0.0002	0.16	0.01	0.14	0.17	34.49	30.18	0.004781	0.3133	0.52	1	1.9055	1.3804	0.871	0.441026
c38810_g1	tr|J9JP34|J9JP34_ACYPI	Uncharacterized protein OS=Acyrthosiphon pisum GN=LOC100162043 PE=3 SV=1	30.55	419	1681	449	280	689	9e-57	0	1.3	0	0.99	2.79	1.55	0.243902	0.0603	0.4742	1	1.556	1.5276	0.7727	0.39792
c38889_g1	tr|J9K759|J9K759_ACYPI	Uncharacterized protein OS=Acyrthosiphon pisum PE=4 SV=2	37.25	51	874	722	5802	5851	0.0002	0.98	0	0	1.17	0.88	3.7	0.170435	0.2606	0.7112	1	2.6546	2.0324	1.3552	0.326338
c39048_g1	tr|J9JPP1|J9JPP1_ACYPI	Uncharacterized protein OS=Acyrthosiphon pisum PE=4 SV=1	24.42	86	768	526	170	255	0.0007	2.97	0	0	7.89	3.66	0	0.257143	1.406	0.263	1	3.8371	3.4041	1.406	0.308655
c39866_g1	tr|J9JIZ2|J9JIZ2_ACYPI	Uncharacterized protein OS=Acyrthosiphon pisum PE=4 SV=1	26.42	106	666	367	41	145	2e-06	100.08	145.89	0.44	63.79	3.41	3.05	3.50762	1.888	1.7378	1	0.631	1.1588	0.3467	2.16513
c40190_g1	tr|Q1W9N9|Q1W9N9_ACYPI	ATP synthase subunit gamma OS=Acyrthosiphon pisum PE=2 SV=1	37.86	280	278	1108	20	299	7e-50	0	0.38	0	0	0.95	0	0.4	0.0955	0.5861	1	1.5136	1.3932	0.7311	0.462245
c40436_g1	tr|X1WW89|X1WW89_ACYPI	Uncharacterized protein OS=Acyrthosiphon pisum PE=3 SV=1	39.06	64	6	197	424	487	2e-28	0.27	0.24	0	0.72	0.33	0	0.485714	0.3597	1.0965	1	3.8371	3.02	1.0864	0.309209
c40924_g1	tr|J9KA99|J9KA99_ACYPI	Uncharacterized protein OS=Acyrthosiphon pisum PE=4 SV=2	47.62	21	238	300	15	35	5e-05	0	1.11	0	0.89	1.84	1.45	0.26555	0.0356	0.5546	1	4.2073	1.1169	3.5645	0.178901
c41875_g1	tr|J9K071|J9K071_ACYPI	Uncharacterized protein OS=Acyrthosiphon pisum GN=LOC100164351 PE=4 SV=2	30.59	85	1446	1192	342	423	3e-07	1.05	1.46	0.11	0.31	0	0	8.45161	1.5849	0.912	1	0.5248	0.863	0.2466	2.13956
c42000_g1	tr|J9JSK7|J9JSK7_ACYPI	Uncharacterized protein OS=Acyrthosiphon pisum PE=4 SV=2	46.15	65	717	911	409	472	1e-13	1.89	3.4	0	3.05	8.31	0.86	0.432897	0.4446	0.0938	1	1.7061	1.2589	0.9036	0.397663
c42305_g2	tr|J9JN59|J9JN59_ACYPI	Uncharacterized protein OS=Acyrthosiphon pisum PE=4 SV=2	23.91	184	1554	2105	973	1123	0.0004	0	0.84	2.05	1.77	3.53	4.47	0.295803	0.2489	1.0568	1	2.1086	1.977	0.7586	0.475971
c42978_g1	tr|J9K2Y5|J9K2Y5_ACYPI	Uncharacterized protein OS=Acyrthosiphon pisum PE=4 SV=2	22.83	127	437	811	531	655	0.0001	0	2.84	1.83	3.91	4	3.88	0.396098	0.4246	0.1096	1	2.5351	1.3305	0.912	0.321124
c42983_g3	tr|J9JYB5|J9JYB5_ACYPI	Uncharacterized protein OS=Acyrthosiphon pisum GN=LOC100169560 PE=3 SV=1	35.42	240	2321	3010	275	508	1e-34	0	1.02	1.18	2.7	2.25	2.69	0.287958	0.2884	0.2965	1	1.4997	1.3062	0.4446	0.487587
c43106_g1	tr|J9JVV5|J9JVV5_ACYPI	Uncharacterized protein OS=Acyrthosiphon pisum GN=LOC100164716 PE=4 SV=2	21.43	140	1139	1519	463	602	0.0002	0.84	0.06	3.29	3.9	3.38	2.07	0.448128	0.3162	0.278	1	1.9588	1.0965	1.0186	0.39132
c43216_g1	tr|J9JWX6|J9JWX6_ACYPI	Uncharacterized protein OS=Acyrthosiphon pisum GN=LOC100163367 PE=4 SV=1	31.99	572	2100	415	77	631	2e-69	0	0.14	0	0	0.16	0.33	0.285714	0.9908	9.4624	1	9.1201	4.529	11.272	0.459578
c43604_g1	tr|J9KAP2|J9KAP2_ACYPI	Uncharacterized protein OS=Acyrthosiphon pisum GN=LOC100160665 PE=4 SV=2	20.28	281	7130	6345	509	751	5e-06	0	0.01	0	0	18	0	0.000555556	0.3311	0.631	1	2.2491	2.1086	0.5346	0.401059
c43604_g1	tr|X1WP93|X1WP93_ACYPI	Uncharacterized protein OS=Acyrthosiphon pisum PE=4 SV=1	47.22	36	4109	4005	946	981	0.0004	0	0.01	0	0	18	0	0.000555556	0.8166	0.6486	1	1.8365	2.9107	0.8395	0.441262
c43813_g1	tr|J9JTL3|J9JTL3_ACYPI	Uncharacterized protein OS=Acyrthosiphon pisum GN=LOC100160401 PE=4 SV=2	23.44	546	1510	3102	280	803	3e-70	5.15	6.15	6.15	25.47	5.88	5.47	0.473927	0.1706	0.8872	1	3.5975	3.1915	1.2246	0.256788
c43813_g1	tr|X1WZL8|X1WZL8_ACYPI	Uncharacterized protein OS=Acyrthosiphon pisum GN=LOC100574443 PE=4 SV=1	25.32	620	1510	3297	387	983	4e-74	5.15	6.15	6.15	25.47	5.88	5.47	0.473927	0.3698	0.1127	1	3.2211	1.888	0.5754	0.260797
c44854_g1	tr|J9K830|J9K830_ACYPI	Uncharacterized protein OS=Acyrthosiphon pisum GN=Lsm1 PE=4 SV=1	31.34	134	767	381	12	129	1e-05	0.11	0.91	0.17	2.36	3.38	0.2	0.200337	1.4723	2.5823	1	8.8716	8.0168	4.6559	0.234614
c45480_g2	tr|J9JWW2|J9JWW2_ACYPI	Uncharacterized protein (Fragment) OS=Acyrthosiphon pisum GN=LOC100571485 PE=4 SV=2	90	20	15	74	404	423	3e-05	2.57	4.62	1.39	8.41	4.06	5.77	0.470395	0.4093	0.5861	1	2.3121	1.5996	1.3305	0.380642
c45480_g2	tr|X1X0V2|X1X0V2_ACYPI	Uncharacterized protein OS=Acyrthosiphon pisum GN=LOC100575030 PE=4 SV=1	98.02	252	509	1264	1	252	4e-151	2.57	4.62	1.39	8.41	4.06	5.77	0.470395	0.2228	0.4285	1	1.9588	1.7061	0.6792	0.380125
c45786_g1	tr|J9K8C5|J9K8C5_ACYPI	Uncharacterized protein OS=Acyrthosiphon pisum GN=LOC100162547 PE=4 SV=2	24.86	173	428	919	12	177	6e-06	1.49	1.43	0.9	0	0.79	0	4.83544	1.2706	1.0375	1	0.3162	0.5297	0.2911	2.9095
c45792_g1	tr|J9JKE2|J9JKE2_ACYPI	Uncharacterized protein OS=Acyrthosiphon pisum GN=LOC100165570 PE=4 SV=2	19.23	468	4004	2772	447	881	0.0007	0.51	0.74	0.47	0.61	2.06	1.36	0.426799	0.1259	0.3597	1	2.3335	0.5546	1.1588	0.367096
c45792_g1	tr|X1X6E5|X1X6E5_ACYPI	Uncharacterized protein OS=Acyrthosiphon pisum GN=LOC100162254 PE=4 SV=1	16.94	738	3446	1314	2984	3657	6e-06	0.51	0.74	0.47	0.61	2.06	1.36	0.426799	1.1376	0.8091	1	2.5823	3.0479	1.8535	0.393749
c45925_g1	tr|J9K3D3|J9K3D3_ACYPI	Uncharacterized protein OS=Acyrthosiphon pisum GN=LOC100161693 PE=4 SV=2	19.87	307	1810	911	1462	1748	6e-10	1.32	8.29	13.99	19.16	13.83	15.3	0.488714	0.1754	0.5861	1	2.729	2.1677	1.0186	0.297787
c45978_g1	tr|J9K6M4|J9K6M4_ACYPI	Calcium-transporting ATPase OS=Acyrthosiphon pisum PE=3 SV=1	35.21	71	431	643	675	743	1e-06	0	1.15	0.28	2.4	0.34	0.14	0.496528	0.0991	0.929	1	4.3652	3.9446	2.1086	0.194665
c45978_g1	tr|J9K6W8|J9K6W8_ACYPI	Uncharacterized protein OS=Acyrthosiphon pisum GN=LOC100570524 PE=3 SV=1	30.46	174	786	1298	611	768	2e-08	0	1.15	0.28	2.4	0.34	0.14	0.496528	0.2729	0.8241	1	3.3729	1.7701	1.2246	0.329323
c46384_g1	tr|X1XED2|X1XED2_ACYPI	Uncharacterized protein (Fragment) OS=Acyrthosiphon pisum PE=3 SV=1	23.44	192	165	722	442	628	2e-09	0.57	0	0.96	1.67	2.1	1.45	0.293103	0.182	0.078	1	1.2706	1.0093	0.4699	0.458215
c46417_g2	tr|J9JLC0|J9JLC0_ACYPI	Palmitoyltransferase OS=Acyrthosiphon pisum GN=LOC100159638 PE=3 SV=1	28.85	156	1435	1004	128	278	4e-12	0.77	2.13	1.34	2.11	18.51	1.4	0.192552	0.2805	0.5105	1	3.5645	2.1086	1.5276	0.248726
c48126_g2	tr|J9KAA9|J9KAA9_ACYPI	Uncharacterized protein OS=Acyrthosiphon pisum GN=LOC100162094 PE=4 SV=1	20.25	321	1275	358	234	501	3e-06	0.03	0	0	0.01	0.08	0	0.333333	0.2032	0.8091	1	1.9588	1.5704	1.1695	0.428267
c48183_g1	tr|J9JUX6|J9JUX6_ACYPI	Uncharacterized protein OS=Acyrthosiphon pisum GN=LOC100166875 PE=3 SV=1	23.69	287	2194	1400	25	307	1e-14	1.83	1.24	4.37	2.17	0.59	0.38	2.36943	0.6081	0.929	1	0.673	0.1754	0.2466	2.31699
c48479_g1	tr|J9JMY4|J9JMY4_ACYPI	Uncharacterized protein OS=Acyrthosiphon pisum PE=3 SV=1	84.62	13	505	467	99	111	1e-16	0.9	0.21	0.17	1.24	1.99	0.74	0.322418	0.3105	0.8091	1	2.2699	1.8365	0.6982	0.441161
c48798_g1	tr|X1WJI6|X1WJI6_ACYPI	Uncharacterized protein OS=Acyrthosiphon pisum GN=LOC100162320 PE=4 SV=1	86.21	87	1349	1089	1170	1256	3e-21	2.85	7.79	0	8.68	11.46	6.38	0.401207	0.2805	0.4207	1	1.803	1.8535	0.912	0.372376
c48862_g7	tr|X1WJN9|X1WJN9_ACYPI	Uncharacterized protein OS=Acyrthosiphon pisum GN=LOC100163181 PE=3 SV=1	23.98	246	951	229	69	281	2e-07	0.65	1.18	0.54	1.72	2.59	5.67	0.237475	0.138	0.8166	1	1.4322	1.5704	1.2942	0.454897
c49427_g3	tr|J9JZ70|J9JZ70_ACYPI	Uncharacterized protein OS=Acyrthosiphon pisum PE=4 SV=2	94.9	196	3193	3780	789	984	4e-99	0	0	0.21	0.27	0	0.22	0.428571	0.0409	0.0787	1	2.2284	1.7539	0.4831	0.250728
c49464_g2	tr|Q9TFD9|Q9TFD9_9HEMI	Cytochrome c oxidase subunit 2 (Fragment) OS=Myzus varians GN=COII PE=3 SV=1	46.15	208	6	626	8	213	2e-51	0	0.36	0	4.89	23.55	3.71	0.0111975	0.3404	0.8017	1	2.8054	2.9376	1.3804	0.300713
c49833_g1	tr|J9JJF6|J9JJF6_ACYPI	Uncharacterized protein OS=Acyrthosiphon pisum GN=LOC100162864 PE=3 SV=1	28.64	433	1	1260	224	643	3e-46	0	0	0.58	0.74	0.3	0.22	0.460317	0.138	0.631	1	2.5586	2.2491	1.2942	0.28991
c50009_g2	tr|J9JQJ1|J9JQJ1_ACYPI	Uncharacterized protein OS=Acyrthosiphon pisum PE=4 SV=1	41.67	48	502	639	511	556	0.0003	0.7	0.2	0.77	1.74	1.02	4.29	0.236879	1.2589	0.6792	1	2.2284	2.7542	1.8365	0.430863
c50009_g2	tr|X1X113|X1X113_ACYPI	Uncharacterized protein OS=Acyrthosiphon pisum GN=LOC100568866 PE=4 SV=1	19.38	810	556	2562	83	830	2e-12	0.7	0.2	0.77	1.74	1.02	4.29	0.236879	0.2938	0.5152	1	2.6062	2.4434	1.1272	0.29287
c50773_g4	tr|J9K825|J9K825_ACYPI	Uncharacterized protein OS=Acyrthosiphon pisum GN=LOC100161588 PE=4 SV=1	21.32	258	1022	1663	712	961	2e-06	0.85	2.51	0.72	3.99	2.11	2.32	0.484561	0.0964	1.3932	1	2.208	1.803	1.1169	0.485501
c51220_g2	tr|J9JP06|J9JP06_ACYPI	Uncharacterized protein OS=Acyrthosiphon pisum PE=3 SV=2	34.04	47	423	283	501	546	1e-06	0.83	1.49	0.52	0.88	1.5	4.44	0.416422	0.2965	0.863	1	2.1878	1.4322	1.1066	0.456882
c51424_g3	tr|J9JLC9|J9JLC9_ACYPI	Uncharacterized protein OS=Acyrthosiphon pisum PE=4 SV=2	27.63	76	494	267	585	660	0.0002	0	0.13	0	0.5	0	0	0.26	0.0839	0.5808	1	3.1046	2.9923	1.7378	0.212478
c51578_g4	tr|J9JLA2|J9JLA2_ACYPI	Uncharacterized protein OS=Acyrthosiphon pisum GN=LOC100575685 PE=3 SV=2	18.32	262	182	946	40	277	0.0006	0.37	1.46	0.86	0.37	0	0.51	3.05682	2.9107	1.803	1	0.207	1.0093	1.5704	2.05035
c52076_g1	tr|J9JS41|J9JS41_ACYPI	Uncharacterized protein OS=Acyrthosiphon pisum GN=LOC100161938 PE=4 SV=1	23.74	139	1032	616	264	395	7e-06	0	0.4	1	2.66	1.77	0	0.316027	0.1459	0.6026	1	2.3988	1.6904	0.6668	0.367641
c52187_g1	tr|J9JKL8|J9JKL8_ACYPI	Uncharacterized protein OS=Acyrthosiphon pisum GN=Ipps PE=4 SV=2	19.51	487	2174	3523	179	639	9e-15	3.41	3.59	5.11	5.7	16.59	5.21	0.440364	0.1191	0.4613	1	2.2699	2.0893	1.0093	0.294384
c52260_g1	tr|J9JJE6|J9JJE6_ACYPI	Uncharacterized protein OS=Acyrthosiphon pisum PE=4 SV=2	36.73	49	953	807	1931	1979	2e-18	0.7	3.73	0	1.28	1.08	7.84	0.434314	0.2466	0.8872	1	1.5704	1.7865	1.2706	0.461113
c52260_g1	tr|J9K6M9|J9K6M9_ACYPI	Uncharacterized protein OS=Acyrthosiphon pisum GN=LOC100569737 PE=4 SV=2	22.46	414	2976	1801	1398	1789	5e-19	0.7	3.73	0	1.28	1.08	7.84	0.434314	0.3499	0.6982	1	2.1478	1.4997	1.0965	0.431724
c52418_g2	tr|J9K5U3|J9K5U3_ACYPI	Ubiquitin carboxyl-terminal hydrolase OS=Acyrthosiphon pisum PE=3 SV=2	25.51	890	5318	7663	1544	2407	7e-61	3.04	1.15	11.22	11.64	11.38	12.67	0.431774	0.4406	0.9908	1	4.8753	2.9923	0.7447	0.282317
c52497_g1	tr|J9K006|J9K006_ACYPI	Uncharacterized protein OS=Acyrthosiphon pisum GN=LOC100167466 PE=3 SV=2	28.93	121	336	1	481	600	3e-06	0.65	0.3	0.66	3.06	0.55	0.61	0.381517	0.4055	0.597	1	2.1086	2.0893	1.1066	0.37751
c52657_g3	tr|J9JLR5|J9JLR5_ACYPI	Uncharacterized protein OS=Acyrthosiphon pisum PE=3 SV=1	24.11	253	3184	3831	112	317	1e-08	7.91	2.43	2.79	4.06	1.91	0	2.19933	1.2023	0.9376	1	0.4966	0.7379	0.1	2.35287
c53257_g1	tr|X1WJ53|X1WJ53_ACYPI	Uncharacterized protein OS=Acyrthosiphon pisum PE=4 SV=1	94.04	806	3744	1327	1	806	0	0	0.43	0.36	1.47	0.92	0.54	0.269625	0.4487	0.2443	1	1.6293	1.8365	1.3183	0.353881
c53902_g1	tr|J9JY27|J9JY27_ACYPI	Uncharacterized protein OS=Acyrthosiphon pisum GN=Pgam5 PE=4 SV=2	39.51	367	1497	409	705	1052	2e-58	0	0.47	0.15	1.23	0.99	0.17	0.259414	0.1236	1.8707	1	4.0179	2.3988	2.2909	0.343872
c53961_g1	tr|J9JQC9|J9JQC9_ACYPI	Uncharacterized protein OS=Acyrthosiphon pisum GN=LOC100160639 PE=3 SV=1	30.45	335	1762	770	47	370	3e-38	0	2.41	0	6.3	0	0	0.38254	0.0718	0.5152	1	2.421	2.1878	0.9376	0.286132
c53961_g1	tr|J9K6I8|J9K6I8_ACYPI	Uncharacterized protein OS=Acyrthosiphon pisum PE=3 SV=1	36.54	353	1717	668	43	387	3e-57	0	2.41	0	6.3	0	0	0.38254	0.4018	1.8365	1	4.0926	3.4356	0.5248	0.402123
c5513_g1	tr|J9JKN6|J9JKN6_ACYPI	Uncharacterized protein OS=Acyrthosiphon pisum GN=LOC100168920 PE=4 SV=2	24	175	403	912	758	924	3e-11	0.44	0.12	0	1.16	0	0.24	0.4	0.1169	0.1038	1	1.556	1.2942	0.5598	0.357977
c57013_g1	tr|J9K3E1|J9K3E1_ACYPI	Uncharacterized protein OS=Acyrthosiphon pisum PE=3 SV=1	34.67	75	2	196	172	246	1e-08	0	0.34	0	0	0	0.81	0.419753	0.3767	0.8017	1	2.9648	2.3988	1.0765	0.338256
c60038_g1	tr|J9JTG2|J9JTG2_ACYPI	Uncharacterized protein OS=Acyrthosiphon pisum GN=LOC100570603 PE=4 SV=1	20.73	193	577	8	3299	3491	7e-13	0.18	0	0	0.45	0	0.17	0.290323	0.1854	0.5808	1	3.4356	2.208	1.028	0.264734
c60466_g1	tr|J9JR38|J9JR38_ACYPI	Alanine--tRNA ligase, cytoplasmic OS=Acyrthosiphon pisum PE=3 SV=1	31.37	102	28	333	717	803	2e-09	0.66	0	0	0	2.81	0	0.234875	0.3076	0.5702	1	1.7378	1.8365	0.9462	0.415397
c66070_g1	tr|J9JLY4|J9JLY4_ACYPI	Uncharacterized protein OS=Acyrthosiphon pisum PE=4 SV=2	46	50	1899	1768	919	968	0.0001	0	0.27	0	0.21	0.59	0	0.3375	2.2491	1.3305	1	4.529	4.6559	1.7701	0.418037
c66175_g1	tr|J9JJ17|J9JJ17_ACYPI	Uncharacterized protein OS=Acyrthosiphon pisum GN=LOC100163821 PE=3 SV=1	25.83	151	296	745	21	170	8e-08	0	0.37	0	0.29	0	0.57	0.430233	0.2421	0.4529	1	1.8535	1.7701	0.929	0.372315
c66175_g1	tr|J9JNS6|J9JNS6_ACYPI	Uncharacterized protein OS=Acyrthosiphon pisum GN=LOC100163320 PE=3 SV=1	26.03	146	296	730	22	166	6e-08	0	0.37	0	0.29	0	0.57	0.430233	0.1247	0.7516	1	2.4434	1.5276	0.879	0.386866
c66175_g1	tr|J9K2F4|J9K2F4_ACYPI	Uncharacterized protein OS=Acyrthosiphon pisum GN=LOC100163264 PE=3 SV=1	22.15	149	296	739	24	171	7e-06	0	0.37	0	0.29	0	0.57	0.430233	0.4285	0.413	1	1.3183	1.1912	1.2474	0.490165
c66175_g1	tr|J9K5D5|J9K5D5_ACYPI	Uncharacterized protein OS=Acyrthosiphon pisum GN=LOC100168190 PE=3 SV=1	24.49	147	296	733	33	178	2e-09	0	0.37	0	0.29	0	0.57	0.430233	0.1271	0.2679	1	1.3428	1.2474	0.4613	0.457152
c68524_g1	tr|J9JPK1|J9JPK1_ACYPI	Uncharacterized protein OS=Acyrthosiphon pisum GN=LOC100168188 PE=4 SV=2	22.22	171	1267	755	902	1061	5e-07	0.43	0.3	0.01	0.62	0.56	0.32	0.493333	0.1959	0.6138	1	3.02	2.5119	0.9204	0.280474
c68524_g1	tr|J9KNL6|J9KNL6_ACYPI	Uncharacterized protein OS=Acyrthosiphon pisum GN=LOC100575654 PE=4 SV=2	24.64	418	1264	29	902	1310	5e-31	0.43	0.3	0.01	0.62	0.56	0.32	0.493333	0.1528	0.8318	1	3.1333	2.3121	1.2474	0.296528
c75408_g1	tr|J9K284|J9K284_ACYPI	Ribosomal protein L15 OS=Acyrthosiphon pisum PE=3 SV=1	74.16	89	268	2	5	93	3e-28	0	0.32	0	0	0	1.14	0.280702	0.2606	0.879	1	2.5823	2.1878	1.4322	0.344969
c7954_g1	tr|B1PI49|B1PI49_MYZPE	Farnesyl diphosphate synthase 1 OS=Myzus persicae GN=FPS1 PE=3 SV=1	99.37	158	474	1	1	158	1e-88	0.79	0	0	0	0	1.68	0.470238	0.2754	0.4786	1	1.7865	1.5417	1.0568	0.4
c919_g1	tr|J9K7V5|J9K7V5_ACYPI	Uncharacterized protein OS=Acyrthosiphon pisum GN=LOC100160559 PE=4 SV=1	27.33	150	1190	741	8	145	5e-07	1.6	11.2	1.33	0.73	0.34	1.69	5.11957	2.6062	1.3804	1	0.3162	0.7943	1.2706	2.09424
c91998_g1	tr|J9JVC1|J9JVC1_ACYPI	Uncharacterized protein OS=Acyrthosiphon pisum PE=4 SV=2	28.42	95	45	299	178	272	2e-07	0.26	0	0	0.48	0.22	0	0.371429	0.52	0.8954	1	2.884	2.2491	1.2589	0.377879
c92193_g1	tr|J9K385|J9K385_ACYPI	Uncharacterized protein OS=Acyrthosiphon pisum PE=4 SV=1	31.75	63	28	207	21	83	0.0004	0	0	0.27	0	0	1.9	0.142105	0.1923	0.3733	1	1.9231	1.8707	0.4786	0.366445
c94711_g1	tr|J9JN92|J9JN92_ACYPI	Uncharacterized protein OS=Acyrthosiphon pisum PE=3 SV=1	85.4	137	3	413	267	403	3e-69	0	0	0.24	0.16	0.45	0	0.393443	0.3499	0.3565	1	1.8365	1.2023	0.413	0.494351
c95279_g1	tr|J9K312|J9K312_ACYPI	Uncharacterized protein OS=Acyrthosiphon pisum GN=LOC100160375 PE=4 SV=1	30.36	112	337	2	327	433	3e-12	0.28	0	0	0.08	0	0.88	0.291667	0.0809	0.4055	1	1.4322	1.3804	0.8166	0.409567
c963_g1	tr|J9K5D8|J9K5D8_ACYPI	Uncharacterized protein OS=Acyrthosiphon pisum PE=4 SV=2	40.43	47	144	4	6	52	1e-07	0.23	0.01	0.25	1.06	1.99	3.83	0.0712209	0.413	0.3162	1	1.6444	1.556	0.7311	0.439832
c98594_g1	tr|J9JUV5|J9JUV5_ACYPI	Uncharacterized protein OS=Acyrthosiphon pisum GN=LOC100162343 PE=4 SV=2	19.92	236	724	62	3218	3436	3e-07	0.15	0.12	0.14	0.36	0.51	0.28	0.356522	0.0501	0.3837	1	1.3062	1.0375	0.597	0.487571
c98594_g1	tr|J9K968|J9K968_ACYPI	Uncharacterized protein OS=Acyrthosiphon pisum GN=LOC100168560 PE=4 SV=2	20	205	682	98	1359	1563	3e-07	0.15	0.12	0.14	0.36	0.51	0.28	0.356522	1.3062	0.673	1	3.2211	2.704	1.1066	0.423681
